# Supplementary material for: Male ant reproductive investment in a seasonal wet tropical forest: Consequences of future climate change
Source: PLoS One. 2022 Mar 31;17(3):e0266222. doi: 10.1371/journal.pone.0266222 (PMC8970379; doi:10.1371/journal.pone.0266222)
Supplement: S1 Table — (XLSX) [file pone.0266222.s001.xlsx]

## Sheet: Base Modelado
Fecha	Abundance.ts	Acrescimo_Hum_0_15.ts	Decrescimo_Hum_0_15.ts	Minimo_Rain_0_7.ts	Suma_Hum_0_360.ts abundancia	Suma_Hum_0_360 base real	Decrescimo_Temp_0_15.ts	Decrescimo_EvapTrans_0_15.ts	Minimo_Temp_0_7.ts	Minimo_EvapTrans_0_7.ts	Maximo_Rain_0_7.ts	Acrescimo_Rain_0_15.ts	Decrescimo_Rain_0_15.ts	Ndias_Rain_0_7.ts	Minimo_Hum_0_15.ts	Ponderado_Hum_0_15_60.ts	Clima_Ndias_Rain_0_7.ts	Clima_Ndias_Rain_0_30_H12.ts	Ponderado_Rain_0_360_30.ts	Ponderado_Rain_0_240_30.ts	Minimo_Rain_0_7_H13.ts	Ponderado_EvapTrans_0_30_240.ts	Suma_EvapTrans_0_7.ts	Suma_Hum_0_240_H9.ts	Ponderado_Hum_0_30_360.ts	Suma_Temp_0_240.ts	Ponderado_Temp_0_30_120.ts	Suma_Hum_0_360_H3.ts	Decrescimo_Hum_0_15_H6.ts	Leaffall	Average_Abundance	sumaleaffall_7	sumaleaffall_14	sumaleaffall_30	sumaleaffall_7_14	sumaleaffall_7_30	Minimo_Temp_0_7 base real
2014-08-02	138	0	0	0	NA	29117.8	0	0	31	NA	31.197	0	1	6	NA	NA	0	NA	NA	NA	NA	NA	NA	NA	NA	NA	NA	NA	NA	530.9	13.8	4882.9	10490.3	24370.1	0.465468	0.200364	31
2014-08-09	281	2	0	0	1	29142.9	1	1	27.8	2	44.514	2	0	5	0.0066248	0	0	NA	-5.26376	-2.37727	NA	NA	-1.33	NA	0.00115405	NA	-0.00166062	NA	NA	484.4	28.1	4766.6	10204.6	23947.2	0.467103	0.199046	27.8
2014-08-16	177	0	2	0	0	29100.8	1	1	29	-2	43.322	0	3	7	-0.00162298	0	0	NA	-3.25765	-2.11879	NA	-0.0210056	-3.99	NA	-0.00168878	2.85	-0.00261819	NA	NA	545.2	17.7	4661.9	9750.6	23813	0.478114	0.195771	29
2014-08-23	74	0	2	0	0	29156	2	1	28.5	1	54.293	1	0	7	0.00490358	0	0	NA	-3.34628	-1.35937	NA	-0.0278394	-0.33	NA	0.00232653	-4.7	-0.00318869	NA	NA	562.9	7.4	4427.2	9625.6	23453.9	0.45994	0.188762	28.5
2014-08-30	109	0	1	0	0	29141.7	1	1	29.5	0	40.116	1	0	6	-0.00163094	0	0	NA	0.0447564	0.147158	NA	-0.0174912	3.34	NA	5.59e-05	-4.55	-0.000908306	-1	NA	519.6	10.9	4182.5	9327	22992.2	0.448429	0.18191	29.5
2014-09-06	79	0	1	0	-1	29097.7	1	0	29.95	-1	12.012	0	0	5	-0.00952584	0	0	NA	-0.279946	-0.0517149	NA	-0.00686451	3.75	NA	-0.00192765	7.3	0.000859751	-1	NA	793	7.9	4205.1	9485.1	22998.5	0.443337	0.182842	29.95
2014-09-13	136	0	1	0	1	29010.7	0	1	27.2	1	27.559	1	0	6	-0.0116345	0	0	NA	1.30719	0.856698	NA	-0.00204205	-6.7	NA	-0.0030722	3.65	0.000599618	1	1	735.3	13.6	4171.3	9341.3	22944.2	0.446544	0.181802	27.2
2014-09-20	84	0	0	0	-1	28961.6	2	0	30.4	1	27.305	2	0	7	0.00942474	0	0	NA	0.138889	0.304642	NA	0.00546099	1.78	NA	3.75e-05	0.65	0.00170639	-1	0	619.4	8.4	4259.8	9142.7	22577.7	0.465924	0.188673	30.4
2014-09-27	194	0	1	0	0	28995.1	0	0	29.8	-2	34.789	0	0	3	0.0087167	0	0	NA	1.80386	1.49673	NA	0.0153106	4.48	NA	-0.000763174	12.85	0.00347423	1	-1	697.8	19.4	4473.2	9239.8	22474.2	0.484123	0.199037	29.8
2014-10-04	191	0	1	0	0	28964.8	1	0	29.2	2	23.622	2	0	4	0.00517977	0	0	NA	-0.644674	-0.161685	NA	0.00987199	0.67	NA	0.00115746	16.3	-0.00201443	-1	-1	570.5	19.1	4498.5	9160.4	22099	0.491081	0.203561	29.2
2014-10-11	104	0	3	0	0	28971	2	0	28	-2	19.759	0	0	5	-0.000894064	0	0	NA	-0.521202	-0.146416	NA	0.000475372	-7.66	NA	0.00143093	-1.55	0.000521695	1	2	723	10.4	4658.6	9085.8	22129.2	0.512734	0.210518	28
2014-10-18	98	0	0	0	0	28949.3	1	0	30	1	22.606	1	0	5	-0.0039907	0	0	NA	1.20158	0.964776	NA	0.00803003	6.33	186.55	0.000552067	-9.1	0.00221448	0	-1	511.5	9.8	4650.5	8833	21792.5	0.526492	0.213399	30
2014-10-25	133	2	0	0	0	28976.5	0	0	30.5	1	10.541	2	0	6	0.00459946	0	0	NA	2.28894	1.87869	NA	0.0121788	-3.48	207.85	-0.000636455	-2.1	-0.000188399	0	-1	509.6	13.3	4367.1	8572.2	21246.1	0.509449	0.205548	30.5
2014-11-01	57	2	0	0	1	28893.9	1	1	29.4	-2	18.1	0	3	6	-0.00665864	0	0	0	-2.7621	-1.81274	0	-0.00972612	-1.92	-7.4	-0.00162946	-9.5	-0.00262267	1	0	475.2	5.7	4107	8278.3	20845.6	0.496116	0.19702	29.4
2014-11-08	138	0	1	0	0	28768.1	1	1	27.6	1	18.1	1	0	7	-0.0135868	0	0	0	4.35874	3.75781	0	-0.00775724	0.99	-116.5	-0.00105289	-12.5	0.00223296	0	0	478.5	13.8	3966.1	8225.9	20581.5	0.482148	0.192702	27.6
2014-11-15	45	0	2	0	-1	28731.2	0	0	25	-1	45.339	0	1	7	0.01115	0	0	0	-4.63655	-3.65221	0	-0.00280181	-3.25	6.25	0.00112911	-36.1	-0.00295109	-1	1	573.3	4.5	3841.6	8314.8	20191.7	0.46202	0.190256	25
2014-11-22	76	0	2	0.26	1	28621.5	1	1	29.2	0	43.789	0	2	8	0.00814774	0	0	0	-1.86882	-1.46604	0.26	-0.0152961	-1	54	-0.000850571	-51.2	-0.00139493	0	-1	330.9	7.6	3602	8100.5	19620.4	0.444664	0.183584	29.2
2014-12-13	82	0	0	0	1	28512.2	1	1	28.1	-2	27.813	1	0	7	-0.00543916	1	7	-1	0.265066	0.463907	0	-0.00796517	5.18	-127.05	-0.000164168	-37.9	0.00130616	0	0	696.2	8.2	4024.2	8391.3	19329.5	0.479568	0.20819	28.1
2014-12-20	123	2	0	1.325	-1	28444.7	0	0	26.1	0	57.916	1	0	8	0.00356837	1	8	1	-0.0464626	-0.0224249	1.325	0.00829368	0.2	-102.05	0.000105316	-51.5	-0.000489019	0	-1	539.6	12.3	4088.6	8195.6	19050.9	0.498877	0.214615	26.1
2014-12-27	215	1	0	0	0	28375.2	0	0	28.5	-1	8.959	0	0	3	-0.00525803	-5	3	-4	2.10091	1.95871	0	0.0107363	1.6	-71.35	-0.00357309	-52.75	0.000154973	0	-2	467	21.5	4077.1	8043.2	18883	0.5069	0.215914	28.5
2015-01-03	193	0	2	0	0	28375.2	0	0	30.8	0	0.127	0	0	2	-0.021338	-1	2	-1	1.83814	1.60364	0	0.0317994	6.32	36.7	-0.00167223	-39.95	0.00236738	-1	0	464.9	19.3	3968.7	7810.3	18468.8	0.508137	0.214887	30.8
2015-01-10	140	1	0	0	0	28392.8	0	0	29.9	0	0	0	0	0	0.00492238	-2	0	-6	6.23602	5.58537	0	0.054872	4.57	66.95	-0.000786132	-29.75	0.00143453	1	0	804	14	4441.8	8043.8	18454.8	0.552202	0.240685	29.9
2015-01-17	131	2	0	0	0	28393.7	0	0	30.3	0	3.384	0	2	4	0.00613728	4	4	-3	50.0789	41.7811	0	0.0570301	1.26	-230.65	-0.00377092	-15.9	0.00398841	0	0	1071.8	13.1	4841.8	8392.6	18925.9	0.576913	0.255829	30.3
2015-01-24	147	2	0	0	0	28365.8	0	0	29.5	1	19.782	1	0	4	-0.00253275	0	4	-2	0.564752	-0.341985	0	0.037109	-7.07	-331.9	-0.00147333	-11	0.00272156	0	0	1478.9	14.7	5522.4	9360	19754.9	0.59	0.279546	29.5
2015-01-31	347	1	0	0	0	28393.8	1	0	29.9	-1	7.866	0	1	5	0.0038774	1	5	4	-14.4656	-14.9549	0	0.0209138	4.16	-223.3	0.000381125	-21.4	-0.000353993	0	0	821.6	34.7	5647.8	9672	19778.9	0.583933	0.285547	29.9
2015-02-07	156	0	1	0	1	28434.8	0	1	30.5	0	7.866	0	0	4	0.00908958	-1	4	2	-0.973265	-2.43659	0	0.0118109	1.31	-197.15	0.000207975	-30.6	-0.00117712	1	1	1183.6	15.6	6291.8	10380.4	20198.2	0.606123	0.311503	30.5
2015-02-14	122	1	0	0	0	28462.5	0	1	29.9	1	2.54	1	0	2	0.00645644	-2	2	1	-2.18064	-1.97334	0	-0.00850521	1.66	-241.7	-0.000267774	-26.7	-0.000119794	0	-2	784.1	12.2	6608.9	10686	20211.9	0.618463	0.326981	29.9
2015-02-21	281	0	1	0	0	28408.4	1	1	30.3	0	37.205	1	0	4	-0.00594726	2	4	-1	-9.19471	-7.49971	-0.26	-0.00450532	-1.48	-384.9	-0.000469394	-10.1	0.000858255	0	1	1110.7	28.1	7254.7	11223.4	20553.5	0.646391	0.352967	30.3
2015-02-28	155	1	0	0	-1	28300.3	1	0	30.9	-1	0.127	0	0	1	-0.0116638	-3	1	-28	4.29482	1.73529	0	0.0282266	12.16	-417.6	-0.00159502	0.4	0.00192054	-2	0	880.2	15.5	7330.9	11772.7	20902.8	0.622703	0.350714	30.9
2015-03-07	322	3	0	0	3	28197.4	0	3	31	0	1.016	0	0	2	-0.00225219	1	2	-3	7.06833	4.69059	0	0.039704	1.34	-387.3	-0.00156924	-3.9	0.00156697	3	0	894.1	32.2	7153.2	11995	21312.5	0.596348	0.335634	31
2015-03-14	296	1	0	0	-2	28212.3	1	1	31	0	2.286	0	1	2	0.0167951	0	2	0	-0.223103	-0.756735	0	0.0409857	8.16	-281	-1.45e-05	-9.15	0.000365779	-2	0	1032.4	29.6	6706.7	12229.1	21799.7	0.548421	0.307651	31
2015-03-21	401	1	0	0	0	28202.2	2	1	29	0	9.271	0	0	4	0.0034913	2	4	4	65.2661	44.296	-1.325	0.0381837	-9.32	-72.7	-0.000445022	-15.65	-0.000118792	1	-1	966.2	40.1	6851.3	12499.1	22203	0.548143	0.308575	29
2015-04-04	975	0	1	0	0	28167.9	0	0	32	0	2.985	0	1	4	-0.00291516	4	4	8	-26.4554	-17.9613	0	0.00624254	-0.66	-184.15	0.000171495	5.45	0.00108844	2	0	625.4	97.5	6230.6	12839.5	22237.4	0.485268	0.280186	32
2015-04-11	1236	0	1	0	0	28138.6	0	0	32.3	0	5.334	0	0	4	0.000448288	0	4	6	-24.3804	-19.6005	0	-0.0195044	2.99	-242.7	0.000141122	25.15	0.000932791	0	1	801.3	123.6	5921.2	13175.9	22303.4	0.449396	0.265484	32.3
2015-04-18	1332	0	1	0	1	28117.9	0	1	32.1	2	9.589	2	0	4	0.0115567	0	4	2	-25.824	-16.9371	0	-0.042997	-9.5	-88.6	0.000450674	40.9	0.0012243	2	1	858.4	133.1	5899.4	13230.3	22542.4	0.445901	0.261702	32.1
2015-04-25	899	0	1	0	1	28267	0	2	31.9	1	23.622	3	0	5	0.0217163	1	5	-1	-26.6078	-16.8114	0	-0.0356481	-2.83	202.15	0.0048293	39.2	0.000326637	1	1	688.3	89.9	5693.6	12846.8	22532.9	0.443192	0.252679	31.9
2015-05-02	604	0	0	0	-2	28328.1	1	0	31.55	-3	27.353	0	1	2	0.00129532	-5	0	-17	-8.70306	-4.90607	0	-0.0327309	-4.34	324.6	0.00166751	15.45	-0.00096119	-2	0	838.1	60.3	5499.3	12206	22800.5	0.450541	0.241192	31.55
2015-05-09	600	0	1	0	1	28323.3	1	1	30	1	27.353	1	0	5	-0.0177339	0	0	-1	1.33032	0.509539	0	-0.0477837	0.08	279.1	0.00186058	8.3	-0.00247788	0	1	808.8	60	5341.9	12193.2	22886.3	0.438105	0.23341	30
2015-05-16	709	0	1	0	-1	28318	0	0	31.9	-1	12.999	0	1	2	-0.0024546	0	0	1	-4.57699	-2.37584	0	-0.040823	5.1	269	0.00343771	28.45	-0.00173733	-2	0	860.8	70.9	5481.1	11870.4	23235.6	0.461745	0.235892	31.9
2015-05-23	966	0	0	0	0	28376.5	1	0	29.1	1	71.628	1	0	7	0.0142911	0	0	3	-8.32817	-4.46067	0	-0.0325838	-16.01	230.6	0.000230508	18.8	-0.00228884	2	-1	721.7	96.6	5577.4	11808	23447.7	0.472341	0.237866	29.1
2015-05-30	466	0	1	0	2	28485	2	2	30	-1	27.051	0	1	6	0.00411133	0	0	4	-2.19086	-0.994455	0	-0.0289611	5.5	225.8	0.00116911	-7	-0.00242324	1	0	805.5	46.6	5581.6	11502.8	23778	0.485238	0.234738	30
2015-06-06	906	0	1	0	-2	28467.7	0	0	30.8	1	27.051	1	0	4	-0.0226531	0	0	-1	-0.583998	-0.41208	0	-0.00584217	6.5	214.25	0.000741343	4.15	-0.0010566	-1	0	507.2	90.6	5230.4	11129.8	23806.7	0.469946	0.219703	30.8
2015-06-13	367	3	0	0	0	28428.7	0	0	29.4	-1	22.733	0	0	5	-0.0134581	0	0	0	-1.44182	-0.79963	0	-0.0133199	-7.74	227.7	0.000720306	16.1	-0.00273332	0	0	563.7	36.7	5105.8	10799.4	23797.1	0.472786	0.214556	29.4
2015-06-20	127	0	0	0	0	28394	1	0	32.4	0	5.969	0	0	2	0.00510325	0	0	2	0.412135	0.177891	0	-0.00648071	9.38	227.55	-0.000744705	17.85	0.00100331	-2	-1	462.2	12.7	4729.9	10229.2	23928.4	0.462392	0.197669	32.4
2015-06-27	478	0	1	0	0	28403.4	0	0	33	0	2.646	0	0	2	0.0122873	0	0	-2	7.09495	4.45669	0	0.0239306	4.53	147.3	0.00105097	27.8	0.00234746	2	0	568.2	47.8	4489.3	9831.2	23824.8	0.456638	0.18843	33
2015-07-04	252	0	1	0	0	28366.5	0	0	31.4	0	5.08	0	0	2	-0.00389466	0	0	-3	5.96434	3.38922	0	0.0263865	3.51	130.25	-1.67e-05	26.2	0.00154447	0	1	596.1	25.2	4224.6	9705.7	23622.6	0.43527	0.178837	31.4
2015-07-11	57	1	0	0	0	28266.2	0	0	28.8	0	10.287	0	2	4	-0.0201677	0	0	0	21.505	10.9218	0	0.018612	-11.67	15.8	-0.00134766	27	0.000542663	0	-1	753.6	5.7	4256.5	9833.9	23680	0.432839	0.179751	28.8
2015-07-18	137	0	3	0	0	28210.5	0	0	29.4	1	12.573	1	0	7	-0.00704298	0	0	-3	-16.8487	-9.86559	0	-0.00382438	-5.68	-114.55	-0.00108249	25.3	-0.0035061	0	2	631.6	13.7	4082.6	9664.2	23772	0.422446	0.17174	29.4
2015-07-25	166	1	0	0	1	28147.7	1	1	28.8	1	10.795	2	0	7	0.00173028	0	0	15	-5.53468	-4.13821	0	-0.0320594	-6.51	-141.95	-0.00309498	10.7	-0.00545124	1	0	466.8	16.6	4042.2	9272.6	23771.8	0.43593	0.170042	28.8
2015-08-01	NA	1	0	0	0	28065.2	2	1	31.1	-1	1.524	1	0	3	0.00161029	0	0	0	0.38178	-0.44549	0	-0.0321268	16.67	-140.45	-0.00277477	17.8	-0.000823372	0	0	487.9	NA	3966.4	9072.2	23794.8	0.437204	0.166692	31.1
2015-08-08	NA	0	1	0	-1	27984.9	0	0	32	-1	1.27	0	1	3	0.0043578	0	0	0	1.35261	-0.107505	0	-0.0121199	4.34	-12.4	0.000660076	40.65	0.00183264	-1	0	592.8	NA	4097	8826.9	23583.6	0.464149	0.173722	32
2015-08-15	NA	0	2	0	0	27965.2	0	0	30.4	1	23.354	1	0	6	0.0101145	0	0	0	-2.04711	-1.60735	0	0.0017522	-9.17	40.75	0.00137115	45.3	0.00291825	-1	1	531.2	NA	4060	8549.3	23043	0.474893	0.176192	30.4
2015-08-22	NA	0	2	0	0	27924.7	0	0	28	-1	45.306	0	2	6	0.00823345	0	0	0	-6.66287	-1.94774	0	0.00978713	-6.48	27.95	0.00183543	37.65	0.00283702	0	2	662.3	NA	4126.2	8350.8	22226.4	0.494108	0.185644	28
2015-08-29	NA	1	0	0.127	2	27919.8	0	2	27.1	0	28.5	0	1	8	0.00835652	0	0	0	-2.81093	-0.91185	0.127	-0.00635698	-3.67	46.5	0.00181326	7.6	-0.00243834	3	-3	549.3	NA	3921.9	8178.4	21954.1	0.479544	0.178641	27.1
2015-09-05	NA	0	0	0	-1	27905.1	1	1	29	0	14.297	0	1	7	-0.00842595	0	0	0	-1.21022	-0.362835	0	-0.0264349	4.16	-16.75	0.000145125	-11.6	-0.00365828	-1	0	534.5	NA	3824.8	7907.4	21305	0.483699	0.179526	29
