# Supplementary material for: Male ant reproductive investment in a seasonal wet tropical forest: Consequences of future climate change
Source: PLoS One. 2022 Mar 31;17(3):e0266222. doi: 10.1371/journal.pone.0266222 (PMC8970379; doi:10.1371/journal.pone.0266222)
Supplement: S2 Table — (XLSX) [file pone.0266222.s002.xlsx]

## Sheet: FilterAllObservations
ID	sample	subfamily	genus	species	name	abundance	specimen_code	trap	group	SurveyWeek	date_initiated	date_surveyed	Year	Month	MonthNumber	Day
98854	MM-BCI-311-260714	Myrmicinae	Cyphomyrmex	AAP2289	Cyphomyrmex_AAP2289	1	BCI146939	311	MALAISEWEEK30	1	2014-07-26	2014-08-02	2014	August	8	2
98556	MM-BCI-312-260714	Ponerinae	Rasopone	arhuaca	Rasopone_arhuaca	7	BCI146948	312	MALAISEWEEK30	1	2014-07-26	2014-08-02	2014	August	8	2
98623	MM-BCI-312-260714	Dolichoderinae	Technomyrmex	fulvus	Technomyrmex_fulvus	1	BCI146949	312	MALAISEWEEK30	1	2014-07-26	2014-08-02	2014	August	8	2
98657	MM-BCI-312-260714	Heteroponerinae	Heteroponera	ADE3668	Heteroponera_ADE3668	1	BCI146950	312	MALAISEWEEK30	1	2014-07-26	2014-08-02	2014	August	8	2
98798	MM-BCI-312-260714	Myrmicinae	Rogeria	ACH0205	Rogeria_ACH0205	1	BCI146952	312	MALAISEWEEK30	1	2014-07-26	2014-08-02	2014	August	8	2
98867	MM-BCI-312-260714	Ectatomminae	Typhlomyrmex	ADE3065	Typhlomyrmex_ADE3065	1	BCI146951	312	MALAISEWEEK30	1	2014-07-26	2014-08-02	2014	August	8	2
98916	MM-BCI-312-260714	Myrmicinae	Solenopsis	AAZ7733	Solenopsis_AAZ7733	1	BCI146957	312	MALAISEWEEK30	1	2014-07-26	2014-08-02	2014	August	8	2
99836	MM-BCI-312-260714	Myrmicinae	Strumigenys	alberti	Strumigenys_alberti	1	BCI146955	312	MALAISEWEEK30	1	2014-07-26	2014-08-02	2014	August	8	2
98966	MM-BCI-313-260714	Myrmicinae	Strumigenys	marginiventris	Strumigenys_marginiventris	1	BCI146946	313	MALAISEWEEK30	1	2014-07-26	2014-08-02	2014	August	8	2
99029	MM-BCI-313-260714	Myrmicinae	Strumigenys	marginiventris	Strumigenys_marginiventris	1	BCI146947	313	MALAISEWEEK30	1	2014-07-26	2014-08-02	2014	August	8	2
98557	MM-BCI-314-260714	Ponerinae	Rasopone	arhuaca	Rasopone_arhuaca	7	BCI146958	314	MALAISEWEEK30	1	2014-07-26	2014-08-02	2014	August	8	2
98825	MM-BCI-314-260714	Myrmicinae	Myrmicocrypta	occipitalis	Myrmicocrypta_occipitalis	1	BCI146966	314	MALAISEWEEK30	1	2014-07-26	2014-08-02	2014	August	8	2
98536	MM-BCI-315-260714	Ectatomminae	Ectatomma	ruidum	Ectatomma_ruidum	1	BCI146927	315	MALAISEWEEK30	1	2014-07-26	2014-08-02	2014	August	8	2
98537	MM-BCI-315-260714	Ponerinae	Rasopone	arhuaca	Rasopone_arhuaca	1	BCI146928	315	MALAISEWEEK30	1	2014-07-26	2014-08-02	2014	August	8	2
99024	MM-BCI-315-260714	Myrmicinae	Strumigenys	marginiventris	Strumigenys_marginiventris	1	BCI146926	315	MALAISEWEEK30	1	2014-07-26	2014-08-02	2014	August	8	2
98957	MM-BCI-316-260714	Myrmicinae	Strumigenys	AAP2320	Strumigenys_AAP2320	1	BCI146967	316	MALAISEWEEK30	1	2014-07-26	2014-08-02	2014	August	8	2
98538	MM-BCI-317-260714	Ponerinae	Rasopone	arhuaca	Rasopone_arhuaca	1	BCI146929	317	MALAISEWEEK30	1	2014-07-26	2014-08-02	2014	August	8	2
98565	MM-BCI-318-260714	Proceratiinae	Probolomyrmex	ACH1131	Probolomyrmex_ACH1131	3	BCI146971	318	MALAISEWEEK30	1	2014-07-26	2014-08-02	2014	August	8	2
98566	MM-BCI-318-260714	Ponerinae	Mayaponera	constricta	Mayaponera_constricta	1	BCI146972	318	MALAISEWEEK30	1	2014-07-26	2014-08-02	2014	August	8	2
98567	MM-BCI-318-260714	Ponerinae	Rasopone	arhuaca	Rasopone_arhuaca	5	BCI146974	318	MALAISEWEEK30	1	2014-07-26	2014-08-02	2014	August	8	2
98568	MM-BCI-318-260714	Ectatomminae	Ectatomma	ruidum	Ectatomma_ruidum	46	BCI146973	318	MALAISEWEEK30	1	2014-07-26	2014-08-02	2014	August	8	2
98979	MM-BCI-318-260714	Myrmicinae	Strumigenys	AAP2320	Strumigenys_AAP2320	1	BCI146970	318	MALAISEWEEK30	1	2014-07-26	2014-08-02	2014	August	8	2
98570	MM-BCI-319-260714	Ponerinae	Rasopone	arhuaca	Rasopone_arhuaca	10	BCI146982	319	MALAISEWEEK30	1	2014-07-26	2014-08-02	2014	August	8	2
98571	MM-BCI-319-260714	Ectatomminae	Ectatomma	ruidum	Ectatomma_ruidum	36	BCI146983	319	MALAISEWEEK30	1	2014-07-26	2014-08-02	2014	August	8	2
98858	MM-BCI-319-260714	Myrmicinae	Rogeria	AAP2381	Rogeria_AAP2381	1	BCI146981	319	MALAISEWEEK30	1	2014-07-26	2014-08-02	2014	August	8	2
98863	MM-BCI-319-260714	Myrmicinae	Rogeria	ADE1221	Rogeria_ADE1221	1	BCI146978	319	MALAISEWEEK30	1	2014-07-26	2014-08-02	2014	August	8	2
98875	MM-BCI-319-260714	Ectatomminae	Typhlomyrmex	ADE3065	Typhlomyrmex_ADE3065	1	BCI146979	319	MALAISEWEEK30	1	2014-07-26	2014-08-02	2014	August	8	2
108172	MM-BCI-319-260714	Myrmicinae	Rogeria	sp. not assigned	Rogeria_sp. not assigned	1	BCI146980	319	MALAISEWEEK30	1	2014-07-26	2014-08-02	2014	August	8	2
98666	MM-BCI-320-260714	Myrmicinae	Trachymyrmex	cornetzi	Trachymyrmex_cornetzi	1	BCI146941	320	MALAISEWEEK30	1	2014-07-26	2014-08-02	2014	August	8	2
98921	MM-BCI-320-260714	Myrmicinae	Solenopsis	AAZ7930	Solenopsis_AAZ7930	1	BCI146942	320	MALAISEWEEK30	1	2014-07-26	2014-08-02	2014	August	8	2
99923	MM-BCI-320-260714	Myrmicinae	Strumigenys	alberti	Strumigenys_alberti	1	BCI146944	320	MALAISEWEEK30	1	2014-07-26	2014-08-02	2014	August	8	2
98357	MM-BCI-311-020814	Ectatomminae	Ectatomma	ruidum	Ectatomma_ruidum	8	BCI146599	311	MALAISEWEEK31	2	2014-08-02	2014-08-09	2014	August	8	9
98358	MM-BCI-311-020814	Ponerinae	Rasopone	arhuaca	Rasopone_arhuaca	2	BCI146600	311	MALAISEWEEK31	2	2014-08-02	2014-08-09	2014	August	8	9
98865	MM-BCI-311-020814	Myrmicinae	Rogeria	ADE1221	Rogeria_ADE1221	1	BCI146590	311	MALAISEWEEK31	2	2014-08-02	2014-08-09	2014	August	8	9
98869	MM-BCI-311-020814	Ectatomminae	Typhlomyrmex	ADE3065	Typhlomyrmex_ADE3065	1	BCI146580	311	MALAISEWEEK31	2	2014-08-02	2014-08-09	2014	August	8	9
98883	MM-BCI-311-020814	Ectatomminae	Typhlomyrmex	ADE3065	Typhlomyrmex_ADE3065	1	BCI146585	311	MALAISEWEEK31	2	2014-08-02	2014-08-09	2014	August	8	9
98915	MM-BCI-311-020814	Myrmicinae	Solenopsis	AAZ7733	Solenopsis_AAZ7733	1	BCI146589	311	MALAISEWEEK31	2	2014-08-02	2014-08-09	2014	August	8	9
98923	MM-BCI-311-020814	Myrmicinae	Solenopsis	AAZ7514	Solenopsis_AAZ7514	1	BCI146584	311	MALAISEWEEK31	2	2014-08-02	2014-08-09	2014	August	8	9
98924	MM-BCI-311-020814	Myrmicinae	Solenopsis	AAZ7514	Solenopsis_AAZ7514	1	BCI146579	311	MALAISEWEEK31	2	2014-08-02	2014-08-09	2014	August	8	9
99012	MM-BCI-311-020814	Myrmicinae	Strumigenys	longispinosa	Strumigenys_longispinosa	1	BCI146578	311	MALAISEWEEK31	2	2014-08-02	2014-08-09	2014	August	8	9
99881	MM-BCI-311-020814	Myrmicinae	Strumigenys	marginiventris	Strumigenys_marginiventris	1	BCI146588	311	MALAISEWEEK31	2	2014-08-02	2014-08-09	2014	August	8	9
99903	MM-BCI-311-020814	Myrmicinae	Strumigenys	alberti	Strumigenys_alberti	1	BCI146591	311	MALAISEWEEK31	2	2014-08-02	2014-08-09	2014	August	8	9
107805	MM-BCI-311-020814	Myrmicinae	Strumigenys	sp. 5YB	Strumigenys_sp. 5YB	1	BCI146593	311	MALAISEWEEK31	2	2014-08-02	2014-08-09	2014	August	8	9
108022	MM-BCI-311-020814	Myrmicinae	Strumigenys	sp. 5YB	Strumigenys_sp. 5YB	1	BCI146592	311	MALAISEWEEK31	2	2014-08-02	2014-08-09	2014	August	8	9
98455	MM-BCI-312-020814	Ponerinae	Rasopone	arhuaca	Rasopone_arhuaca	6	BCI146646	312	MALAISEWEEK31	2	2014-08-02	2014-08-09	2014	August	8	9
98461	MM-BCI-312-020814	Ectatomminae	Ectatomma	ruidum	Ectatomma_ruidum	9	BCI146647	312	MALAISEWEEK31	2	2014-08-02	2014-08-09	2014	August	8	9
98613	MM-BCI-312-020814	Proceratiinae	Probolomyrmex	ACH1131	Probolomyrmex_ACH1131	1	BCI146669	312	MALAISEWEEK31	2	2014-08-02	2014-08-09	2014	August	8	9
98614	MM-BCI-312-020814	Proceratiinae	Probolomyrmex	ACH1131	Probolomyrmex_ACH1131	1	BCI146664	312	MALAISEWEEK31	2	2014-08-02	2014-08-09	2014	August	8	9
98626	MM-BCI-312-020814	Amblyoponinae	Fulakora	ADE0687	Fulakora_ADE0687	1	BCI146666	312	MALAISEWEEK31	2	2014-08-02	2014-08-09	2014	August	8	9
98664	MM-BCI-312-020814	Myrmicinae	Carebara	panamensis	Carebara_panamensis	1	BCI146667	312	MALAISEWEEK31	2	2014-08-02	2014-08-09	2014	August	8	9
98665	MM-BCI-312-020814	Myrmicinae	Carebara	panamensis	Carebara_panamensis	1	BCI146670	312	MALAISEWEEK31	2	2014-08-02	2014-08-09	2014	August	8	9
98667	MM-BCI-312-020814	Myrmicinae	Wasmannia	scrobifera	Wasmannia_scrobifera	1	BCI146661	312	MALAISEWEEK31	2	2014-08-02	2014-08-09	2014	August	8	9
98716	MM-BCI-312-020814	Ectatomminae	Gnamptogenys	AAZ7592 interrupta	Gnamptogenys_AAZ7592 interrupta	1	BCI146650	312	MALAISEWEEK31	2	2014-08-02	2014-08-09	2014	August	8	9
98733	MM-BCI-312-020814	Ectatomminae	Gnamptogenys	AAZ7592 interrupta	Gnamptogenys_AAZ7592 interrupta	1	BCI146653	312	MALAISEWEEK31	2	2014-08-02	2014-08-09	2014	August	8	9
98816	MM-BCI-312-020814	Myrmicinae	Rogeria	ACH0205	Rogeria_ACH0205	1	BCI146660	312	MALAISEWEEK31	2	2014-08-02	2014-08-09	2014	August	8	9
98838	MM-BCI-312-020814	Myrmicinae	Myrmicocrypta	occipitalis	Myrmicocrypta_occipitalis	1	BCI146651	312	MALAISEWEEK31	2	2014-08-02	2014-08-09	2014	August	8	9
98843	MM-BCI-312-020814	Myrmicinae	Rogeria	ACH0205	Rogeria_ACH0205	1	BCI146659	312	MALAISEWEEK31	2	2014-08-02	2014-08-09	2014	August	8	9
98878	MM-BCI-312-020814	Ectatomminae	Typhlomyrmex	ADE3065	Typhlomyrmex_ADE3065	1	BCI146668	312	MALAISEWEEK31	2	2014-08-02	2014-08-09	2014	August	8	9
98925	MM-BCI-312-020814	Myrmicinae	Solenopsis	AAZ7514	Solenopsis_AAZ7514	1	BCI146662	312	MALAISEWEEK31	2	2014-08-02	2014-08-09	2014	August	8	9
98940	MM-BCI-312-020814	Ponerinae	Hypoponera	distinguenda	Hypoponera_distinguenda	1	BCI146649	312	MALAISEWEEK31	2	2014-08-02	2014-08-09	2014	August	8	9
99007	MM-BCI-312-020814	Myrmicinae	Strumigenys	marginiventris	Strumigenys_marginiventris	1	BCI146657	312	MALAISEWEEK31	2	2014-08-02	2014-08-09	2014	August	8	9
99008	MM-BCI-312-020814	Myrmicinae	Strumigenys	marginiventris	Strumigenys_marginiventris	1	BCI146652	312	MALAISEWEEK31	2	2014-08-02	2014-08-09	2014	August	8	9
99009	MM-BCI-312-020814	Myrmicinae	Strumigenys	longispinosa	Strumigenys_longispinosa	1	BCI146656	312	MALAISEWEEK31	2	2014-08-02	2014-08-09	2014	August	8	9
99018	MM-BCI-312-020814	Myrmicinae	Strumigenys	marginiventris	Strumigenys_marginiventris	1	BCI146663	312	MALAISEWEEK31	2	2014-08-02	2014-08-09	2014	August	8	9
107809	MM-BCI-312-020814	Myrmicinae	Strumigenys	sp. 5YB	Strumigenys_sp. 5YB	1	BCI146658	312	MALAISEWEEK31	2	2014-08-02	2014-08-09	2014	August	8	9
108078	MM-BCI-312-020814	Myrmicinae	Strumigenys	marginiventris	Strumigenys_marginiventris	1	BCI146665	312	MALAISEWEEK31	2	2014-08-02	2014-08-09	2014	August	8	9
98350	MM-BCI-313-020814	Ponerinae	Rasopone	arhuaca	Rasopone_arhuaca	1	BCI146570	313	MALAISEWEEK31	2	2014-08-02	2014-08-09	2014	August	8	9
98351	MM-BCI-313-020814	Ectatomminae	Ectatomma	ruidum	Ectatomma_ruidum	12	BCI146571	313	MALAISEWEEK31	2	2014-08-02	2014-08-09	2014	August	8	9
98922	MM-BCI-313-020814	Myrmicinae	Solenopsis	ADE3649	Solenopsis_ADE3649	1	BCI146573	313	MALAISEWEEK31	2	2014-08-02	2014-08-09	2014	August	8	9
99864	MM-BCI-313-020814	Myrmicinae	Strumigenys	marginiventris	Strumigenys_marginiventris	1	BCI146572	313	MALAISEWEEK31	2	2014-08-02	2014-08-09	2014	August	8	9
99918	MM-BCI-313-020814	Myrmicinae	Strumigenys	marginiventris	Strumigenys_marginiventris	1	BCI146575	313	MALAISEWEEK31	2	2014-08-02	2014-08-09	2014	August	8	9
98353	MM-BCI-314-020814	Proceratiinae	Probolomyrmex	ACH1131	Probolomyrmex_ACH1131	6	BCI146540	314	MALAISEWEEK31	2	2014-08-02	2014-08-09	2014	August	8	9
98354	MM-BCI-314-020814	Ponerinae	Mayaponera	constricta	Mayaponera_constricta	1	BCI146541	314	MALAISEWEEK31	2	2014-08-02	2014-08-09	2014	August	8	9
98355	MM-BCI-314-020814	Ponerinae	Rasopone	arhuaca	Rasopone_arhuaca	5	BCI146543	314	MALAISEWEEK31	2	2014-08-02	2014-08-09	2014	August	8	9
98356	MM-BCI-314-020814	Ectatomminae	Ectatomma	ruidum	Ectatomma_ruidum	12	BCI146542	314	MALAISEWEEK31	2	2014-08-02	2014-08-09	2014	August	8	9
98797	MM-BCI-314-020814	Myrmicinae	Rogeria	ACH0205	Rogeria_ACH0205	1	BCI146567	314	MALAISEWEEK31	2	2014-08-02	2014-08-09	2014	August	8	9
98800	MM-BCI-314-020814	Myrmicinae	Myrmicocrypta	occipitalis	Myrmicocrypta_occipitalis	1	BCI146549	314	MALAISEWEEK31	2	2014-08-02	2014-08-09	2014	August	8	9
98801	MM-BCI-314-020814	Myrmicinae	Myrmicocrypta	occipitalis	Myrmicocrypta_occipitalis	1	BCI146545	314	MALAISEWEEK31	2	2014-08-02	2014-08-09	2014	August	8	9
98805	MM-BCI-314-020814	Myrmicinae	Myrmicocrypta	occipitalis	Myrmicocrypta_occipitalis	1	BCI146547	314	MALAISEWEEK31	2	2014-08-02	2014-08-09	2014	August	8	9
98806	MM-BCI-314-020814	Myrmicinae	Rogeria	ACH0205	Rogeria_ACH0205	1	BCI146559	314	MALAISEWEEK31	2	2014-08-02	2014-08-09	2014	August	8	9
98814	MM-BCI-314-020814	Myrmicinae	Myrmicocrypta	occipitalis	Myrmicocrypta_occipitalis	1	BCI146546	314	MALAISEWEEK31	2	2014-08-02	2014-08-09	2014	August	8	9
98827	MM-BCI-314-020814	Myrmicinae	Rogeria	ACH0205	Rogeria_ACH0205	1	BCI146563	314	MALAISEWEEK31	2	2014-08-02	2014-08-09	2014	August	8	9
98861	MM-BCI-314-020814	Myrmicinae	Cyphomyrmex	AAP2289	Cyphomyrmex_AAP2289	1	BCI146544	314	MALAISEWEEK31	2	2014-08-02	2014-08-09	2014	August	8	9
98870	MM-BCI-314-020814	Ectatomminae	Typhlomyrmex	ADE3065	Typhlomyrmex_ADE3065	1	BCI146561	314	MALAISEWEEK31	2	2014-08-02	2014-08-09	2014	August	8	9
98902	MM-BCI-314-020814	Myrmicinae	Pheidole	AAZ7297 flavens	Pheidole_AAZ7297 flavens	1	BCI146548	314	MALAISEWEEK31	2	2014-08-02	2014-08-09	2014	August	8	9
98903	MM-BCI-314-020814	Myrmicinae	Pheidole	AAZ7297 flavens	Pheidole_AAZ7297 flavens	1	BCI146556	314	MALAISEWEEK31	2	2014-08-02	2014-08-09	2014	August	8	9
98904	MM-BCI-314-020814	Myrmicinae	Pheidole	AAZ7297 flavens	Pheidole_AAZ7297 flavens	1	BCI146557	314	MALAISEWEEK31	2	2014-08-02	2014-08-09	2014	August	8	9
98905	MM-BCI-314-020814	Myrmicinae	Pheidole	AAZ7297 flavens	Pheidole_AAZ7297 flavens	1	BCI146558	314	MALAISEWEEK31	2	2014-08-02	2014-08-09	2014	August	8	9
98906	MM-BCI-314-020814	Myrmicinae	Pheidole	AAZ7297 flavens	Pheidole_AAZ7297 flavens	1	BCI146555	314	MALAISEWEEK31	2	2014-08-02	2014-08-09	2014	August	8	9
98907	MM-BCI-314-020814	Myrmicinae	Pheidole	AAZ7297 flavens	Pheidole_AAZ7297 flavens	1	BCI146552	314	MALAISEWEEK31	2	2014-08-02	2014-08-09	2014	August	8	9
98909	MM-BCI-314-020814	Myrmicinae	Pheidole	AAZ7297 flavens	Pheidole_AAZ7297 flavens	1	BCI146551	314	MALAISEWEEK31	2	2014-08-02	2014-08-09	2014	August	8	9
98938	MM-BCI-314-020814	Ponerinae	Hypoponera	AAP9564	Hypoponera_AAP9564	1	BCI146560	314	MALAISEWEEK31	2	2014-08-02	2014-08-09	2014	August	8	9
98956	MM-BCI-314-020814	Myrmicinae	Strumigenys	AAP2320	Strumigenys_AAP2320	1	BCI146564	314	MALAISEWEEK31	2	2014-08-02	2014-08-09	2014	August	8	9
107852	MM-BCI-314-020814	Myrmicinae	Strumigenys	sp. 5YB	Strumigenys_sp. 5YB	1	BCI146554	314	MALAISEWEEK31	2	2014-08-02	2014-08-09	2014	August	8	9
107920	MM-BCI-314-020814	Myrmicinae	Strumigenys	sp. 5YB	Strumigenys_sp. 5YB	1	BCI146553	314	MALAISEWEEK31	2	2014-08-02	2014-08-09	2014	August	8	9
107924	MM-BCI-314-020814	Myrmicinae	Strumigenys	sp. 5YB	Strumigenys_sp. 5YB	1	BCI146550	314	MALAISEWEEK31	2	2014-08-02	2014-08-09	2014	August	8	9
107989	MM-BCI-314-020814	Myrmicinae	Strumigenys	sp. 5YB	Strumigenys_sp. 5YB	1	BCI146562	314	MALAISEWEEK31	2	2014-08-02	2014-08-09	2014	August	8	9
98460	MM-BCI-315-020814	Ectatomminae	Ectatomma	ruidum	Ectatomma_ruidum	17	BCI146673	315	MALAISEWEEK31	2	2014-08-02	2014-08-09	2014	August	8	9
98612	MM-BCI-315-020814	Proceratiinae	Probolomyrmex	ACH1131	Probolomyrmex_ACH1131	1	BCI146677	315	MALAISEWEEK31	2	2014-08-02	2014-08-09	2014	August	8	9
98632	MM-BCI-315-020814	Ponerinae	Rasopone	arhuaca	Rasopone_arhuaca	1	BCI146672	315	MALAISEWEEK31	2	2014-08-02	2014-08-09	2014	August	8	9
98645	MM-BCI-315-020814	Ponerinae	Rasopone	ferruginea	Rasopone_ferruginea	1	BCI146691	315	MALAISEWEEK31	2	2014-08-02	2014-08-09	2014	August	8	9
98648	MM-BCI-315-020814	Ponerinae	Pseudoponera	stigma	Pseudoponera_stigma	1	BCI146689	315	MALAISEWEEK31	2	2014-08-02	2014-08-09	2014	August	8	9
99006	MM-BCI-315-020814	Myrmicinae	Strumigenys	marginiventris	Strumigenys_marginiventris	1	BCI146675	315	MALAISEWEEK31	2	2014-08-02	2014-08-09	2014	August	8	9
99010	MM-BCI-315-020814	Myrmicinae	Strumigenys	marginiventris	Strumigenys_marginiventris	1	BCI146679	315	MALAISEWEEK31	2	2014-08-02	2014-08-09	2014	August	8	9
99017	MM-BCI-315-020814	Myrmicinae	Strumigenys	marginiventris	Strumigenys_marginiventris	1	BCI146681	315	MALAISEWEEK31	2	2014-08-02	2014-08-09	2014	August	8	9
99026	MM-BCI-315-020814	Myrmicinae	Strumigenys	marginiventris	Strumigenys_marginiventris	1	BCI146674	315	MALAISEWEEK31	2	2014-08-02	2014-08-09	2014	August	8	9
99028	MM-BCI-315-020814	Myrmicinae	Strumigenys	marginiventris	Strumigenys_marginiventris	1	BCI146687	315	MALAISEWEEK31	2	2014-08-02	2014-08-09	2014	August	8	9
107831	MM-BCI-315-020814	Myrmicinae	Strumigenys	sp. 5YB	Strumigenys_sp. 5YB	1	BCI146680	315	MALAISEWEEK31	2	2014-08-02	2014-08-09	2014	August	8	9
98352	MM-BCI-316-020814	Ectatomminae	Ectatomma	ruidum	Ectatomma_ruidum	12	BCI146612	316	MALAISEWEEK31	2	2014-08-02	2014-08-09	2014	August	8	9
98421	MM-BCI-316-020814	Ectatomminae	Typhlomyrmex	sp. 1YB	Typhlomyrmex_sp. 1YB	1	BCI146602	316	MALAISEWEEK31	2	2014-08-02	2014-08-09	2014	August	8	9
98690	MM-BCI-316-020814	Ectatomminae	Gnamptogenys	AAZ7592 interrupta	Gnamptogenys_AAZ7592 interrupta	1	BCI146608	316	MALAISEWEEK31	2	2014-08-02	2014-08-09	2014	August	8	9
98845	MM-BCI-316-020814	Myrmicinae	Rogeria	ACH0205	Rogeria_ACH0205	1	BCI146611	316	MALAISEWEEK31	2	2014-08-02	2014-08-09	2014	August	8	9
99882	MM-BCI-316-020814	Myrmicinae	Strumigenys	marginiventris	Strumigenys_marginiventris	1	BCI146604	316	MALAISEWEEK31	2	2014-08-02	2014-08-09	2014	August	8	9
99917	MM-BCI-316-020814	Myrmicinae	Strumigenys	alberti	Strumigenys_alberti	1	BCI146605	316	MALAISEWEEK31	2	2014-08-02	2014-08-09	2014	August	8	9
108052	MM-BCI-316-020814	Myrmicinae	Strumigenys	sp. 5YB	Strumigenys_sp. 5YB	1	BCI146603	316	MALAISEWEEK31	2	2014-08-02	2014-08-09	2014	August	8	9
98359	MM-BCI-317-020814	Ectatomminae	Ectatomma	ruidum	Ectatomma_ruidum	7	BCI146618	317	MALAISEWEEK31	2	2014-08-02	2014-08-09	2014	August	8	9
98360	MM-BCI-317-020814	Proceratiinae	Probolomyrmex	ACH1131	Probolomyrmex_ACH1131	3	BCI146616	317	MALAISEWEEK31	2	2014-08-02	2014-08-09	2014	August	8	9
98366	MM-BCI-317-020814	Myrmicinae	Stegomyrmex	manni	Stegomyrmex_manni	1	BCI146619	317	MALAISEWEEK31	2	2014-08-02	2014-08-09	2014	August	8	9
98433	MM-BCI-317-020814	Myrmicinae	Carebara	brevipilosa	Carebara_brevipilosa	1	BCI146614	317	MALAISEWEEK31	2	2014-08-02	2014-08-09	2014	August	8	9
98813	MM-BCI-317-020814	Myrmicinae	Rogeria	ACH0205	Rogeria_ACH0205	1	BCI146615	317	MALAISEWEEK31	2	2014-08-02	2014-08-09	2014	August	8	9
98868	MM-BCI-317-020814	Ectatomminae	Typhlomyrmex	ADE3065	Typhlomyrmex_ADE3065	1	BCI146613	317	MALAISEWEEK31	2	2014-08-02	2014-08-09	2014	August	8	9
99103	MM-BCI-317-020814	Ponerinae	Rasopone	arhuaca	Rasopone_arhuaca	5	BCI147294	317	MALAISEWEEK31	2	2014-08-02	2014-08-09	2014	August	8	9
98361	MM-BCI-318-020814	Proceratiinae	Probolomyrmex	ACH1131	Probolomyrmex_ACH1131	5	BCI146631	318	MALAISEWEEK31	2	2014-08-02	2014-08-09	2014	August	8	9
98362	MM-BCI-318-020814	Ponerinae	Mayaponera	constricta	Mayaponera_constricta	3	BCI146640	318	MALAISEWEEK31	2	2014-08-02	2014-08-09	2014	August	8	9
98363	MM-BCI-318-020814	Ectatomminae	Ectatomma	ruidum	Ectatomma_ruidum	27	BCI146641	318	MALAISEWEEK31	2	2014-08-02	2014-08-09	2014	August	8	9
98835	MM-BCI-318-020814	Myrmicinae	Myrmicocrypta	occipitalis	Myrmicocrypta_occipitalis	1	BCI146628	318	MALAISEWEEK31	2	2014-08-02	2014-08-09	2014	August	8	9
98851	MM-BCI-318-020814	Myrmicinae	Myrmicocrypta	occipitalis	Myrmicocrypta_occipitalis	1	BCI146639	318	MALAISEWEEK31	2	2014-08-02	2014-08-09	2014	August	8	9
98939	MM-BCI-318-020814	Ponerinae	Hypoponera	AAP9564	Hypoponera_AAP9564	1	BCI146634	318	MALAISEWEEK31	2	2014-08-02	2014-08-09	2014	August	8	9
99848	MM-BCI-318-020814	Myrmicinae	Strumigenys	alberti	Strumigenys_alberti	1	BCI146630	318	MALAISEWEEK31	2	2014-08-02	2014-08-09	2014	August	8	9
99863	MM-BCI-318-020814	Myrmicinae	Strumigenys	alberti	Strumigenys_alberti	1	BCI146637	318	MALAISEWEEK31	2	2014-08-02	2014-08-09	2014	August	8	9
99871	MM-BCI-318-020814	Myrmicinae	Strumigenys	alberti	Strumigenys_alberti	1	BCI146633	318	MALAISEWEEK31	2	2014-08-02	2014-08-09	2014	August	8	9
107944	MM-BCI-318-020814	Myrmicinae	Strumigenys	sp. 5YB	Strumigenys_sp. 5YB	1	BCI146636	318	MALAISEWEEK31	2	2014-08-02	2014-08-09	2014	August	8	9
98346	MM-BCI-320-020814	Ponerinae	Mayaponera	constricta	Mayaponera_constricta	9	BCI146462	320	MALAISEWEEK31	2	2014-08-02	2014-08-09	2014	August	8	9
98347	MM-BCI-320-020814	Ectatomminae	Ectatomma	ruidum	Ectatomma_ruidum	7	BCI146465	320	MALAISEWEEK31	2	2014-08-02	2014-08-09	2014	August	8	9
98348	MM-BCI-320-020814	Ponerinae	Rasopone	arhuaca	Rasopone_arhuaca	1	BCI146461	320	MALAISEWEEK31	2	2014-08-02	2014-08-09	2014	August	8	9
98349	MM-BCI-320-020814	Proceratiinae	Probolomyrmex	ACH1131	Probolomyrmex_ACH1131	23	BCI146460	320	MALAISEWEEK31	2	2014-08-02	2014-08-09	2014	August	8	9
98404	MM-BCI-320-020814	Proceratiinae	Probolomyrmex	ADE2676	Probolomyrmex_ADE2676	1	BCI146481	320	MALAISEWEEK31	2	2014-08-02	2014-08-09	2014	August	8	9
98425	MM-BCI-320-020814	Ponerinae	Cryptopone	gilva	Cryptopone_gilva	1	BCI146463	320	MALAISEWEEK31	2	2014-08-02	2014-08-09	2014	August	8	9
98426	MM-BCI-320-020814	Proceratiinae	Probolomyrmex	ADE2676	Probolomyrmex_ADE2676	1	BCI146454	320	MALAISEWEEK31	2	2014-08-02	2014-08-09	2014	August	8	9
98435	MM-BCI-320-020814	Proceratiinae	Probolomyrmex	ADE2676	Probolomyrmex_ADE2676	1	BCI146508	320	MALAISEWEEK31	2	2014-08-02	2014-08-09	2014	August	8	9
98436	MM-BCI-320-020814	Dolichoderinae	Technomyrmex	fulvus	Technomyrmex_fulvus	1	BCI146506	320	MALAISEWEEK31	2	2014-08-02	2014-08-09	2014	August	8	9
98602	MM-BCI-320-020814	Ectatomminae	Gnamptogenys	tornata	Gnamptogenys_tornata	1	BCI146483	320	MALAISEWEEK31	2	2014-08-02	2014-08-09	2014	August	8	9
98790	MM-BCI-320-020814	Myrmicinae	Myrmicocrypta	ACH1153	Myrmicocrypta_ACH1153	1	BCI146509	320	MALAISEWEEK31	2	2014-08-02	2014-08-09	2014	August	8	9
98793	MM-BCI-320-020814	Myrmicinae	Rogeria	AAP2379	Rogeria_AAP2379	1	BCI146487	320	MALAISEWEEK31	2	2014-08-02	2014-08-09	2014	August	8	9
98794	MM-BCI-320-020814	Myrmicinae	Myrmicocrypta	ACH1153	Myrmicocrypta_ACH1153	1	BCI146472	320	MALAISEWEEK31	2	2014-08-02	2014-08-09	2014	August	8	9
98799	MM-BCI-320-020814	Myrmicinae	Myrmicocrypta	ACH1153	Myrmicocrypta_ACH1153	1	BCI146471	320	MALAISEWEEK31	2	2014-08-02	2014-08-09	2014	August	8	9
98819	MM-BCI-320-020814	Myrmicinae	Myrmicocrypta	ACH1153	Myrmicocrypta_ACH1153	1	BCI146480	320	MALAISEWEEK31	2	2014-08-02	2014-08-09	2014	August	8	9
98836	MM-BCI-320-020814	Myrmicinae	Myrmicocrypta	ACH1153	Myrmicocrypta_ACH1153	1	BCI146485	320	MALAISEWEEK31	2	2014-08-02	2014-08-09	2014	August	8	9
98918	MM-BCI-320-020814	Myrmicinae	Solenopsis	AAZ7733	Solenopsis_AAZ7733	1	BCI146494	320	MALAISEWEEK31	2	2014-08-02	2014-08-09	2014	August	8	9
99854	MM-BCI-320-020814	Myrmicinae	Strumigenys	marginiventris	Strumigenys_marginiventris	1	BCI146490	320	MALAISEWEEK31	2	2014-08-02	2014-08-09	2014	August	8	9
99894	MM-BCI-320-020814	Myrmicinae	Strumigenys	alberti	Strumigenys_alberti	1	BCI146475	320	MALAISEWEEK31	2	2014-08-02	2014-08-09	2014	August	8	9
99899	MM-BCI-320-020814	Myrmicinae	Strumigenys	alberti	Strumigenys_alberti	1	BCI146482	320	MALAISEWEEK31	2	2014-08-02	2014-08-09	2014	August	8	9
99911	MM-BCI-320-020814	Myrmicinae	Strumigenys	marginiventris	Strumigenys_marginiventris	1	BCI146484	320	MALAISEWEEK31	2	2014-08-02	2014-08-09	2014	August	8	9
98504	MM-BCI-311-090814	Ectatomminae	Ectatomma	ruidum	Ectatomma_ruidum	3	BCI146843	311	MALAISEWEEK32	32	2014-08-09	2014-08-16	2014	August	8	16
98505	MM-BCI-311-090814	Ponerinae	Rasopone	arhuaca	Rasopone_arhuaca	2	BCI146844	311	MALAISEWEEK32	32	2014-08-09	2014-08-16	2014	August	8	16
98774	MM-BCI-311-090814	Ectatomminae	Gnamptogenys	AAZ7592 interrupta	Gnamptogenys_AAZ7592 interrupta	1	BCI146848	311	MALAISEWEEK32	32	2014-08-09	2014-08-16	2014	August	8	16
99021	MM-BCI-311-090814	Myrmicinae	Strumigenys	marginiventris	Strumigenys_marginiventris	1	BCI146852	311	MALAISEWEEK32	32	2014-08-09	2014-08-16	2014	August	8	16
99025	MM-BCI-311-090814	Myrmicinae	Strumigenys	marginiventris	Strumigenys_marginiventris	1	BCI146850	311	MALAISEWEEK32	32	2014-08-09	2014-08-16	2014	August	8	16
99892	MM-BCI-311-090814	Myrmicinae	Strumigenys	alberti	Strumigenys_alberti	1	BCI146851	311	MALAISEWEEK32	32	2014-08-09	2014-08-16	2014	August	8	16
107807	MM-BCI-311-090814	Myrmicinae	Strumigenys	sp. 5YB	Strumigenys_sp. 5YB	1	BCI146849	311	MALAISEWEEK32	32	2014-08-09	2014-08-16	2014	August	8	16
107841	MM-BCI-311-090814	Myrmicinae	Strumigenys	sp. 5YB	Strumigenys_sp. 5YB	1	BCI146847	311	MALAISEWEEK32	32	2014-08-09	2014-08-16	2014	August	8	16
107938	MM-BCI-311-090814	Myrmicinae	Strumigenys	sp. 5YB	Strumigenys_sp. 5YB	1	BCI146845	311	MALAISEWEEK32	32	2014-08-09	2014-08-16	2014	August	8	16
108018	MM-BCI-311-090814	Myrmicinae	Strumigenys	sp. 5YB	Strumigenys_sp. 5YB	1	BCI146846	311	MALAISEWEEK32	32	2014-08-09	2014-08-16	2014	August	8	16
98521	MM-BCI-312-090814	Ectatomminae	Ectatomma	ruidum	Ectatomma_ruidum	10	BCI146878	312	MALAISEWEEK32	32	2014-08-09	2014-08-16	2014	August	8	16
98522	MM-BCI-312-090814	Ponerinae	Rasopone	arhuaca	Rasopone_arhuaca	11	BCI146877	312	MALAISEWEEK32	32	2014-08-09	2014-08-16	2014	August	8	16
98523	MM-BCI-312-090814	Proceratiinae	Probolomyrmex	ACH1131	Probolomyrmex_ACH1131	2	BCI146876	312	MALAISEWEEK32	32	2014-08-09	2014-08-16	2014	August	8	16
98660	MM-BCI-312-090814	Heteroponerinae	Heteroponera	ADE3668	Heteroponera_ADE3668	1	BCI146872	312	MALAISEWEEK32	32	2014-08-09	2014-08-16	2014	August	8	16
98662	MM-BCI-312-090814	Heteroponerinae	Heteroponera	ADE3668	Heteroponera_ADE3668	1	BCI146882	312	MALAISEWEEK32	32	2014-08-09	2014-08-16	2014	August	8	16
98791	MM-BCI-312-090814	Myrmicinae	Rogeria	ADE1221	Rogeria_ADE1221	1	BCI146871	312	MALAISEWEEK32	32	2014-08-09	2014-08-16	2014	August	8	16
98812	MM-BCI-312-090814	Myrmicinae	Myrmicocrypta	ACH1153	Myrmicocrypta_ACH1153	1	BCI146873	312	MALAISEWEEK32	32	2014-08-09	2014-08-16	2014	August	8	16
98815	MM-BCI-312-090814	Myrmicinae	Myrmicocrypta	occipitalis	Myrmicocrypta_occipitalis	1	BCI146884	312	MALAISEWEEK32	32	2014-08-09	2014-08-16	2014	August	8	16
98820	MM-BCI-312-090814	Myrmicinae	Myrmicocrypta	ACH1153	Myrmicocrypta_ACH1153	1	BCI146875	312	MALAISEWEEK32	32	2014-08-09	2014-08-16	2014	August	8	16
98823	MM-BCI-312-090814	Myrmicinae	Rogeria	ADE1221	Rogeria_ADE1221	1	BCI146879	312	MALAISEWEEK32	32	2014-08-09	2014-08-16	2014	August	8	16
98828	MM-BCI-312-090814	Myrmicinae	Myrmicocrypta	ACH1153	Myrmicocrypta_ACH1153	1	BCI146870	312	MALAISEWEEK32	32	2014-08-09	2014-08-16	2014	August	8	16
99016	MM-BCI-312-090814	Myrmicinae	Strumigenys	marginiventris	Strumigenys_marginiventris	1	BCI146869	312	MALAISEWEEK32	32	2014-08-09	2014-08-16	2014	August	8	16
99027	MM-BCI-312-090814	Myrmicinae	Strumigenys	marginiventris	Strumigenys_marginiventris	1	BCI146885	312	MALAISEWEEK32	32	2014-08-09	2014-08-16	2014	August	8	16
107737	MM-BCI-312-090814	Myrmicinae	Strumigenys	subedentata	Strumigenys_subedentata	1	BCI146866	312	MALAISEWEEK32	32	2014-08-09	2014-08-16	2014	August	8	16
107847	MM-BCI-312-090814	Myrmicinae	Strumigenys	sp. 5YB	Strumigenys_sp. 5YB	1	BCI146868	312	MALAISEWEEK32	32	2014-08-09	2014-08-16	2014	August	8	16
98500	MM-BCI-313-090814	Ectatomminae	Ectatomma	ruidum	Ectatomma_ruidum	32	BCI146835	313	MALAISEWEEK32	32	2014-08-09	2014-08-16	2014	August	8	16
98501	MM-BCI-313-090814	Proceratiinae	Probolomyrmex	ACH1131	Probolomyrmex_ACH1131	2	BCI146836	313	MALAISEWEEK32	32	2014-08-09	2014-08-16	2014	August	8	16
98502	MM-BCI-313-090814	Ponerinae	Rasopone	arhuaca	Rasopone_arhuaca	2	BCI146837	313	MALAISEWEEK32	32	2014-08-09	2014-08-16	2014	August	8	16
98509	MM-BCI-314-090814	Ectatomminae	Ectatomma	ruidum	Ectatomma_ruidum	1	BCI146853	314	MALAISEWEEK32	32	2014-08-09	2014-08-16	2014	August	8	16
98503	MM-BCI-315-090814	Ectatomminae	Ectatomma	ruidum	Ectatomma_ruidum	4	BCI146838	315	MALAISEWEEK32	32	2014-08-09	2014-08-16	2014	August	8	16
98824	MM-BCI-315-090814	Myrmicinae	Myrmicocrypta	ACH1153	Myrmicocrypta_ACH1153	1	BCI146839	315	MALAISEWEEK32	32	2014-08-09	2014-08-16	2014	August	8	16
98987	MM-BCI-315-090814	Myrmicinae	Strumigenys	marginiventris	Strumigenys_marginiventris	1	BCI146840	315	MALAISEWEEK32	32	2014-08-09	2014-08-16	2014	August	8	16
99022	MM-BCI-315-090814	Myrmicinae	Strumigenys	marginiventris	Strumigenys_marginiventris	1	BCI146842	315	MALAISEWEEK32	32	2014-08-09	2014-08-16	2014	August	8	16
107955	MM-BCI-315-090814	Myrmicinae	Strumigenys	sp. 5YB	Strumigenys_sp. 5YB	1	BCI146841	315	MALAISEWEEK32	32	2014-08-09	2014-08-16	2014	August	8	16
98494	MM-BCI-316-090814	Ectatomminae	Ectatomma	ruidum	Ectatomma_ruidum	7	BCI146811	316	MALAISEWEEK32	32	2014-08-09	2014-08-16	2014	August	8	16
98495	MM-BCI-316-090814	Ponerinae	Mayaponera	constricta	Mayaponera_constricta	3	BCI146810	316	MALAISEWEEK32	32	2014-08-09	2014-08-16	2014	August	8	16
98581	MM-BCI-316-090814	Dorylinae	Neivamyrmex	ADK8622	Neivamyrmex_ADK8622	1	BCI146817	316	MALAISEWEEK32	32	2014-08-09	2014-08-16	2014	August	8	16
98620	MM-BCI-316-090814	Ponerinae	Cryptopone	gilva	Cryptopone_gilva	1	BCI146819	316	MALAISEWEEK32	32	2014-08-09	2014-08-16	2014	August	8	16
98834	MM-BCI-316-090814	Myrmicinae	Rogeria	ACG6457	Rogeria_ACG6457	1	BCI146814	316	MALAISEWEEK32	32	2014-08-09	2014-08-16	2014	August	8	16
98847	MM-BCI-316-090814	Myrmicinae	Rogeria	ACG6457	Rogeria_ACG6457	1	BCI146813	316	MALAISEWEEK32	32	2014-08-09	2014-08-16	2014	August	8	16
98874	MM-BCI-316-090814	Ectatomminae	Typhlomyrmex	ADE3065	Typhlomyrmex_ADE3065	1	BCI146816	316	MALAISEWEEK32	32	2014-08-09	2014-08-16	2014	August	8	16
99013	MM-BCI-316-090814	Myrmicinae	Strumigenys	lanuginosa	Strumigenys_lanuginosa	1	BCI146818	316	MALAISEWEEK32	32	2014-08-09	2014-08-16	2014	August	8	16
107835	MM-BCI-316-090814	Myrmicinae	Strumigenys	sp. 5YB	Strumigenys_sp. 5YB	1	BCI146815	316	MALAISEWEEK32	32	2014-08-09	2014-08-16	2014	August	8	16
98513	MM-BCI-317-090814	Ectatomminae	Ectatomma	ruidum	Ectatomma_ruidum	9	BCI146859	317	MALAISEWEEK32	32	2014-08-09	2014-08-16	2014	August	8	16
98514	MM-BCI-317-090814	Ponerinae	Rasopone	arhuaca	Rasopone_arhuaca	2	BCI146858	317	MALAISEWEEK32	32	2014-08-09	2014-08-16	2014	August	8	16
98663	MM-BCI-317-090814	Myrmicinae	Carebara	panamensis	Carebara_panamensis	1	BCI146855	317	MALAISEWEEK32	32	2014-08-09	2014-08-16	2014	August	8	16
98873	MM-BCI-317-090814	Ectatomminae	Typhlomyrmex	ADE3065	Typhlomyrmex_ADE3065	1	BCI146856	317	MALAISEWEEK32	32	2014-08-09	2014-08-16	2014	August	8	16
98880	MM-BCI-317-090814	Ectatomminae	Typhlomyrmex	ADE3065	Typhlomyrmex_ADE3065	1	BCI146862	317	MALAISEWEEK32	32	2014-08-09	2014-08-16	2014	August	8	16
98881	MM-BCI-317-090814	Ectatomminae	Typhlomyrmex	ADE3065	Typhlomyrmex_ADE3065	1	BCI146861	317	MALAISEWEEK32	32	2014-08-09	2014-08-16	2014	August	8	16
98967	MM-BCI-317-090814	Myrmicinae	Strumigenys	AAP2320	Strumigenys_AAP2320	1	BCI146854	317	MALAISEWEEK32	32	2014-08-09	2014-08-16	2014	August	8	16
98519	MM-BCI-318-090814	Proceratiinae	Probolomyrmex	ACH1131	Probolomyrmex_ACH1131	4	BCI146865	318	MALAISEWEEK32	32	2014-08-09	2014-08-16	2014	August	8	16
98520	MM-BCI-318-090814	Ectatomminae	Ectatomma	ruidum	Ectatomma_ruidum	7	BCI146864	318	MALAISEWEEK32	32	2014-08-09	2014-08-16	2014	August	8	16
98919	MM-BCI-318-090814	Myrmicinae	Solenopsis	AAZ7930	Solenopsis_AAZ7930	1	BCI146863	318	MALAISEWEEK32	32	2014-08-09	2014-08-16	2014	August	8	16
98496	MM-BCI-320-090814	Ponerinae	Mayaponera	constricta	Mayaponera_constricta	7	BCI146820	320	MALAISEWEEK32	32	2014-08-09	2014-08-16	2014	August	8	16
98497	MM-BCI-320-090814	Ectatomminae	Ectatomma	ruidum	Ectatomma_ruidum	13	BCI146821	320	MALAISEWEEK32	32	2014-08-09	2014-08-16	2014	August	8	16
98498	MM-BCI-320-090814	Proceratiinae	Probolomyrmex	ACH1131	Probolomyrmex_ACH1131	5	BCI146822	320	MALAISEWEEK32	32	2014-08-09	2014-08-16	2014	August	8	16
98499	MM-BCI-320-090814	Ponerinae	Rasopone	arhuaca	Rasopone_arhuaca	10	BCI146830	320	MALAISEWEEK32	32	2014-08-09	2014-08-16	2014	August	8	16
98606	MM-BCI-320-090814	Proceratiinae	Probolomyrmex	ADE2676	Probolomyrmex_ADE2676	1	BCI146826	320	MALAISEWEEK32	32	2014-08-09	2014-08-16	2014	August	8	16
98913	MM-BCI-320-090814	Myrmicinae	Solenopsis	AAZ7733	Solenopsis_AAZ7733	1	BCI146829	320	MALAISEWEEK32	32	2014-08-09	2014-08-16	2014	August	8	16
98986	MM-BCI-320-090814	Myrmicinae	Strumigenys	marginiventris	Strumigenys_marginiventris	1	BCI146828	320	MALAISEWEEK32	32	2014-08-09	2014-08-16	2014	August	8	16
99023	MM-BCI-320-090814	Myrmicinae	Strumigenys	marginiventris	Strumigenys_marginiventris	1	BCI146834	320	MALAISEWEEK32	32	2014-08-09	2014-08-16	2014	August	8	16
93384	MM-BCI-311-160814	Ectatomminae	Ectatomma	ruidum	Ectatomma_ruidum	3	BCI143211	311	MALAISEWEEK33	33	2014-08-16	2014-08-23	2014	August	8	23
96905	MM-BCI-311-160814	Ponerinae	Rasopone	arhuaca	Rasopone_arhuaca	1	BCI143212	311	MALAISEWEEK33	33	2014-08-16	2014-08-23	2014	August	8	23
93395	MM-BCI-312-160814	Ectatomminae	Ectatomma	ruidum	Ectatomma_ruidum	3	BCI143209	312	MALAISEWEEK33	33	2014-08-16	2014-08-23	2014	August	8	23
93678	MM-BCI-312-160814	Dorylinae	Neivamyrmex	adnepos	Neivamyrmex_adnepos	1	BCI143206	312	MALAISEWEEK33	33	2014-08-16	2014-08-23	2014	August	8	23
97804	MM-BCI-312-160814	Myrmicinae	Strumigenys	lanuginosa	Strumigenys_lanuginosa	1	BCI143208	312	MALAISEWEEK33	33	2014-08-16	2014-08-23	2014	August	8	23
107738	MM-BCI-312-160814	Myrmicinae	Strumigenys	sp. 5YB	Strumigenys_sp. 5YB	1	BCI143207	312	MALAISEWEEK33	33	2014-08-16	2014-08-23	2014	August	8	23
93393	MM-BCI-313-160814	Ponerinae	Rasopone	arhuaca	Rasopone_arhuaca	2	BCI143204	313	MALAISEWEEK33	33	2014-08-16	2014-08-23	2014	August	8	23
93397	MM-BCI-313-160814	Ectatomminae	Ectatomma	ruidum	Ectatomma_ruidum	2	BCI143205	313	MALAISEWEEK33	33	2014-08-16	2014-08-23	2014	August	8	23
96179	MM-BCI-313-160814	Ectatomminae	Gnamptogenys	AAZ7592 interrupta	Gnamptogenys_AAZ7592 interrupta	1	BCI143201	313	MALAISEWEEK33	33	2014-08-16	2014-08-23	2014	August	8	23
97098	MM-BCI-313-160814	Myrmicinae	Myrmicocrypta	ACH1153	Myrmicocrypta_ACH1153	1	BCI143202	313	MALAISEWEEK33	33	2014-08-16	2014-08-23	2014	August	8	23
97121	MM-BCI-313-160814	Myrmicinae	Myrmicocrypta	ACH1153	Myrmicocrypta_ACH1153	1	BCI143200	313	MALAISEWEEK33	33	2014-08-16	2014-08-23	2014	August	8	23
98102	MM-BCI-313-160814	Myrmicinae	Strumigenys	sp. 3YB	Strumigenys_sp. 3YB	1	BCI143203	313	MALAISEWEEK33	33	2014-08-16	2014-08-23	2014	August	8	23
93387	MM-BCI-314-160814	Ectatomminae	Ectatomma	ruidum	Ectatomma_ruidum	8	BCI143192	314	MALAISEWEEK33	33	2014-08-16	2014-08-23	2014	August	8	23
94213	MM-BCI-314-160814	Proceratiinae	Probolomyrmex	ACH1131	Probolomyrmex_ACH1131	1	BCI143193	314	MALAISEWEEK33	33	2014-08-16	2014-08-23	2014	August	8	23
96924	MM-BCI-314-160814	Ponerinae	Rasopone	arhuaca	Rasopone_arhuaca	1	BCI143191	314	MALAISEWEEK33	33	2014-08-16	2014-08-23	2014	August	8	23
97880	MM-BCI-314-160814	Myrmicinae	Strumigenys	marginiventris	Strumigenys_marginiventris	1	BCI143198	314	MALAISEWEEK33	33	2014-08-16	2014-08-23	2014	August	8	23
97912	MM-BCI-314-160814	Myrmicinae	Strumigenys	marginiventris	Strumigenys_marginiventris	1	BCI143199	314	MALAISEWEEK33	33	2014-08-16	2014-08-23	2014	August	8	23
98042	MM-BCI-314-160814	Myrmicinae	Strumigenys	longispinosa	Strumigenys_longispinosa	1	BCI143196	314	MALAISEWEEK33	33	2014-08-16	2014-08-23	2014	August	8	23
98050	MM-BCI-314-160814	Myrmicinae	Strumigenys	longispinosa	Strumigenys_longispinosa	1	BCI143197	314	MALAISEWEEK33	33	2014-08-16	2014-08-23	2014	August	8	23
93388	MM-BCI-315-160814	Ectatomminae	Ectatomma	ruidum	Ectatomma_ruidum	5	BCI143186	315	MALAISEWEEK33	33	2014-08-16	2014-08-23	2014	August	8	23
93394	MM-BCI-315-160814	Ponerinae	Rasopone	arhuaca	Rasopone_arhuaca	1	BCI143187	315	MALAISEWEEK33	33	2014-08-16	2014-08-23	2014	August	8	23
94440	MM-BCI-315-160814	Amblyoponinae	Fulakora	falcata	Fulakora_falcata	1	BCI143182	315	MALAISEWEEK33	33	2014-08-16	2014-08-23	2014	August	8	23
97304	MM-BCI-315-160814	Myrmicinae	Rogeria	ACH0205	Rogeria_ACH0205	1	BCI143180	315	MALAISEWEEK33	33	2014-08-16	2014-08-23	2014	August	8	23
97835	MM-BCI-315-160814	Myrmicinae	Strumigenys	marginiventris	Strumigenys_marginiventris	1	BCI143189	315	MALAISEWEEK33	33	2014-08-16	2014-08-23	2014	August	8	23
97837	MM-BCI-315-160814	Myrmicinae	Strumigenys	marginiventris	Strumigenys_marginiventris	1	BCI143188	315	MALAISEWEEK33	33	2014-08-16	2014-08-23	2014	August	8	23
97918	MM-BCI-315-160814	Myrmicinae	Strumigenys	marginiventris	Strumigenys_marginiventris	1	BCI143181	315	MALAISEWEEK33	33	2014-08-16	2014-08-23	2014	August	8	23
93391	MM-BCI-316-160814	Ectatomminae	Ectatomma	ruidum	Ectatomma_ruidum	2	BCI143177	316	MALAISEWEEK33	33	2014-08-16	2014-08-23	2014	August	8	23
93398	MM-BCI-316-160814	Ectatomminae	Ectatomma	ruidum	Ectatomma_ruidum	1	BCI143178	316	MALAISEWEEK33	33	2014-08-16	2014-08-23	2014	August	8	23
93392	MM-BCI-317-160814	Ponerinae	Rasopone	arhuaca	Rasopone_arhuaca	2	BCI143176	317	MALAISEWEEK33	33	2014-08-16	2014-08-23	2014	August	8	23
93396	MM-BCI-317-160814	Ectatomminae	Ectatomma	ruidum	Ectatomma_ruidum	2	BCI143175	317	MALAISEWEEK33	33	2014-08-16	2014-08-23	2014	August	8	23
96113	MM-BCI-317-160814	Ectatomminae	Typhlomyrmex	sp. 1YB	Typhlomyrmex_sp. 1YB	1	BCI143174	317	MALAISEWEEK33	33	2014-08-16	2014-08-23	2014	August	8	23
93383	MM-BCI-318-160814	Ectatomminae	Ectatomma	ruidum	Ectatomma_ruidum	1	BCI143169	318	MALAISEWEEK33	33	2014-08-16	2014-08-23	2014	August	8	23
93389	MM-BCI-318-160814	Ponerinae	Mayaponera	constricta	Mayaponera_constricta	1	BCI143170	318	MALAISEWEEK33	33	2014-08-16	2014-08-23	2014	August	8	23
97125	MM-BCI-318-160814	Myrmicinae	Myrmicocrypta	ACH1153	Myrmicocrypta_ACH1153	1	BCI143172	318	MALAISEWEEK33	33	2014-08-16	2014-08-23	2014	August	8	23
97597	MM-BCI-318-160814	Myrmicinae	Strumigenys	AAP2320	Strumigenys_AAP2320	1	BCI143171	318	MALAISEWEEK33	33	2014-08-16	2014-08-23	2014	August	8	23
93385	MM-BCI-320-160814	Ectatomminae	Ectatomma	ruidum	Ectatomma_ruidum	15	BCI143165	320	MALAISEWEEK33	33	2014-08-16	2014-08-23	2014	August	8	23
94227	MM-BCI-320-160814	Proceratiinae	Probolomyrmex	ACH1131	Probolomyrmex_ACH1131	1	BCI143167	320	MALAISEWEEK33	33	2014-08-16	2014-08-23	2014	August	8	23
97099	MM-BCI-320-160814	Myrmicinae	Myrmicocrypta	ACH1153	Myrmicocrypta_ACH1153	1	BCI143164	320	MALAISEWEEK33	33	2014-08-16	2014-08-23	2014	August	8	23
97116	MM-BCI-320-160814	Myrmicinae	Myrmicocrypta	ACH1153	Myrmicocrypta_ACH1153	1	BCI143166	320	MALAISEWEEK33	33	2014-08-16	2014-08-23	2014	August	8	23
97583	MM-BCI-320-160814	Myrmicinae	Strumigenys	AAP2320	Strumigenys_AAP2320	1	BCI143168	320	MALAISEWEEK33	33	2014-08-16	2014-08-23	2014	August	8	23
107650	MM-BCI-311-230814	Myrmicinae	Strumigenys	marginiventris	Strumigenys_marginiventris	1	BCI152212	311	MALAISEWEEK34	34	2014-08-23	2014-08-30	2014	August	8	30
107659	MM-BCI-311-230814	Myrmicinae	Strumigenys	marginiventris	Strumigenys_marginiventris	1	BCI152214	311	MALAISEWEEK34	34	2014-08-23	2014-08-30	2014	August	8	30
107682	MM-BCI-311-230814	Myrmicinae	Strumigenys	marginiventris	Strumigenys_marginiventris	1	BCI152213	311	MALAISEWEEK34	34	2014-08-23	2014-08-30	2014	August	8	30
103144	MM-BCI-312-230814	Ectatomminae	Ectatomma	ruidum	Ectatomma_ruidum	3	BCI152220	312	MALAISEWEEK34	34	2014-08-23	2014-08-30	2014	August	8	30
103154	MM-BCI-312-230814	Ponerinae	Rasopone	arhuaca	Rasopone_arhuaca	6	BCI152221	312	MALAISEWEEK34	34	2014-08-23	2014-08-30	2014	August	8	30
103702	MM-BCI-312-230814	Ponerinae	Leptogenys	pusilla	Leptogenys_pusilla	1	BCI152219	312	MALAISEWEEK34	34	2014-08-23	2014-08-30	2014	August	8	30
104939	MM-BCI-312-230814	Myrmicinae	Myrmicocrypta	ACH1153	Myrmicocrypta_ACH1153	1	BCI152217	312	MALAISEWEEK34	34	2014-08-23	2014-08-30	2014	August	8	30
104954	MM-BCI-312-230814	Myrmicinae	Myrmicocrypta	ACH1153	Myrmicocrypta_ACH1153	1	BCI152218	312	MALAISEWEEK34	34	2014-08-23	2014-08-30	2014	August	8	30
107518	MM-BCI-312-230814	Myrmicinae	Strumigenys	alberti	Strumigenys_alberti	1	BCI152215	312	MALAISEWEEK34	34	2014-08-23	2014-08-30	2014	August	8	30
105438	MM-BCI-313-230814	Myrmicinae	Strumigenys	AAP2320	Strumigenys_AAP2320	1	BCI152223	313	MALAISEWEEK34	34	2014-08-23	2014-08-30	2014	August	8	30
105686	MM-BCI-313-230814	Myrmicinae	Strumigenys	cordovensis	Strumigenys_cordovensis	1	BCI152222	313	MALAISEWEEK34	34	2014-08-23	2014-08-30	2014	August	8	30
103153	MM-BCI-314-230814	Ectatomminae	Ectatomma	ruidum	Ectatomma_ruidum	4	BCI152231	314	MALAISEWEEK34	34	2014-08-23	2014-08-30	2014	August	8	30
103156	MM-BCI-314-230814	Ponerinae	Rasopone	arhuaca	Rasopone_arhuaca	2	BCI152232	314	MALAISEWEEK34	34	2014-08-23	2014-08-30	2014	August	8	30
103758	MM-BCI-314-230814	Myrmicinae	Trachymyrmex	cornetzi	Trachymyrmex_cornetzi	1	BCI152225	314	MALAISEWEEK34	34	2014-08-23	2014-08-30	2014	August	8	30
105405	MM-BCI-314-230814	Myrmicinae	Strumigenys	AAP2320	Strumigenys_AAP2320	1	BCI152229	314	MALAISEWEEK34	34	2014-08-23	2014-08-30	2014	August	8	30
105423	MM-BCI-314-230814	Myrmicinae	Strumigenys	AAP2320	Strumigenys_AAP2320	1	BCI152230	314	MALAISEWEEK34	34	2014-08-23	2014-08-30	2014	August	8	30
105459	MM-BCI-314-230814	Myrmicinae	Strumigenys	AAP2320	Strumigenys_AAP2320	1	BCI152228	314	MALAISEWEEK34	34	2014-08-23	2014-08-30	2014	August	8	30
105460	MM-BCI-314-230814	Myrmicinae	Strumigenys	AAP2320	Strumigenys_AAP2320	1	BCI152226	314	MALAISEWEEK34	34	2014-08-23	2014-08-30	2014	August	8	30
103147	MM-BCI-315-230814	Ectatomminae	Ectatomma	ruidum	Ectatomma_ruidum	2	BCI152233	315	MALAISEWEEK34	34	2014-08-23	2014-08-30	2014	August	8	30
103704	MM-BCI-315-230814	Proceratiinae	Probolomyrmex	ACH1131	Probolomyrmex_ACH1131	1	BCI152237	315	MALAISEWEEK34	34	2014-08-23	2014-08-30	2014	August	8	30
103715	MM-BCI-315-230814	Proceratiinae	Probolomyrmex	ADE2676	Probolomyrmex_ADE2676	1	BCI152238	315	MALAISEWEEK34	34	2014-08-23	2014-08-30	2014	August	8	30
107537	MM-BCI-315-230814	Myrmicinae	Strumigenys	marginiventris	Strumigenys_marginiventris	1	BCI152239	315	MALAISEWEEK34	34	2014-08-23	2014-08-30	2014	August	8	30
107586	MM-BCI-315-230814	Myrmicinae	Strumigenys	marginiventris	Strumigenys_marginiventris	1	BCI152235	315	MALAISEWEEK34	34	2014-08-23	2014-08-30	2014	August	8	30
107620	MM-BCI-315-230814	Myrmicinae	Strumigenys	marginiventris	Strumigenys_marginiventris	1	BCI152240	315	MALAISEWEEK34	34	2014-08-23	2014-08-30	2014	August	8	30
107623	MM-BCI-315-230814	Myrmicinae	Strumigenys	marginiventris	Strumigenys_marginiventris	1	BCI152236	315	MALAISEWEEK34	34	2014-08-23	2014-08-30	2014	August	8	30
103145	MM-BCI-316-230814	Ponerinae	Mayaponera	constricta	Mayaponera_constricta	1	BCI152247	316	MALAISEWEEK34	34	2014-08-23	2014-08-30	2014	August	8	30
103160	MM-BCI-316-230814	Ectatomminae	Ectatomma	ruidum	Ectatomma_ruidum	2	BCI152246	316	MALAISEWEEK34	34	2014-08-23	2014-08-30	2014	August	8	30
103547	MM-BCI-316-230814	Ponerinae	Cryptopone	gilva	Cryptopone_gilva	1	BCI152244	316	MALAISEWEEK34	34	2014-08-23	2014-08-30	2014	August	8	30
105429	MM-BCI-316-230814	Myrmicinae	Strumigenys	AAP2320	Strumigenys_AAP2320	1	BCI152245	316	MALAISEWEEK34	34	2014-08-23	2014-08-30	2014	August	8	30
105453	MM-BCI-316-230814	Myrmicinae	Strumigenys	AAP2320	Strumigenys_AAP2320	1	BCI152242	316	MALAISEWEEK34	34	2014-08-23	2014-08-30	2014	August	8	30
107331	MM-BCI-316-230814	Myrmicinae	Cyphomyrmex	AAP2289	Cyphomyrmex_AAP2289	1	BCI152243	316	MALAISEWEEK34	34	2014-08-23	2014-08-30	2014	August	8	30
103146	MM-BCI-317-230814	Ectatomminae	Ectatomma	ruidum	Ectatomma_ruidum	1	BCI152250	317	MALAISEWEEK34	34	2014-08-23	2014-08-30	2014	August	8	30
103151	MM-BCI-317-230814	Ponerinae	Rasopone	arhuaca	Rasopone_arhuaca	2	BCI152249	317	MALAISEWEEK34	34	2014-08-23	2014-08-30	2014	August	8	30
103159	MM-BCI-317-230814	Ponerinae	Mayaponera	constricta	Mayaponera_constricta	1	BCI152251	317	MALAISEWEEK34	34	2014-08-23	2014-08-30	2014	August	8	30
107881	MM-BCI-317-230814	Myrmicinae	Strumigenys	sp. 5YB	Strumigenys_sp. 5YB	1	BCI152248	317	MALAISEWEEK34	34	2014-08-23	2014-08-30	2014	August	8	30
103143	MM-BCI-318-230814	Myrmicinae	Strumigenys	AAP2320	Strumigenys_AAP2320	14	BCI152259	318	MALAISEWEEK34	34	2014-08-23	2014-08-30	2014	August	8	30
103150	MM-BCI-318-230814	Ectatomminae	Ectatomma	ruidum	Ectatomma_ruidum	5	BCI152260	318	MALAISEWEEK34	34	2014-08-23	2014-08-30	2014	August	8	30
103163	MM-BCI-318-230814	Proceratiinae	Probolomyrmex	ACH1131	Probolomyrmex_ACH1131	3	BCI152261	318	MALAISEWEEK34	34	2014-08-23	2014-08-30	2014	August	8	30
103529	MM-BCI-318-230814	Ectatomminae	Ectatomma	ruidum	Ectatomma_ruidum	1	BCI152257	318	MALAISEWEEK34	34	2014-08-23	2014-08-30	2014	August	8	30
103646	MM-BCI-318-230814	Proceratiinae	Probolomyrmex	boliviensis	Probolomyrmex_boliviensis	1	BCI152253	318	MALAISEWEEK34	34	2014-08-23	2014-08-30	2014	August	8	30
103755	MM-BCI-318-230814	Ectatomminae	Gnamptogenys	ACF4601 interrupta	Gnamptogenys_ACF4601 interrupta	1	BCI152252	318	MALAISEWEEK34	34	2014-08-23	2014-08-30	2014	August	8	30
107050	MM-BCI-318-230814	Myrmicinae	Rogeria	AAP2381	Rogeria_AAP2381	1	BCI152254	318	MALAISEWEEK34	34	2014-08-23	2014-08-30	2014	August	8	30
107637	MM-BCI-318-230814	Myrmicinae	Strumigenys	marginiventris	Strumigenys_marginiventris	1	BCI152255	318	MALAISEWEEK34	34	2014-08-23	2014-08-30	2014	August	8	30
109554	MM-BCI-318-230814	Ponerinae	Hypoponera	sp. not assigned	Hypoponera_sp. not assigned	1	BCI152256	318	MALAISEWEEK34	34	2014-08-23	2014-08-30	2014	August	8	30
103142	MM-BCI-320-230814	Ponerinae	Mayaponera	constricta	Mayaponera_constricta	9	BCI152262	320	MALAISEWEEK34	34	2014-08-23	2014-08-30	2014	August	8	30
103149	MM-BCI-320-230814	Ectatomminae	Ectatomma	ruidum	Ectatomma_ruidum	5	BCI152263	320	MALAISEWEEK34	34	2014-08-23	2014-08-30	2014	August	8	30
103152	MM-BCI-320-230814	Myrmicinae	Strumigenys	AAP2320	Strumigenys_AAP2320	10	BCI152264	320	MALAISEWEEK34	34	2014-08-23	2014-08-30	2014	August	8	30
103157	MM-BCI-320-230814	Ponerinae	Mayaponera	constricta	Mayaponera_constricta	1	BCI152266	320	MALAISEWEEK34	34	2014-08-23	2014-08-30	2014	August	8	30
103161	MM-BCI-320-230814	Proceratiinae	Probolomyrmex	ACH1131	Probolomyrmex_ACH1131	3	BCI152265	320	MALAISEWEEK34	34	2014-08-23	2014-08-30	2014	August	8	30
105237	MM-BCI-320-230814	Heteroponerinae	Heteroponera	ADE3668	Heteroponera_ADE3668	1	BCI152271	320	MALAISEWEEK34	34	2014-08-23	2014-08-30	2014	August	8	30
105637	MM-BCI-320-230814	Myrmicinae	Strumigenys	lanuginosa	Strumigenys_lanuginosa	1	BCI152269	320	MALAISEWEEK34	34	2014-08-23	2014-08-30	2014	August	8	30
107559	MM-BCI-320-230814	Myrmicinae	Strumigenys	marginiventris	Strumigenys_marginiventris	1	BCI152270	320	MALAISEWEEK34	34	2014-08-23	2014-08-30	2014	August	8	30
107648	MM-BCI-320-230814	Myrmicinae	Strumigenys	marginiventris	Strumigenys_marginiventris	1	BCI152276	320	MALAISEWEEK34	34	2014-08-23	2014-08-30	2014	August	8	30
95227	MM-BCI-311-300814	Ectatomminae	Ectatomma	ruidum	Ectatomma_ruidum	2	BCI145739	311	MALAISEWEEK35	35	2014-08-30	2014-09-06	2014	September	9	6
95228	MM-BCI-311-300814	Ponerinae	Rasopone	arhuaca	Rasopone_arhuaca	2	BCI145738	311	MALAISEWEEK35	35	2014-08-30	2014-09-06	2014	September	9	6
97829	MM-BCI-311-300814	Myrmicinae	Strumigenys	marginiventris	Strumigenys_marginiventris	1	BCI145743	311	MALAISEWEEK35	35	2014-08-30	2014-09-06	2014	September	9	6
97929	MM-BCI-311-300814	Myrmicinae	Strumigenys	marginiventris	Strumigenys_marginiventris	1	BCI145744	311	MALAISEWEEK35	35	2014-08-30	2014-09-06	2014	September	9	6
97940	MM-BCI-311-300814	Myrmicinae	Strumigenys	marginiventris	Strumigenys_marginiventris	1	BCI145742	311	MALAISEWEEK35	35	2014-08-30	2014-09-06	2014	September	9	6
97944	MM-BCI-311-300814	Myrmicinae	Strumigenys	marginiventris	Strumigenys_marginiventris	1	BCI145740	311	MALAISEWEEK35	35	2014-08-30	2014-09-06	2014	September	9	6
98199	MM-BCI-311-300814	Myrmicinae	Strumigenys	alberti	Strumigenys_alberti	1	BCI145741	311	MALAISEWEEK35	35	2014-08-30	2014-09-06	2014	September	9	6
95222	MM-BCI-312-300814	Ectatomminae	Ectatomma	ruidum	Ectatomma_ruidum	2	BCI145712	312	MALAISEWEEK35	35	2014-08-30	2014-09-06	2014	September	9	6
96013	MM-BCI-312-300814	Myrmicinae	Carebara	brevipilosa	Carebara_brevipilosa	1	BCI145715	312	MALAISEWEEK35	35	2014-08-30	2014-09-06	2014	September	9	6
96049	MM-BCI-312-300814	Proceratiinae	Probolomyrmex	ADE2676	Probolomyrmex_ADE2676	1	BCI145714	312	MALAISEWEEK35	35	2014-08-30	2014-09-06	2014	September	9	6
96058	MM-BCI-312-300814	Ectatomminae	Gnamptogenys	AAZ7592 interrupta	Gnamptogenys_AAZ7592 interrupta	1	BCI145713	312	MALAISEWEEK35	35	2014-08-30	2014-09-06	2014	September	9	6
97115	MM-BCI-312-300814	Myrmicinae	Myrmicocrypta	ACH1153	Myrmicocrypta_ACH1153	1	BCI145716	312	MALAISEWEEK35	35	2014-08-30	2014-09-06	2014	September	9	6
98000	MM-BCI-312-300814	Myrmicinae	Solenopsis	AAZ7574	Solenopsis_AAZ7574	1	BCI145717	312	MALAISEWEEK35	35	2014-08-30	2014-09-06	2014	September	9	6
95223	MM-BCI-313-300814	Ectatomminae	Ectatomma	ruidum	Ectatomma_ruidum	8	BCI145730	313	MALAISEWEEK35	35	2014-08-30	2014-09-06	2014	September	9	6
97595	MM-BCI-313-300814	Myrmicinae	Strumigenys	AAP2320	Strumigenys_AAP2320	1	BCI145731	313	MALAISEWEEK35	35	2014-08-30	2014-09-06	2014	September	9	6
97843	MM-BCI-313-300814	Myrmicinae	Strumigenys	marginiventris	Strumigenys_marginiventris	1	BCI145729	313	MALAISEWEEK35	35	2014-08-30	2014-09-06	2014	September	9	6
95224	MM-BCI-314-300814	Ectatomminae	Ectatomma	ruidum	Ectatomma_ruidum	11	BCI145718	314	MALAISEWEEK35	35	2014-08-30	2014-09-06	2014	September	9	6
97262	MM-BCI-314-300814	Myrmicinae	Rogeria	ACH0205	Rogeria_ACH0205	1	BCI145721	314	MALAISEWEEK35	35	2014-08-30	2014-09-06	2014	September	9	6
97598	MM-BCI-314-300814	Myrmicinae	Strumigenys	AAP2320	Strumigenys_AAP2320	1	BCI145720	314	MALAISEWEEK35	35	2014-08-30	2014-09-06	2014	September	9	6
97611	MM-BCI-314-300814	Myrmicinae	Strumigenys	AAP2320	Strumigenys_AAP2320	1	BCI145719	314	MALAISEWEEK35	35	2014-08-30	2014-09-06	2014	September	9	6
97789	MM-BCI-314-300814	Myrmicinae	Strumigenys	lanuginosa	Strumigenys_lanuginosa	1	BCI145723	314	MALAISEWEEK35	35	2014-08-30	2014-09-06	2014	September	9	6
95162	MM-BCI-315-300814	Ectatomminae	Ectatomma	ruidum	Ectatomma_ruidum	1	BCI145691	315	MALAISEWEEK35	35	2014-08-30	2014-09-06	2014	September	9	6
95226	MM-BCI-316-300814	Ectatomminae	Ectatomma	ruidum	Ectatomma_ruidum	3	BCI145732	316	MALAISEWEEK35	35	2014-08-30	2014-09-06	2014	September	9	6
97126	MM-BCI-316-300814	Myrmicinae	Rogeria	ACG6457	Rogeria_ACG6457	1	BCI145736	316	MALAISEWEEK35	35	2014-08-30	2014-09-06	2014	September	9	6
97641	MM-BCI-316-300814	Myrmicinae	Strumigenys	AAP2320	Strumigenys_AAP2320	1	BCI145735	316	MALAISEWEEK35	35	2014-08-30	2014-09-06	2014	September	9	6
97887	MM-BCI-316-300814	Myrmicinae	Strumigenys	marginiventris	Strumigenys_marginiventris	1	BCI145737	316	MALAISEWEEK35	35	2014-08-30	2014-09-06	2014	September	9	6
98202	MM-BCI-316-300814	Myrmicinae	Strumigenys	alberti	Strumigenys_alberti	1	BCI145733	316	MALAISEWEEK35	35	2014-08-30	2014-09-06	2014	September	9	6
107977	MM-BCI-316-300814	Myrmicinae	Strumigenys	sp. 5YB	Strumigenys_sp. 5YB	1	BCI145734	316	MALAISEWEEK35	35	2014-08-30	2014-09-06	2014	September	9	6
95225	MM-BCI-317-300814	Ectatomminae	Ectatomma	ruidum	Ectatomma_ruidum	1	BCI145728	317	MALAISEWEEK35	35	2014-08-30	2014-09-06	2014	September	9	6
95218	MM-BCI-318-300814	Ectatomminae	Ectatomma	ruidum	Ectatomma_ruidum	4	BCI145692	318	MALAISEWEEK35	35	2014-08-30	2014-09-06	2014	September	9	6
95219	MM-BCI-318-300814	Ponerinae	Rasopone	arhuaca	Rasopone_arhuaca	1	BCI145693	318	MALAISEWEEK35	35	2014-08-30	2014-09-06	2014	September	9	6
95220	MM-BCI-318-300814	Proceratiinae	Probolomyrmex	ACH1131	Probolomyrmex_ACH1131	3	BCI145694	318	MALAISEWEEK35	35	2014-08-30	2014-09-06	2014	September	9	6
95221	MM-BCI-318-300814	Ponerinae	Mayaponera	constricta	Mayaponera_constricta	2	BCI145695	318	MALAISEWEEK35	35	2014-08-30	2014-09-06	2014	September	9	6
97117	MM-BCI-318-300814	Myrmicinae	Myrmicocrypta	ACH1153	Myrmicocrypta_ACH1153	1	BCI145698	318	MALAISEWEEK35	35	2014-08-30	2014-09-06	2014	September	9	6
97863	MM-BCI-318-300814	Myrmicinae	Strumigenys	marginiventris	Strumigenys_marginiventris	1	BCI145697	318	MALAISEWEEK35	35	2014-08-30	2014-09-06	2014	September	9	6
97935	MM-BCI-318-300814	Myrmicinae	Strumigenys	marginiventris	Strumigenys_marginiventris	1	BCI145696	318	MALAISEWEEK35	35	2014-08-30	2014-09-06	2014	September	9	6
95214	MM-BCI-320-300814	Ectatomminae	Ectatomma	ruidum	Ectatomma_ruidum	9	BCI145702	320	MALAISEWEEK35	35	2014-08-30	2014-09-06	2014	September	9	6
95215	MM-BCI-320-300814	Ponerinae	Mayaponera	constricta	Mayaponera_constricta	1	BCI145703	320	MALAISEWEEK35	35	2014-08-30	2014-09-06	2014	September	9	6
95216	MM-BCI-320-300814	Proceratiinae	Probolomyrmex	ACH1131	Probolomyrmex_ACH1131	1	BCI145704	320	MALAISEWEEK35	35	2014-08-30	2014-09-06	2014	September	9	6
95217	MM-BCI-320-300814	Ponerinae	Rasopone	arhuaca	Rasopone_arhuaca	1	BCI145705	320	MALAISEWEEK35	35	2014-08-30	2014-09-06	2014	September	9	6
96086	MM-BCI-320-300814	Heteroponerinae	Heteroponera	ADE3668	Heteroponera_ADE3668	1	BCI145708	320	MALAISEWEEK35	35	2014-08-30	2014-09-06	2014	September	9	6
96158	MM-BCI-320-300814	Myrmicinae	Strumigenys	gundlachi	Strumigenys_gundlachi	1	BCI145707	320	MALAISEWEEK35	35	2014-08-30	2014-09-06	2014	September	9	6
97219	MM-BCI-320-300814	Myrmicinae	Rogeria	ACH0205	Rogeria_ACH0205	1	BCI145709	320	MALAISEWEEK35	35	2014-08-30	2014-09-06	2014	September	9	6
94958	MM-BCI-311-060914	Ectatomminae	Ectatomma	ruidum	Ectatomma_ruidum	9	BCI144469	311	MALAISEWEEK36	36	2014-09-06	2014-09-13	2014	September	9	13
94959	MM-BCI-311-060914	Ponerinae	Rasopone	arhuaca	Rasopone_arhuaca	5	BCI144468	311	MALAISEWEEK36	36	2014-09-06	2014-09-13	2014	September	9	13
97941	MM-BCI-311-060914	Myrmicinae	Strumigenys	marginiventris	Strumigenys_marginiventris	1	BCI144470	311	MALAISEWEEK36	36	2014-09-06	2014-09-13	2014	September	9	13
98010	MM-BCI-311-060914	Myrmicinae	Solenopsis	AAZ7574	Solenopsis_AAZ7574	1	BCI144471	311	MALAISEWEEK36	36	2014-09-06	2014-09-13	2014	September	9	13
94965	MM-BCI-312-060914	Ectatomminae	Ectatomma	ruidum	Ectatomma_ruidum	25	BCI144492	312	MALAISEWEEK36	36	2014-09-06	2014-09-13	2014	September	9	13
96843	MM-BCI-312-060914	Ponerinae	Leptogenys	pusilla	Leptogenys_pusilla	1	BCI144490	312	MALAISEWEEK36	36	2014-09-06	2014-09-13	2014	September	9	13
97102	MM-BCI-312-060914	Myrmicinae	Myrmicocrypta	ACH1153	Myrmicocrypta_ACH1153	1	BCI144491	312	MALAISEWEEK36	36	2014-09-06	2014-09-13	2014	September	9	13
97167	MM-BCI-312-060914	Myrmicinae	Rogeria	AAP2381	Rogeria_AAP2381	1	BCI144489	312	MALAISEWEEK36	36	2014-09-06	2014-09-13	2014	September	9	13
94964	MM-BCI-313-060914	Ectatomminae	Ectatomma	ruidum	Ectatomma_ruidum	19	BCI144488	313	MALAISEWEEK36	36	2014-09-06	2014-09-13	2014	September	9	13
97945	MM-BCI-313-060914	Myrmicinae	Strumigenys	marginiventris	Strumigenys_marginiventris	1	BCI144486	313	MALAISEWEEK36	36	2014-09-06	2014-09-13	2014	September	9	13
98059	MM-BCI-313-060914	Myrmicinae	Strumigenys	gundlachi	Strumigenys_gundlachi	1	BCI144487	313	MALAISEWEEK36	36	2014-09-06	2014-09-13	2014	September	9	13
94966	MM-BCI-314-060914	Ectatomminae	Ectatomma	ruidum	Ectatomma_ruidum	4	BCI144493	314	MALAISEWEEK36	36	2014-09-06	2014-09-13	2014	September	9	13
96012	MM-BCI-314-060914	Myrmicinae	Trachymyrmex	cornetzi	Trachymyrmex_cornetzi	1	BCI144497	314	MALAISEWEEK36	36	2014-09-06	2014-09-13	2014	September	9	13
96023	MM-BCI-314-060914	Myrmicinae	Trachymyrmex	cornetzi	Trachymyrmex_cornetzi	1	BCI144500	314	MALAISEWEEK36	36	2014-09-06	2014-09-13	2014	September	9	13
96024	MM-BCI-314-060914	Myrmicinae	Trachymyrmex	cornetzi	Trachymyrmex_cornetzi	1	BCI144494	314	MALAISEWEEK36	36	2014-09-06	2014-09-13	2014	September	9	13
96033	MM-BCI-314-060914	Myrmicinae	Trachymyrmex	cornetzi	Trachymyrmex_cornetzi	1	BCI144498	314	MALAISEWEEK36	36	2014-09-06	2014-09-13	2014	September	9	13
96098	MM-BCI-314-060914	Ectatomminae	Typhlomyrmex	sp. 1YB	Typhlomyrmex_sp. 1YB	1	BCI144495	314	MALAISEWEEK36	36	2014-09-06	2014-09-13	2014	September	9	13
96906	MM-BCI-314-060914	Ponerinae	Hypoponera	AAP9564	Hypoponera_AAP9564	1	BCI144496	314	MALAISEWEEK36	36	2014-09-06	2014-09-13	2014	September	9	13
97156	MM-BCI-314-060914	Myrmicinae	Rogeria	ACH0205	Rogeria_ACH0205	1	BCI144501	314	MALAISEWEEK36	36	2014-09-06	2014-09-13	2014	September	9	13
97947	MM-BCI-314-060914	Myrmicinae	Strumigenys	marginiventris	Strumigenys_marginiventris	1	BCI144499	314	MALAISEWEEK36	36	2014-09-06	2014-09-13	2014	September	9	13
94955	MM-BCI-315-060914	Ectatomminae	Ectatomma	ruidum	Ectatomma_ruidum	3	BCI144472	315	MALAISEWEEK36	36	2014-09-06	2014-09-13	2014	September	9	13
96057	MM-BCI-315-060914	Proceratiinae	Probolomyrmex	ADE2676	Probolomyrmex_ADE2676	1	BCI144473	315	MALAISEWEEK36	36	2014-09-06	2014-09-13	2014	September	9	13
98206	MM-BCI-315-060914	Myrmicinae	Rogeria	AAP2381	Rogeria_AAP2381	1	BCI144474	315	MALAISEWEEK36	36	2014-09-06	2014-09-13	2014	September	9	13
89652	MM-BCI-316-060914	Ectatomminae	Ectatomma	ruidum	Ectatomma_ruidum	1	BCI140436	316	MALAISEWEEK36	36	2014-09-06	2014-09-13	2014	September	9	13
89653	MM-BCI-316-060914	Ectatomminae	Ectatomma	ruidum	Ectatomma_ruidum	1	BCI140438	316	MALAISEWEEK36	36	2014-09-06	2014-09-13	2014	September	9	13
89654	MM-BCI-316-060914	Ectatomminae	Ectatomma	ruidum	Ectatomma_ruidum	1	BCI140441	316	MALAISEWEEK36	36	2014-09-06	2014-09-13	2014	September	9	13
89662	MM-BCI-316-060914	Ponerinae	Rasopone	arhuaca	Rasopone_arhuaca	1	BCI140437	316	MALAISEWEEK36	36	2014-09-06	2014-09-13	2014	September	9	13
89813	MM-BCI-316-060914	Ectatomminae	Gnamptogenys	AAZ7592 interrupta	Gnamptogenys_AAZ7592 interrupta	1	BCI140439	316	MALAISEWEEK36	36	2014-09-06	2014-09-13	2014	September	9	13
89862	MM-BCI-316-060914	Ponerinae	Leptogenys	pusilla	Leptogenys_pusilla	1	BCI140440	316	MALAISEWEEK36	36	2014-09-06	2014-09-13	2014	September	9	13
90360	MM-BCI-316-060914	Myrmicinae	Rogeria	ACH0205	Rogeria_ACH0205	1	BCI140442	316	MALAISEWEEK36	36	2014-09-06	2014-09-13	2014	September	9	13
94967	MM-BCI-317-060914	Ectatomminae	Ectatomma	ruidum	Ectatomma_ruidum	5	BCI144506	317	MALAISEWEEK36	36	2014-09-06	2014-09-13	2014	September	9	13
94968	MM-BCI-317-060914	Ponerinae	Rasopone	arhuaca	Rasopone_arhuaca	5	BCI144505	317	MALAISEWEEK36	36	2014-09-06	2014-09-13	2014	September	9	13
93386	MM-BCI-318-060914	Ectatomminae	Ectatomma	ruidum	Ectatomma_ruidum	3	BCI143222	318	MALAISEWEEK36	36	2014-09-06	2014-09-13	2014	September	9	13
93390	MM-BCI-318-060914	Ponerinae	Rasopone	arhuaca	Rasopone_arhuaca	3	BCI143223	318	MALAISEWEEK36	36	2014-09-06	2014-09-13	2014	September	9	13
94207	MM-BCI-318-060914	Proceratiinae	Probolomyrmex	ACH1131	Probolomyrmex_ACH1131	1	BCI143216	318	MALAISEWEEK36	36	2014-09-06	2014-09-13	2014	September	9	13
94218	MM-BCI-318-060914	Proceratiinae	Probolomyrmex	ACH1131	Probolomyrmex_ACH1131	1	BCI143226	318	MALAISEWEEK36	36	2014-09-06	2014-09-13	2014	September	9	13
94220	MM-BCI-318-060914	Proceratiinae	Probolomyrmex	ACH1131	Probolomyrmex_ACH1131	1	BCI143225	318	MALAISEWEEK36	36	2014-09-06	2014-09-13	2014	September	9	13
96041	MM-BCI-318-060914	Myrmicinae	Apterostigma	ACH1151	Apterostigma_ACH1151	1	BCI143221	318	MALAISEWEEK36	36	2014-09-06	2014-09-13	2014	September	9	13
96115	MM-BCI-318-060914	Ectatomminae	Typhlomyrmex	sp. 1YB	Typhlomyrmex_sp. 1YB	1	BCI143224	318	MALAISEWEEK36	36	2014-09-06	2014-09-13	2014	September	9	13
96182	MM-BCI-318-060914	Ectatomminae	Gnamptogenys	AAZ7592 interrupta	Gnamptogenys_AAZ7592 interrupta	1	BCI143214	318	MALAISEWEEK36	36	2014-09-06	2014-09-13	2014	September	9	13
97722	MM-BCI-318-060914	Myrmicinae	Strumigenys	AAP2320	Strumigenys_AAP2320	1	BCI143219	318	MALAISEWEEK36	36	2014-09-06	2014-09-13	2014	September	9	13
97833	MM-BCI-318-060914	Myrmicinae	Strumigenys	marginiventris	Strumigenys_marginiventris	1	BCI143220	318	MALAISEWEEK36	36	2014-09-06	2014-09-13	2014	September	9	13
94960	MM-BCI-320-060914	Ponerinae	Rasopone	arhuaca	Rasopone_arhuaca	4	BCI144477	320	MALAISEWEEK36	36	2014-09-06	2014-09-13	2014	September	9	13
94961	MM-BCI-320-060914	Proceratiinae	Probolomyrmex	ACH1131	Probolomyrmex_ACH1131	3	BCI144476	320	MALAISEWEEK36	36	2014-09-06	2014-09-13	2014	September	9	13
94962	MM-BCI-320-060914	Ectatomminae	Ectatomma	ruidum	Ectatomma_ruidum	12	BCI144475	320	MALAISEWEEK36	36	2014-09-06	2014-09-13	2014	September	9	13
94963	MM-BCI-320-060914	Ponerinae	Mayaponera	constricta	Mayaponera_constricta	1	BCI144485	320	MALAISEWEEK36	36	2014-09-06	2014-09-13	2014	September	9	13
96019	MM-BCI-320-060914	Ectatomminae	Gnamptogenys	hartmani	Gnamptogenys_hartmani	1	BCI144481	320	MALAISEWEEK36	36	2014-09-06	2014-09-13	2014	September	9	13
96031	MM-BCI-320-060914	Ectatomminae	Gnamptogenys	hartmani	Gnamptogenys_hartmani	1	BCI144480	320	MALAISEWEEK36	36	2014-09-06	2014-09-13	2014	September	9	13
96047	MM-BCI-320-060914	Ectatomminae	Gnamptogenys	hartmani	Gnamptogenys_hartmani	1	BCI144482	320	MALAISEWEEK36	36	2014-09-06	2014-09-13	2014	September	9	13
98524	MM-BCI-311-130914	Ectatomminae	Ectatomma	ruidum	Ectatomma_ruidum	3	BCI146886	311	MALAISEWEEK37	37	2014-09-13	2014-09-20	2014	September	9	20
98525	MM-BCI-312-130914	Ectatomminae	Ectatomma	ruidum	Ectatomma_ruidum	5	BCI146888	312	MALAISEWEEK37	37	2014-09-13	2014-09-20	2014	September	9	20
98526	MM-BCI-312-130914	Ponerinae	Rasopone	arhuaca	Rasopone_arhuaca	6	BCI146887	312	MALAISEWEEK37	37	2014-09-13	2014-09-20	2014	September	9	20
98527	MM-BCI-312-130914	Proceratiinae	Probolomyrmex	ACH1131	Probolomyrmex_ACH1131	2	BCI146889	312	MALAISEWEEK37	37	2014-09-13	2014-09-20	2014	September	9	20
98605	MM-BCI-312-130914	Proceratiinae	Probolomyrmex	ADE2676	Probolomyrmex_ADE2676	1	BCI146890	312	MALAISEWEEK37	37	2014-09-13	2014-09-20	2014	September	9	20
98792	MM-BCI-312-130914	Myrmicinae	Myrmicocrypta	ACH1153	Myrmicocrypta_ACH1153	1	BCI146891	312	MALAISEWEEK37	37	2014-09-13	2014-09-20	2014	September	9	20
98860	MM-BCI-312-130914	Myrmicinae	Rogeria	ADE4071	Rogeria_ADE4071	1	BCI146892	312	MALAISEWEEK37	37	2014-09-13	2014-09-20	2014	September	9	20
98528	MM-BCI-313-130914	Ectatomminae	Ectatomma	ruidum	Ectatomma_ruidum	4	BCI146903	313	MALAISEWEEK37	37	2014-09-13	2014-09-20	2014	September	9	20
99019	MM-BCI-313-130914	Myrmicinae	Strumigenys	marginiventris	Strumigenys_marginiventris	1	BCI146904	313	MALAISEWEEK37	37	2014-09-13	2014-09-20	2014	September	9	20
98587	MM-BCI-314-130914	Ectatomminae	Ectatomma	ruidum	Ectatomma_ruidum	1	BCI146893	314	MALAISEWEEK37	37	2014-09-13	2014-09-20	2014	September	9	20
98615	MM-BCI-314-130914	Proceratiinae	Probolomyrmex	ACH1131	Probolomyrmex_ACH1131	1	BCI146894	314	MALAISEWEEK37	37	2014-09-13	2014-09-20	2014	September	9	20
98721	MM-BCI-314-130914	Ectatomminae	Gnamptogenys	AAZ7592 interrupta	Gnamptogenys_AAZ7592 interrupta	1	BCI146902	314	MALAISEWEEK37	37	2014-09-13	2014-09-20	2014	September	9	20
98908	MM-BCI-314-130914	Myrmicinae	Pheidole	AAZ7297 flavens	Pheidole_AAZ7297 flavens	1	BCI146897	314	MALAISEWEEK37	37	2014-09-13	2014-09-20	2014	September	9	20
98910	MM-BCI-314-130914	Myrmicinae	Pheidole	AAZ7297 flavens	Pheidole_AAZ7297 flavens	1	BCI146896	314	MALAISEWEEK37	37	2014-09-13	2014-09-20	2014	September	9	20
98911	MM-BCI-314-130914	Myrmicinae	Pheidole	AAZ7297 flavens	Pheidole_AAZ7297 flavens	1	BCI146899	314	MALAISEWEEK37	37	2014-09-13	2014-09-20	2014	September	9	20
98912	MM-BCI-314-130914	Myrmicinae	Pheidole	AAZ7297 flavens	Pheidole_AAZ7297 flavens	1	BCI146898	314	MALAISEWEEK37	37	2014-09-13	2014-09-20	2014	September	9	20
98954	MM-BCI-314-130914	Myrmicinae	Strumigenys	AAP2320	Strumigenys_AAP2320	1	BCI146900	314	MALAISEWEEK37	37	2014-09-13	2014-09-20	2014	September	9	20
98997	MM-BCI-314-130914	Myrmicinae	Strumigenys	AAP2320	Strumigenys_AAP2320	1	BCI146895	314	MALAISEWEEK37	37	2014-09-13	2014-09-20	2014	September	9	20
98998	MM-BCI-314-130914	Myrmicinae	Strumigenys	AAP2320	Strumigenys_AAP2320	1	BCI146901	314	MALAISEWEEK37	37	2014-09-13	2014-09-20	2014	September	9	20
98529	MM-BCI-315-130914	Ectatomminae	Ectatomma	ruidum	Ectatomma_ruidum	3	BCI146905	315	MALAISEWEEK37	37	2014-09-13	2014-09-20	2014	September	9	20
98714	MM-BCI-315-130914	Ectatomminae	Gnamptogenys	AAZ7592 interrupta	Gnamptogenys_AAZ7592 interrupta	1	BCI146906	315	MALAISEWEEK37	37	2014-09-13	2014-09-20	2014	September	9	20
98530	MM-BCI-316-130914	Ectatomminae	Ectatomma	ruidum	Ectatomma_ruidum	2	BCI146925	316	MALAISEWEEK37	37	2014-09-13	2014-09-20	2014	September	9	20
98584	MM-BCI-316-130914	Ectatomminae	Ectatomma	ruidum	Ectatomma_ruidum	1	BCI146923	316	MALAISEWEEK37	37	2014-09-13	2014-09-20	2014	September	9	20
98585	MM-BCI-316-130914	Ectatomminae	Ectatomma	ruidum	Ectatomma_ruidum	1	BCI146920	316	MALAISEWEEK37	37	2014-09-13	2014-09-20	2014	September	9	20
98593	MM-BCI-316-130914	Ectatomminae	Gnamptogenys	hartmani	Gnamptogenys_hartmani	1	BCI146921	316	MALAISEWEEK37	37	2014-09-13	2014-09-20	2014	September	9	20
98618	MM-BCI-316-130914	Ponerinae	Cryptopone	gilva	Cryptopone_gilva	1	BCI146918	316	MALAISEWEEK37	37	2014-09-13	2014-09-20	2014	September	9	20
98619	MM-BCI-316-130914	Ponerinae	Cryptopone	gilva	Cryptopone_gilva	1	BCI146919	316	MALAISEWEEK37	37	2014-09-13	2014-09-20	2014	September	9	20
98630	MM-BCI-316-130914	Ponerinae	Rasopone	arhuaca	Rasopone_arhuaca	1	BCI146922	316	MALAISEWEEK37	37	2014-09-13	2014-09-20	2014	September	9	20
98631	MM-BCI-316-130914	Ponerinae	Rasopone	arhuaca	Rasopone_arhuaca	1	BCI146917	316	MALAISEWEEK37	37	2014-09-13	2014-09-20	2014	September	9	20
98866	MM-BCI-316-130914	Ectatomminae	Typhlomyrmex	ADE3065	Typhlomyrmex_ADE3065	1	BCI146924	316	MALAISEWEEK37	37	2014-09-13	2014-09-20	2014	September	9	20
98611	MM-BCI-318-130914	Proceratiinae	Probolomyrmex	ACH1131	Probolomyrmex_ACH1131	1	BCI146913	318	MALAISEWEEK37	37	2014-09-13	2014-09-20	2014	September	9	20
98629	MM-BCI-318-130914	Ponerinae	Rasopone	arhuaca	Rasopone_arhuaca	1	BCI146915	318	MALAISEWEEK37	37	2014-09-13	2014-09-20	2014	September	9	20
98682	MM-BCI-318-130914	Ponerinae	Platythyrea	prizo	Platythyrea_prizo	1	BCI146916	318	MALAISEWEEK37	37	2014-09-13	2014-09-20	2014	September	9	20
98699	MM-BCI-318-130914	Ectatomminae	Gnamptogenys	AAZ7592 interrupta	Gnamptogenys_AAZ7592 interrupta	1	BCI146908	318	MALAISEWEEK37	37	2014-09-13	2014-09-20	2014	September	9	20
98803	MM-BCI-318-130914	Myrmicinae	Myrmicocrypta	occipitalis	Myrmicocrypta_occipitalis	1	BCI146907	318	MALAISEWEEK37	37	2014-09-13	2014-09-20	2014	September	9	20
98984	MM-BCI-318-130914	Myrmicinae	Strumigenys	AAP2320	Strumigenys_AAP2320	1	BCI146911	318	MALAISEWEEK37	37	2014-09-13	2014-09-20	2014	September	9	20
98985	MM-BCI-318-130914	Myrmicinae	Strumigenys	AAP2320	Strumigenys_AAP2320	1	BCI146910	318	MALAISEWEEK37	37	2014-09-13	2014-09-20	2014	September	9	20
98989	MM-BCI-318-130914	Myrmicinae	Strumigenys	AAP2320	Strumigenys_AAP2320	1	BCI146914	318	MALAISEWEEK37	37	2014-09-13	2014-09-20	2014	September	9	20
107956	MM-BCI-318-130914	Myrmicinae	Strumigenys	sp. 5YB	Strumigenys_sp. 5YB	1	BCI146912	318	MALAISEWEEK37	37	2014-09-13	2014-09-20	2014	September	9	20
98550	MM-BCI-319-130914	Ectatomminae	Ectatomma	ruidum	Ectatomma_ruidum	17	BCI146933	319	MALAISEWEEK37	37	2014-09-13	2014-09-20	2014	September	9	20
98551	MM-BCI-319-130914	Ponerinae	Mayaponera	constricta	Mayaponera_constricta	2	BCI146932	319	MALAISEWEEK37	37	2014-09-13	2014-09-20	2014	September	9	20
98594	MM-BCI-319-130914	Ectatomminae	Gnamptogenys	hartmani	Gnamptogenys_hartmani	1	BCI146930	319	MALAISEWEEK37	37	2014-09-13	2014-09-20	2014	September	9	20
98554	MM-BCI-320-130914	Ponerinae	Mayaponera	constricta	Mayaponera_constricta	2	BCI146935	320	MALAISEWEEK37	37	2014-09-13	2014-09-20	2014	September	9	20
98555	MM-BCI-320-130914	Ectatomminae	Ectatomma	ruidum	Ectatomma_ruidum	3	BCI146934	320	MALAISEWEEK37	37	2014-09-13	2014-09-20	2014	September	9	20
98658	MM-BCI-320-130914	Heteroponerinae	Heteroponera	ADE3668	Heteroponera_ADE3668	1	BCI146938	320	MALAISEWEEK37	37	2014-09-13	2014-09-20	2014	September	9	20
98960	MM-BCI-320-130914	Myrmicinae	Strumigenys	AAP2320	Strumigenys_AAP2320	1	BCI146937	320	MALAISEWEEK37	37	2014-09-13	2014-09-20	2014	September	9	20
106222	MM-BCI-311-200914	Ectatomminae	Ectatomma	ruidum	Ectatomma_ruidum	15	BCI156374	311	MALAISEWEEK38	38	2014-09-20	2014-09-27	2014	September	9	27
106223	MM-BCI-311-200914	Ponerinae	Rasopone	arhuaca	Rasopone_arhuaca	1	BCI156375	311	MALAISEWEEK38	38	2014-09-20	2014-09-27	2014	September	9	27
109672	MM-BCI-311-200914	Ponerinae	Hypoponera	sp. not assigned	Hypoponera_sp. not assigned	1	BCI156376	311	MALAISEWEEK38	38	2014-09-20	2014-09-27	2014	September	9	27
106207	MM-BCI-312-200914	Ectatomminae	Ectatomma	ruidum	Ectatomma_ruidum	9	BCI156316	312	MALAISEWEEK38	38	2014-09-20	2014-09-27	2014	September	9	27
106208	MM-BCI-312-200914	Ponerinae	Rasopone	arhuaca	Rasopone_arhuaca	2	BCI156315	312	MALAISEWEEK38	38	2014-09-20	2014-09-27	2014	September	9	27
106209	MM-BCI-312-200914	Proceratiinae	Probolomyrmex	ACH1131	Probolomyrmex_ACH1131	1	BCI156314	312	MALAISEWEEK38	38	2014-09-20	2014-09-27	2014	September	9	27
106591	MM-BCI-312-200914	Myrmicinae	Myrmicocrypta	occipitalis	Myrmicocrypta_occipitalis	1	BCI156317	312	MALAISEWEEK38	38	2014-09-20	2014-09-27	2014	September	9	27
106619	MM-BCI-312-200914	Ectatomminae	Gnamptogenys	AAZ7592 interrupta	Gnamptogenys_AAZ7592 interrupta	1	BCI156318	312	MALAISEWEEK38	38	2014-09-20	2014-09-27	2014	September	9	27
106648	MM-BCI-312-200914	Dorylinae	Labidus	spininodis	Labidus_spininodis	1	BCI156320	312	MALAISEWEEK38	38	2014-09-20	2014-09-27	2014	September	9	27
106650	MM-BCI-312-200914	Dorylinae	Labidus	coecus	Labidus_coecus	1	BCI156321	312	MALAISEWEEK38	38	2014-09-20	2014-09-27	2014	September	9	27
106652	MM-BCI-312-200914	Dorylinae	Labidus	coecus	Labidus_coecus	1	BCI156319	312	MALAISEWEEK38	38	2014-09-20	2014-09-27	2014	September	9	27
106205	MM-BCI-314-200914	Ectatomminae	Ectatomma	ruidum	Ectatomma_ruidum	2	BCI156295	314	MALAISEWEEK38	38	2014-09-20	2014-09-27	2014	September	9	27
106206	MM-BCI-314-200914	Myrmicinae	Strumigenys	AAP2320	Strumigenys_AAP2320	5	BCI156294	314	MALAISEWEEK38	38	2014-09-20	2014-09-27	2014	September	9	27
106579	MM-BCI-314-200914	Ponerinae	Leptogenys	pusilla	Leptogenys_pusilla	1	BCI156302	314	MALAISEWEEK38	38	2014-09-20	2014-09-27	2014	September	9	27
106651	MM-BCI-314-200914	Dorylinae	Labidus	coecus	Labidus_coecus	1	BCI156296	314	MALAISEWEEK38	38	2014-09-20	2014-09-27	2014	September	9	27
107581	MM-BCI-314-200914	Myrmicinae	Strumigenys	marginiventris	Strumigenys_marginiventris	1	BCI156301	314	MALAISEWEEK38	38	2014-09-20	2014-09-27	2014	September	9	27
107600	MM-BCI-314-200914	Myrmicinae	Strumigenys	marginiventris	Strumigenys_marginiventris	1	BCI156297	314	MALAISEWEEK38	38	2014-09-20	2014-09-27	2014	September	9	27
107839	MM-BCI-314-200914	Myrmicinae	Strumigenys	sp. 5YB	Strumigenys_sp. 5YB	1	BCI156300	314	MALAISEWEEK38	38	2014-09-20	2014-09-27	2014	September	9	27
108147	MM-BCI-314-200914	Myrmicinae	Strumigenys	AAP2320	Strumigenys_AAP2320	1	BCI156298	314	MALAISEWEEK38	38	2014-09-20	2014-09-27	2014	September	9	27
109586	MM-BCI-314-200914	Ponerinae	Hypoponera	sp. not assigned	Hypoponera_sp. not assigned	1	BCI156304	314	MALAISEWEEK38	38	2014-09-20	2014-09-27	2014	September	9	27
109734	MM-BCI-314-200914	Myrmicinae	Crematogaster	sp. not assigned	Crematogaster_sp. not assigned	1	BCI156303	314	MALAISEWEEK38	38	2014-09-20	2014-09-27	2014	September	9	27
113423	MM-BCI-314-200914	Myrmicinae	Trachymyrmex	ABY9919 cornetzi	Trachymyrmex_ABY9919 cornetzi	1	BCI156299	314	MALAISEWEEK38	38	2014-09-20	2014-09-27	2014	September	9	27
106221	MM-BCI-315-200914	Ectatomminae	Ectatomma	ruidum	Ectatomma_ruidum	14	BCI156379	315	MALAISEWEEK38	38	2014-09-20	2014-09-27	2014	September	9	27
106773	MM-BCI-315-200914	Ectatomminae	Typhlomyrmex	ADE3065	Typhlomyrmex_ADE3065	1	BCI156380	315	MALAISEWEEK38	38	2014-09-20	2014-09-27	2014	September	9	27
108000	MM-BCI-315-200914	Myrmicinae	Strumigenys	sp. 5YB	Strumigenys_sp. 5YB	1	BCI156381	315	MALAISEWEEK38	38	2014-09-20	2014-09-27	2014	September	9	27
106225	MM-BCI-316-200914	Ectatomminae	Ectatomma	ruidum	Ectatomma_ruidum	4	BCI156386	316	MALAISEWEEK38	38	2014-09-20	2014-09-27	2014	September	9	27
106662	MM-BCI-316-200914	Ectatomminae	Gnamptogenys	hartmani	Gnamptogenys_hartmani	1	BCI156383	316	MALAISEWEEK38	38	2014-09-20	2014-09-27	2014	September	9	27
106767	MM-BCI-316-200914	Ectatomminae	Typhlomyrmex	ADE3065	Typhlomyrmex_ADE3065	1	BCI156384	316	MALAISEWEEK38	38	2014-09-20	2014-09-27	2014	September	9	27
107081	MM-BCI-316-200914	Myrmicinae	Rogeria	ACH0205	Rogeria_ACH0205	1	BCI156385	316	MALAISEWEEK38	38	2014-09-20	2014-09-27	2014	September	9	27
106224	MM-BCI-317-200914	Ectatomminae	Ectatomma	ruidum	Ectatomma_ruidum	10	BCI156389	317	MALAISEWEEK38	38	2014-09-20	2014-09-27	2014	September	9	27
106460	MM-BCI-317-200914	Ponerinae	Cryptopone	gilva	Cryptopone_gilva	1	BCI156387	317	MALAISEWEEK38	38	2014-09-20	2014-09-27	2014	September	9	27
106210	MM-BCI-318-200914	Ponerinae	Rasopone	arhuaca	Rasopone_arhuaca	3	BCI156334	318	MALAISEWEEK38	38	2014-09-20	2014-09-27	2014	September	9	27
106211	MM-BCI-318-200914	Ectatomminae	Ectatomma	ruidum	Ectatomma_ruidum	15	BCI156335	318	MALAISEWEEK38	38	2014-09-20	2014-09-27	2014	September	9	27
106212	MM-BCI-318-200914	Myrmicinae	Strumigenys	AAP2320	Strumigenys_AAP2320	10	BCI156336	318	MALAISEWEEK38	38	2014-09-20	2014-09-27	2014	September	9	27
106213	MM-BCI-318-200914	Proceratiinae	Probolomyrmex	ACH1131	Probolomyrmex_ACH1131	2	BCI156337	318	MALAISEWEEK38	38	2014-09-20	2014-09-27	2014	September	9	27
106292	MM-BCI-318-200914	Proceratiinae	Probolomyrmex	ACH1131	Probolomyrmex_ACH1131	1	BCI156344	318	MALAISEWEEK38	38	2014-09-20	2014-09-27	2014	September	9	27
106293	MM-BCI-318-200914	Proceratiinae	Probolomyrmex	ACH1131	Probolomyrmex_ACH1131	1	BCI156343	318	MALAISEWEEK38	38	2014-09-20	2014-09-27	2014	September	9	27
106729	MM-BCI-318-200914	Ectatomminae	Typhlomyrmex	ADE3065	Typhlomyrmex_ADE3065	1	BCI156339	318	MALAISEWEEK38	38	2014-09-20	2014-09-27	2014	September	9	27
107532	MM-BCI-318-200914	Myrmicinae	Strumigenys	marginiventris	Strumigenys_marginiventris	1	BCI156342	318	MALAISEWEEK38	38	2014-09-20	2014-09-27	2014	September	9	27
107539	MM-BCI-318-200914	Myrmicinae	Strumigenys	alberti	Strumigenys_alberti	1	BCI156341	318	MALAISEWEEK38	38	2014-09-20	2014-09-27	2014	September	9	27
106218	MM-BCI-319-200914	Ponerinae	Rasopone	arhuaca	Rasopone_arhuaca	1	BCI156356	319	MALAISEWEEK38	38	2014-09-20	2014-09-27	2014	September	9	27
106219	MM-BCI-319-200914	Ectatomminae	Ectatomma	ruidum	Ectatomma_ruidum	21	BCI156355	319	MALAISEWEEK38	38	2014-09-20	2014-09-27	2014	September	9	27
106220	MM-BCI-319-200914	Ponerinae	Mayaponera	constricta	Mayaponera_constricta	1	BCI156354	319	MALAISEWEEK38	38	2014-09-20	2014-09-27	2014	September	9	27
106214	MM-BCI-320-200914	Ponerinae	Mayaponera	constricta	Mayaponera_constricta	2	BCI156364	320	MALAISEWEEK38	38	2014-09-20	2014-09-27	2014	September	9	27
106215	MM-BCI-320-200914	Ectatomminae	Ectatomma	ruidum	Ectatomma_ruidum	41	BCI156365	320	MALAISEWEEK38	38	2014-09-20	2014-09-27	2014	September	9	27
106216	MM-BCI-320-200914	Ponerinae	Rasopone	arhuaca	Rasopone_arhuaca	5	BCI156366	320	MALAISEWEEK38	38	2014-09-20	2014-09-27	2014	September	9	27
106217	MM-BCI-320-200914	Proceratiinae	Probolomyrmex	ACH1131	Probolomyrmex_ACH1131	3	BCI156367	320	MALAISEWEEK38	38	2014-09-20	2014-09-27	2014	September	9	27
106502	MM-BCI-320-200914	Ponerinae	Leptogenys	gatu	Leptogenys_gatu	1	BCI156368	320	MALAISEWEEK38	38	2014-09-20	2014-09-27	2014	September	9	27
98245	MM-BCI-311-270914	Ponerinae	Rasopone	arhuaca	Rasopone_arhuaca	4	BCI146079	311	MALAISEWEEK39	39	2014-09-27	2014-10-04	2014	October	10	4
98252	MM-BCI-311-270914	Ectatomminae	Ectatomma	ruidum	Ectatomma_ruidum	7	BCI146069	311	MALAISEWEEK39	39	2014-09-27	2014-10-04	2014	October	10	4
98254	MM-BCI-311-270914	Proceratiinae	Probolomyrmex	ACH1131	Probolomyrmex_ACH1131	4	BCI146070	311	MALAISEWEEK39	39	2014-09-27	2014-10-04	2014	October	10	4
98412	MM-BCI-311-270914	Ponerinae	Neoponera	sp. 3YB	Neoponera_sp. 3YB	1	BCI146076	311	MALAISEWEEK39	39	2014-09-27	2014-10-04	2014	October	10	4
98604	MM-BCI-311-270914	Ectatomminae	Gnamptogenys	curvoclypeata	Gnamptogenys_curvoclypeata	1	BCI146078	311	MALAISEWEEK39	39	2014-09-27	2014-10-04	2014	October	10	4
98696	MM-BCI-311-270914	Ectatomminae	Gnamptogenys	AAZ7592 interrupta	Gnamptogenys_AAZ7592 interrupta	1	BCI146077	311	MALAISEWEEK39	39	2014-09-27	2014-10-04	2014	October	10	4
98822	MM-BCI-311-270914	Myrmicinae	Rogeria	ACH0205	Rogeria_ACH0205	1	BCI146075	311	MALAISEWEEK39	39	2014-09-27	2014-10-04	2014	October	10	4
98917	MM-BCI-311-270914	Myrmicinae	Solenopsis	AAZ7733	Solenopsis_AAZ7733	1	BCI146073	311	MALAISEWEEK39	39	2014-09-27	2014-10-04	2014	October	10	4
99853	MM-BCI-311-270914	Myrmicinae	Strumigenys	marginiventris	Strumigenys_marginiventris	1	BCI146072	311	MALAISEWEEK39	39	2014-09-27	2014-10-04	2014	October	10	4
98237	MM-BCI-312-270914	Ponerinae	Rasopone	arhuaca	Rasopone_arhuaca	4	BCI146103	312	MALAISEWEEK39	39	2014-09-27	2014-10-04	2014	October	10	4
98241	MM-BCI-312-270914	Ectatomminae	Ectatomma	ruidum	Ectatomma_ruidum	18	BCI146093	312	MALAISEWEEK39	39	2014-09-27	2014-10-04	2014	October	10	4
98368	MM-BCI-312-270914	Dorylinae	Labidus	coecus	Labidus_coecus	1	BCI146102	312	MALAISEWEEK39	39	2014-09-27	2014-10-04	2014	October	10	4
98387	MM-BCI-312-270914	Proceratiinae	Probolomyrmex	ACH1131	Probolomyrmex_ACH1131	1	BCI146099	312	MALAISEWEEK39	39	2014-09-27	2014-10-04	2014	October	10	4
98392	MM-BCI-312-270914	Dorylinae	Labidus	coecus	Labidus_coecus	1	BCI146101	312	MALAISEWEEK39	39	2014-09-27	2014-10-04	2014	October	10	4
98419	MM-BCI-312-270914	Proceratiinae	Probolomyrmex	ADE2676	Probolomyrmex_ADE2676	1	BCI146112	312	MALAISEWEEK39	39	2014-09-27	2014-10-04	2014	October	10	4
98420	MM-BCI-312-270914	Proceratiinae	Probolomyrmex	ADE2676	Probolomyrmex_ADE2676	1	BCI146094	312	MALAISEWEEK39	39	2014-09-27	2014-10-04	2014	October	10	4
98656	MM-BCI-312-270914	Heteroponerinae	Heteroponera	ADE3668	Heteroponera_ADE3668	1	BCI146109	312	MALAISEWEEK39	39	2014-09-27	2014-10-04	2014	October	10	4
98795	MM-BCI-312-270914	Myrmicinae	Myrmicocrypta	ACH1153	Myrmicocrypta_ACH1153	1	BCI146110	312	MALAISEWEEK39	39	2014-09-27	2014-10-04	2014	October	10	4
98807	MM-BCI-312-270914	Myrmicinae	Myrmicocrypta	ACH1153	Myrmicocrypta_ACH1153	1	BCI146095	312	MALAISEWEEK39	39	2014-09-27	2014-10-04	2014	October	10	4
98810	MM-BCI-312-270914	Myrmicinae	Myrmicocrypta	ACH1153	Myrmicocrypta_ACH1153	1	BCI146111	312	MALAISEWEEK39	39	2014-09-27	2014-10-04	2014	October	10	4
98833	MM-BCI-312-270914	Myrmicinae	Myrmicocrypta	ACH1153	Myrmicocrypta_ACH1153	1	BCI146096	312	MALAISEWEEK39	39	2014-09-27	2014-10-04	2014	October	10	4
98841	MM-BCI-312-270914	Myrmicinae	Myrmicocrypta	ACH1153	Myrmicocrypta_ACH1153	1	BCI146108	312	MALAISEWEEK39	39	2014-09-27	2014-10-04	2014	October	10	4
98952	MM-BCI-312-270914	Myrmicinae	Strumigenys	AAP2320	Strumigenys_AAP2320	1	BCI146098	312	MALAISEWEEK39	39	2014-09-27	2014-10-04	2014	October	10	4
98970	MM-BCI-312-270914	Myrmicinae	Strumigenys	AAP2320	Strumigenys_AAP2320	1	BCI146100	312	MALAISEWEEK39	39	2014-09-27	2014-10-04	2014	October	10	4
98988	MM-BCI-312-270914	Myrmicinae	Strumigenys	AAP2320	Strumigenys_AAP2320	1	BCI146097	312	MALAISEWEEK39	39	2014-09-27	2014-10-04	2014	October	10	4
98251	MM-BCI-313-270914	Ectatomminae	Ectatomma	ruidum	Ectatomma_ruidum	16	BCI146068	313	MALAISEWEEK39	39	2014-09-27	2014-10-04	2014	October	10	4
98300	MM-BCI-313-270914	Ponerinae	Mayaponera	constricta	Mayaponera_constricta	1	BCI146066	313	MALAISEWEEK39	39	2014-09-27	2014-10-04	2014	October	10	4
98316	MM-BCI-313-270914	Ponerinae	Rasopone	arhuaca	Rasopone_arhuaca	1	BCI146065	313	MALAISEWEEK39	39	2014-09-27	2014-10-04	2014	October	10	4
98375	MM-BCI-313-270914	Dorylinae	Labidus	coecus	Labidus_coecus	1	BCI146064	313	MALAISEWEEK39	39	2014-09-27	2014-10-04	2014	October	10	4
98250	MM-BCI-314-270914	Ectatomminae	Ectatomma	ruidum	Ectatomma_ruidum	7	BCI146050	314	MALAISEWEEK39	39	2014-09-27	2014-10-04	2014	October	10	4
98376	MM-BCI-314-270914	Proceratiinae	Probolomyrmex	ACH1131	Probolomyrmex_ACH1131	1	BCI146053	314	MALAISEWEEK39	39	2014-09-27	2014-10-04	2014	October	10	4
98400	MM-BCI-314-270914	Proceratiinae	Probolomyrmex	ACH1131	Probolomyrmex_ACH1131	1	BCI146061	314	MALAISEWEEK39	39	2014-09-27	2014-10-04	2014	October	10	4
98410	MM-BCI-314-270914	Proceratiinae	Probolomyrmex	ADE2676	Probolomyrmex_ADE2676	1	BCI146056	314	MALAISEWEEK39	39	2014-09-27	2014-10-04	2014	October	10	4
98818	MM-BCI-314-270914	Myrmicinae	Myrmicocrypta	ACH1153	Myrmicocrypta_ACH1153	1	BCI146054	314	MALAISEWEEK39	39	2014-09-27	2014-10-04	2014	October	10	4
98852	MM-BCI-314-270914	Myrmicinae	Myrmicocrypta	ACH1153	Myrmicocrypta_ACH1153	1	BCI146055	314	MALAISEWEEK39	39	2014-09-27	2014-10-04	2014	October	10	4
98853	MM-BCI-314-270914	Myrmicinae	Rogeria	AAP2381	Rogeria_AAP2381	1	BCI146052	314	MALAISEWEEK39	39	2014-09-27	2014-10-04	2014	October	10	4
98963	MM-BCI-314-270914	Myrmicinae	Strumigenys	AAP2320	Strumigenys_AAP2320	1	BCI146058	314	MALAISEWEEK39	39	2014-09-27	2014-10-04	2014	October	10	4
98968	MM-BCI-314-270914	Myrmicinae	Strumigenys	AAP2320	Strumigenys_AAP2320	1	BCI146057	314	MALAISEWEEK39	39	2014-09-27	2014-10-04	2014	October	10	4
98983	MM-BCI-314-270914	Myrmicinae	Strumigenys	AAP2320	Strumigenys_AAP2320	1	BCI146059	314	MALAISEWEEK39	39	2014-09-27	2014-10-04	2014	October	10	4
98995	MM-BCI-314-270914	Myrmicinae	Strumigenys	AAP2320	Strumigenys_AAP2320	1	BCI146060	314	MALAISEWEEK39	39	2014-09-27	2014-10-04	2014	October	10	4
99909	MM-BCI-314-270914	Myrmicinae	Strumigenys	marginiventris	Strumigenys_marginiventris	1	BCI146051	314	MALAISEWEEK39	39	2014-09-27	2014-10-04	2014	October	10	4
98243	MM-BCI-315-270914	Ectatomminae	Ectatomma	ruidum	Ectatomma_ruidum	17	BCI146117	315	MALAISEWEEK39	39	2014-09-27	2014-10-04	2014	October	10	4
98342	MM-BCI-316-270914	Ectatomminae	Ectatomma	ruidum	Ectatomma_ruidum	1	BCI146041	316	MALAISEWEEK39	39	2014-09-27	2014-10-04	2014	October	10	4
98407	MM-BCI-316-270914	Proceratiinae	Probolomyrmex	ACH1131	Probolomyrmex_ACH1131	1	BCI146042	316	MALAISEWEEK39	39	2014-09-27	2014-10-04	2014	October	10	4
98239	MM-BCI-317-270914	Ponerinae	Rasopone	arhuaca	Rasopone_arhuaca	2	BCI146113	317	MALAISEWEEK39	39	2014-09-27	2014-10-04	2014	October	10	4
98244	MM-BCI-317-270914	Ectatomminae	Ectatomma	ruidum	Ectatomma_ruidum	5	BCI146114	317	MALAISEWEEK39	39	2014-09-27	2014-10-04	2014	October	10	4
98832	MM-BCI-317-270914	Myrmicinae	Rogeria	ACH0205	Rogeria_ACH0205	1	BCI146116	317	MALAISEWEEK39	39	2014-09-27	2014-10-04	2014	October	10	4
107830	MM-BCI-317-270914	Myrmicinae	Strumigenys	sp. 5YB	Strumigenys_sp. 5YB	1	BCI146115	317	MALAISEWEEK39	39	2014-09-27	2014-10-04	2014	October	10	4
98248	MM-BCI-318-270914	Ectatomminae	Ectatomma	ruidum	Ectatomma_ruidum	12	BCI146044	318	MALAISEWEEK39	39	2014-09-27	2014-10-04	2014	October	10	4
98253	MM-BCI-318-270914	Proceratiinae	Probolomyrmex	ACH1131	Probolomyrmex_ACH1131	5	BCI146045	318	MALAISEWEEK39	39	2014-09-27	2014-10-04	2014	October	10	4
98323	MM-BCI-318-270914	Ponerinae	Rasopone	arhuaca	Rasopone_arhuaca	1	BCI146047	318	MALAISEWEEK39	39	2014-09-27	2014-10-04	2014	October	10	4
98971	MM-BCI-318-270914	Myrmicinae	Strumigenys	AAP2320	Strumigenys_AAP2320	1	BCI146048	318	MALAISEWEEK39	39	2014-09-27	2014-10-04	2014	October	10	4
98980	MM-BCI-318-270914	Myrmicinae	Strumigenys	AAP2320	Strumigenys_AAP2320	1	BCI146046	318	MALAISEWEEK39	39	2014-09-27	2014-10-04	2014	October	10	4
99002	MM-BCI-318-270914	Myrmicinae	Strumigenys	AAP2320	Strumigenys_AAP2320	1	BCI146049	318	MALAISEWEEK39	39	2014-09-27	2014-10-04	2014	October	10	4
98247	MM-BCI-319-270914	Ectatomminae	Ectatomma	ruidum	Ectatomma_ruidum	38	BCI146118	319	MALAISEWEEK39	39	2014-09-27	2014-10-04	2014	October	10	4
98246	MM-BCI-320-270914	Ectatomminae	Ectatomma	ruidum	Ectatomma_ruidum	4	BCI146080	320	MALAISEWEEK39	39	2014-09-27	2014-10-04	2014	October	10	4
98301	MM-BCI-320-270914	Ponerinae	Mayaponera	constricta	Mayaponera_constricta	1	BCI146085	320	MALAISEWEEK39	39	2014-09-27	2014-10-04	2014	October	10	4
98428	MM-BCI-320-270914	Myrmicinae	Carebara	brevipilosa	Carebara_brevipilosa	1	BCI146081	320	MALAISEWEEK39	39	2014-09-27	2014-10-04	2014	October	10	4
98438	MM-BCI-320-270914	Myrmicinae	Carebara	brevipilosa	Carebara_brevipilosa	1	BCI146087	320	MALAISEWEEK39	39	2014-09-27	2014-10-04	2014	October	10	4
98442	MM-BCI-320-270914	Proceratiinae	Probolomyrmex	ACH1131	Probolomyrmex_ACH1131	1	BCI146082	320	MALAISEWEEK39	39	2014-09-27	2014-10-04	2014	October	10	4
98789	MM-BCI-320-270914	Myrmicinae	Rogeria	ACH0205	Rogeria_ACH0205	1	BCI146084	320	MALAISEWEEK39	39	2014-09-27	2014-10-04	2014	October	10	4
98830	MM-BCI-320-270914	Myrmicinae	Rogeria	ACH0205	Rogeria_ACH0205	1	BCI146086	320	MALAISEWEEK39	39	2014-09-27	2014-10-04	2014	October	10	4
95087	MM-BCI-311-041014	Ponerinae	Rasopone	arhuaca	Rasopone_arhuaca	8	BCI145627	311	MALAISEWEEK40	40	2014-10-04	2014-10-11	2014	October	10	11
95090	MM-BCI-311-041014	Ectatomminae	Ectatomma	ruidum	Ectatomma_ruidum	1	BCI145628	311	MALAISEWEEK40	40	2014-10-04	2014-10-11	2014	October	10	11
95091	MM-BCI-311-041014	Ponerinae	Mayaponera	constricta	Mayaponera_constricta	4	BCI145629	311	MALAISEWEEK40	40	2014-10-04	2014-10-11	2014	October	10	11
95102	MM-BCI-312-041014	Ponerinae	Rasopone	arhuaca	Rasopone_arhuaca	4	BCI145656	312	MALAISEWEEK40	40	2014-10-04	2014-10-11	2014	October	10	11
95103	MM-BCI-312-041014	Ectatomminae	Ectatomma	ruidum	Ectatomma_ruidum	3	BCI145657	312	MALAISEWEEK40	40	2014-10-04	2014-10-11	2014	October	10	11
95154	MM-BCI-312-041014	Dorylinae	Labidus	coecus	Labidus_coecus	1	BCI145650	312	MALAISEWEEK40	40	2014-10-04	2014-10-11	2014	October	10	11
95788	MM-BCI-312-041014	Proceratiinae	Probolomyrmex	ACH1131	Probolomyrmex_ACH1131	1	BCI145647	312	MALAISEWEEK40	40	2014-10-04	2014-10-11	2014	October	10	11
96025	MM-BCI-312-041014	Ectatomminae	Gnamptogenys	AAZ7592 interrupta	Gnamptogenys_AAZ7592 interrupta	1	BCI145649	312	MALAISEWEEK40	40	2014-10-04	2014-10-11	2014	October	10	11
96054	MM-BCI-312-041014	Proceratiinae	Probolomyrmex	ADE2676	Probolomyrmex_ADE2676	1	BCI145654	312	MALAISEWEEK40	40	2014-10-04	2014-10-11	2014	October	10	11
97276	MM-BCI-312-041014	Myrmicinae	Rogeria	AAP2379	Rogeria_AAP2379	1	BCI145652	312	MALAISEWEEK40	40	2014-10-04	2014-10-11	2014	October	10	11
97670	MM-BCI-312-041014	Myrmicinae	Strumigenys	AAP2320	Strumigenys_AAP2320	1	BCI145653	312	MALAISEWEEK40	40	2014-10-04	2014-10-11	2014	October	10	11
97680	MM-BCI-312-041014	Myrmicinae	Strumigenys	AAP2320	Strumigenys_AAP2320	1	BCI145646	312	MALAISEWEEK40	40	2014-10-04	2014-10-11	2014	October	10	11
97690	MM-BCI-312-041014	Myrmicinae	Strumigenys	AAP2320	Strumigenys_AAP2320	1	BCI145651	312	MALAISEWEEK40	40	2014-10-04	2014-10-11	2014	October	10	11
97700	MM-BCI-312-041014	Myrmicinae	Strumigenys	AAP2320	Strumigenys_AAP2320	1	BCI145648	312	MALAISEWEEK40	40	2014-10-04	2014-10-11	2014	October	10	11
97704	MM-BCI-312-041014	Myrmicinae	Strumigenys	AAP2320	Strumigenys_AAP2320	1	BCI145655	312	MALAISEWEEK40	40	2014-10-04	2014-10-11	2014	October	10	11
94998	MM-BCI-313-041014	Ponerinae	Mayaponera	constricta	Mayaponera_constricta	1	BCI145580	313	MALAISEWEEK40	40	2014-10-04	2014-10-11	2014	October	10	11
94999	MM-BCI-313-041014	Ponerinae	Pachycondyla	harpax	Pachycondyla_harpax	1	BCI145579	313	MALAISEWEEK40	40	2014-10-04	2014-10-11	2014	October	10	11
95000	MM-BCI-313-041014	Ectatomminae	Ectatomma	ruidum	Ectatomma_ruidum	3	BCI145578	313	MALAISEWEEK40	40	2014-10-04	2014-10-11	2014	October	10	11
95467	MM-BCI-313-041014	Ponerinae	Cryptopone	gilva	Cryptopone_gilva	1	BCI145576	313	MALAISEWEEK40	40	2014-10-04	2014-10-11	2014	October	10	11
96188	MM-BCI-313-041014	Ectatomminae	Gnamptogenys	AAZ7592 interrupta	Gnamptogenys_AAZ7592 interrupta	1	BCI145577	313	MALAISEWEEK40	40	2014-10-04	2014-10-11	2014	October	10	11
95047	MM-BCI-314-041014	Ectatomminae	Ectatomma	ruidum	Ectatomma_ruidum	1	BCI145604	314	MALAISEWEEK40	40	2014-10-04	2014-10-11	2014	October	10	11
95048	MM-BCI-314-041014	Ponerinae	Rasopone	arhuaca	Rasopone_arhuaca	1	BCI145605	314	MALAISEWEEK40	40	2014-10-04	2014-10-11	2014	October	10	11
95049	MM-BCI-314-041014	Ponerinae	Mayaponera	constricta	Mayaponera_constricta	2	BCI145615	314	MALAISEWEEK40	40	2014-10-04	2014-10-11	2014	October	10	11
95051	MM-BCI-314-041014	Proceratiinae	Probolomyrmex	ACH1131	Probolomyrmex_ACH1131	3	BCI145614	314	MALAISEWEEK40	40	2014-10-04	2014-10-11	2014	October	10	11
95156	MM-BCI-314-041014	Dorylinae	Labidus	coecus	Labidus_coecus	1	BCI145618	314	MALAISEWEEK40	40	2014-10-04	2014-10-11	2014	October	10	11
96028	MM-BCI-314-041014	Proceratiinae	Probolomyrmex	ADE2676	Probolomyrmex_ADE2676	1	BCI145609	314	MALAISEWEEK40	40	2014-10-04	2014-10-11	2014	October	10	11
96073	MM-BCI-314-041014	Ectatomminae	Typhlomyrmex	sp. 1YB	Typhlomyrmex_sp. 1YB	1	BCI145607	314	MALAISEWEEK40	40	2014-10-04	2014-10-11	2014	October	10	11
96087	MM-BCI-314-041014	Ponerinae	Rasopone	ferruginea	Rasopone_ferruginea	1	BCI145622	314	MALAISEWEEK40	40	2014-10-04	2014-10-11	2014	October	10	11
96102	MM-BCI-314-041014	Ectatomminae	Typhlomyrmex	sp. 1YB	Typhlomyrmex_sp. 1YB	1	BCI145617	314	MALAISEWEEK40	40	2014-10-04	2014-10-11	2014	October	10	11
97280	MM-BCI-314-041014	Myrmicinae	Rogeria	ACH0205	Rogeria_ACH0205	1	BCI145613	314	MALAISEWEEK40	40	2014-10-04	2014-10-11	2014	October	10	11
97606	MM-BCI-314-041014	Myrmicinae	Strumigenys	AAP2320	Strumigenys_AAP2320	1	BCI145608	314	MALAISEWEEK40	40	2014-10-04	2014-10-11	2014	October	10	11
97607	MM-BCI-314-041014	Myrmicinae	Strumigenys	AAP2320	Strumigenys_AAP2320	1	BCI145620	314	MALAISEWEEK40	40	2014-10-04	2014-10-11	2014	October	10	11
97618	MM-BCI-314-041014	Myrmicinae	Strumigenys	AAP2320	Strumigenys_AAP2320	1	BCI145612	314	MALAISEWEEK40	40	2014-10-04	2014-10-11	2014	October	10	11
97619	MM-BCI-314-041014	Myrmicinae	Strumigenys	AAP2320	Strumigenys_AAP2320	1	BCI145606	314	MALAISEWEEK40	40	2014-10-04	2014-10-11	2014	October	10	11
97621	MM-BCI-314-041014	Myrmicinae	Strumigenys	AAP2320	Strumigenys_AAP2320	1	BCI145610	314	MALAISEWEEK40	40	2014-10-04	2014-10-11	2014	October	10	11
97626	MM-BCI-314-041014	Myrmicinae	Strumigenys	AAP2320	Strumigenys_AAP2320	1	BCI145619	314	MALAISEWEEK40	40	2014-10-04	2014-10-11	2014	October	10	11
97634	MM-BCI-314-041014	Myrmicinae	Strumigenys	AAP2320	Strumigenys_AAP2320	1	BCI145616	314	MALAISEWEEK40	40	2014-10-04	2014-10-11	2014	October	10	11
97638	MM-BCI-314-041014	Myrmicinae	Strumigenys	AAP2320	Strumigenys_AAP2320	1	BCI145621	314	MALAISEWEEK40	40	2014-10-04	2014-10-11	2014	October	10	11
97942	MM-BCI-314-041014	Myrmicinae	Strumigenys	marginiventris	Strumigenys_marginiventris	1	BCI145611	314	MALAISEWEEK40	40	2014-10-04	2014-10-11	2014	October	10	11
95001	MM-BCI-315-041014	Ectatomminae	Ectatomma	ruidum	Ectatomma_ruidum	2	BCI145581	315	MALAISEWEEK40	40	2014-10-04	2014-10-11	2014	October	10	11
95464	MM-BCI-316-041014	Ponerinae	Cryptopone	gilva	Cryptopone_gilva	1	BCI145634	316	MALAISEWEEK40	40	2014-10-04	2014-10-11	2014	October	10	11
95468	MM-BCI-316-041014	Ponerinae	Cryptopone	gilva	Cryptopone_gilva	1	BCI145637	316	MALAISEWEEK40	40	2014-10-04	2014-10-11	2014	October	10	11
96034	MM-BCI-316-041014	Ectatomminae	Gnamptogenys	AAZ7592 interrupta	Gnamptogenys_AAZ7592 interrupta	1	BCI145635	316	MALAISEWEEK40	40	2014-10-04	2014-10-11	2014	October	10	11
96056	MM-BCI-316-041014	Ectatomminae	Gnamptogenys	hartmani	Gnamptogenys_hartmani	1	BCI145638	316	MALAISEWEEK40	40	2014-10-04	2014-10-11	2014	October	10	11
96079	MM-BCI-316-041014	Ectatomminae	Typhlomyrmex	sp. 1YB	Typhlomyrmex_sp. 1YB	1	BCI145640	316	MALAISEWEEK40	40	2014-10-04	2014-10-11	2014	October	10	11
96133	MM-BCI-316-041014	Ectatomminae	Typhlomyrmex	sp. 1YB	Typhlomyrmex_sp. 1YB	1	BCI145639	316	MALAISEWEEK40	40	2014-10-04	2014-10-11	2014	October	10	11
96159	MM-BCI-316-041014	Proceratiinae	Probolomyrmex	ACH1131	Probolomyrmex_ACH1131	1	BCI145636	316	MALAISEWEEK40	40	2014-10-04	2014-10-11	2014	October	10	11
96162	MM-BCI-316-041014	Ectatomminae	Typhlomyrmex	sp. 1YB	Typhlomyrmex_sp. 1YB	1	BCI145630	316	MALAISEWEEK40	40	2014-10-04	2014-10-11	2014	October	10	11
97613	MM-BCI-316-041014	Myrmicinae	Strumigenys	AAP2320	Strumigenys_AAP2320	1	BCI145633	316	MALAISEWEEK40	40	2014-10-04	2014-10-11	2014	October	10	11
97663	MM-BCI-316-041014	Myrmicinae	Strumigenys	AAP2320	Strumigenys_AAP2320	1	BCI145632	316	MALAISEWEEK40	40	2014-10-04	2014-10-11	2014	October	10	11
100463	MM-BCI-316-041014	Myrmicinae	Strumigenys	marginiventris	Strumigenys_marginiventris	1	BCI145631	316	MALAISEWEEK40	40	2014-10-04	2014-10-11	2014	October	10	11
95058	MM-BCI-317-041014	Ectatomminae	Ectatomma	ruidum	Ectatomma_ruidum	1	BCI145624	317	MALAISEWEEK40	40	2014-10-04	2014-10-11	2014	October	10	11
95062	MM-BCI-317-041014	Ponerinae	Mayaponera	constricta	Mayaponera_constricta	1	BCI145626	317	MALAISEWEEK40	40	2014-10-04	2014-10-11	2014	October	10	11
95465	MM-BCI-317-041014	Ponerinae	Cryptopone	gilva	Cryptopone_gilva	1	BCI145625	317	MALAISEWEEK40	40	2014-10-04	2014-10-11	2014	October	10	11
95097	MM-BCI-318-041014	Ectatomminae	Ectatomma	ruidum	Ectatomma_ruidum	1	BCI145641	318	MALAISEWEEK40	40	2014-10-04	2014-10-11	2014	October	10	11
95098	MM-BCI-318-041014	Ponerinae	Mayaponera	constricta	Mayaponera_constricta	1	BCI145642	318	MALAISEWEEK40	40	2014-10-04	2014-10-11	2014	October	10	11
95099	MM-BCI-318-041014	Ponerinae	Rasopone	arhuaca	Rasopone_arhuaca	1	BCI145643	318	MALAISEWEEK40	40	2014-10-04	2014-10-11	2014	October	10	11
95153	MM-BCI-318-041014	Dorylinae	Labidus	coecus	Labidus_coecus	1	BCI145645	318	MALAISEWEEK40	40	2014-10-04	2014-10-11	2014	October	10	11
97683	MM-BCI-318-041014	Myrmicinae	Strumigenys	AAP2320	Strumigenys_AAP2320	1	BCI145644	318	MALAISEWEEK40	40	2014-10-04	2014-10-11	2014	October	10	11
95042	MM-BCI-319-041014	Ponerinae	Mayaponera	constricta	Mayaponera_constricta	4	BCI145602	319	MALAISEWEEK40	40	2014-10-04	2014-10-11	2014	October	10	11
96083	MM-BCI-319-041014	Ectatomminae	Gnamptogenys	AAZ7592 interrupta	Gnamptogenys_AAZ7592 interrupta	1	BCI145603	319	MALAISEWEEK40	40	2014-10-04	2014-10-11	2014	October	10	11
95020	MM-BCI-320-041014	Ponerinae	Rasopone	arhuaca	Rasopone_arhuaca	2	BCI145582	320	MALAISEWEEK40	40	2014-10-04	2014-10-11	2014	October	10	11
95023	MM-BCI-320-041014	Proceratiinae	Probolomyrmex	ACH1131	Probolomyrmex_ACH1131	2	BCI145592	320	MALAISEWEEK40	40	2014-10-04	2014-10-11	2014	October	10	11
95155	MM-BCI-320-041014	Dorylinae	Labidus	coecus	Labidus_coecus	1	BCI145600	320	MALAISEWEEK40	40	2014-10-04	2014-10-11	2014	October	10	11
96009	MM-BCI-320-041014	Proceratiinae	Probolomyrmex	ADE2676	Probolomyrmex_ADE2676	1	BCI145584	320	MALAISEWEEK40	40	2014-10-04	2014-10-11	2014	October	10	11
96014	MM-BCI-320-041014	Myrmicinae	Carebara	urichi	Carebara_urichi	1	BCI145585	320	MALAISEWEEK40	40	2014-10-04	2014-10-11	2014	October	10	11
96016	MM-BCI-320-041014	Ectatomminae	Gnamptogenys	AAZ7592 interrupta	Gnamptogenys_AAZ7592 interrupta	1	BCI145583	320	MALAISEWEEK40	40	2014-10-04	2014-10-11	2014	October	10	11
96035	MM-BCI-320-041014	Ectatomminae	Gnamptogenys	AAZ7592 interrupta	Gnamptogenys_AAZ7592 interrupta	1	BCI145586	320	MALAISEWEEK40	40	2014-10-04	2014-10-11	2014	October	10	11
96043	MM-BCI-320-041014	Myrmicinae	Carebara	brevipilosa	Carebara_brevipilosa	1	BCI145597	320	MALAISEWEEK40	40	2014-10-04	2014-10-11	2014	October	10	11
96095	MM-BCI-320-041014	Ectatomminae	Gnamptogenys	AAZ7592 interrupta	Gnamptogenys_AAZ7592 interrupta	1	BCI145591	320	MALAISEWEEK40	40	2014-10-04	2014-10-11	2014	October	10	11
96114	MM-BCI-320-041014	Dolichoderinae	Dolichoderus	debilis	Dolichoderus_debilis	1	BCI145588	320	MALAISEWEEK40	40	2014-10-04	2014-10-11	2014	October	10	11
96117	MM-BCI-320-041014	Ectatomminae	Gnamptogenys	AAZ7592 interrupta	Gnamptogenys_AAZ7592 interrupta	1	BCI145595	320	MALAISEWEEK40	40	2014-10-04	2014-10-11	2014	October	10	11
96846	MM-BCI-320-041014	Ponerinae	Leptogenys	ADE0584	Leptogenys_ADE0584	1	BCI145587	320	MALAISEWEEK40	40	2014-10-04	2014-10-11	2014	October	10	11
97081	MM-BCI-320-041014	Myrmicinae	Myrmicocrypta	JSC_028	Myrmicocrypta_JSC_028	1	BCI145594	320	MALAISEWEEK40	40	2014-10-04	2014-10-11	2014	October	10	11
97107	MM-BCI-320-041014	Myrmicinae	Myrmicocrypta	ACH1153	Myrmicocrypta_ACH1153	1	BCI145590	320	MALAISEWEEK40	40	2014-10-04	2014-10-11	2014	October	10	11
97160	MM-BCI-320-041014	Myrmicinae	Rogeria	ACH0205	Rogeria_ACH0205	1	BCI145593	320	MALAISEWEEK40	40	2014-10-04	2014-10-11	2014	October	10	11
97636	MM-BCI-320-041014	Myrmicinae	Strumigenys	AAP2320	Strumigenys_AAP2320	1	BCI145596	320	MALAISEWEEK40	40	2014-10-04	2014-10-11	2014	October	10	11
97889	MM-BCI-320-041014	Myrmicinae	Strumigenys	marginiventris	Strumigenys_marginiventris	1	BCI145599	320	MALAISEWEEK40	40	2014-10-04	2014-10-11	2014	October	10	11
98487	MM-BCI-312-111014	Ponerinae	Mayaponera	constricta	Mayaponera_constricta	1	BCI146793	312	MALAISEWEEK41	41	2014-10-11	2014-10-18	2014	October	10	18
98488	MM-BCI-312-111014	Ectatomminae	Ectatomma	ruidum	Ectatomma_ruidum	6	BCI146795	312	MALAISEWEEK41	41	2014-10-11	2014-10-18	2014	October	10	18
99020	MM-BCI-312-111014	Myrmicinae	Strumigenys	longispinosa	Strumigenys_longispinosa	1	BCI146792	312	MALAISEWEEK41	41	2014-10-11	2014-10-18	2014	October	10	18
107842	MM-BCI-312-111014	Myrmicinae	Strumigenys	sp. 5YB	Strumigenys_sp. 5YB	1	BCI146794	312	MALAISEWEEK41	41	2014-10-11	2014-10-18	2014	October	10	18
98484	MM-BCI-313-111014	Ectatomminae	Ectatomma	ruidum	Ectatomma_ruidum	13	BCI146788	313	MALAISEWEEK41	41	2014-10-11	2014-10-18	2014	October	10	18
98768	MM-BCI-313-111014	Ectatomminae	Gnamptogenys	AAZ7592 interrupta	Gnamptogenys_AAZ7592 interrupta	1	BCI146786	313	MALAISEWEEK41	41	2014-10-11	2014-10-18	2014	October	10	18
107882	MM-BCI-313-111014	Myrmicinae	Strumigenys	sp. 5YB	Strumigenys_sp. 5YB	1	BCI146787	313	MALAISEWEEK41	41	2014-10-11	2014-10-18	2014	October	10	18
98477	MM-BCI-315-111014	Ponerinae	Rasopone	arhuaca	Rasopone_arhuaca	11	BCI146767	315	MALAISEWEEK41	41	2014-10-11	2014-10-18	2014	October	10	18
98478	MM-BCI-315-111014	Ectatomminae	Ectatomma	ruidum	Ectatomma_ruidum	1	BCI146769	315	MALAISEWEEK41	41	2014-10-11	2014-10-18	2014	October	10	18
98479	MM-BCI-315-111014	Proceratiinae	Probolomyrmex	ACH1131	Probolomyrmex_ACH1131	5	BCI146768	315	MALAISEWEEK41	41	2014-10-11	2014-10-18	2014	October	10	18
98480	MM-BCI-315-111014	Ponerinae	Mayaponera	constricta	Mayaponera_constricta	1	BCI146770	315	MALAISEWEEK41	41	2014-10-11	2014-10-18	2014	October	10	18
98577	MM-BCI-315-111014	Dorylinae	Labidus	coecus	Labidus_coecus	1	BCI146774	315	MALAISEWEEK41	41	2014-10-11	2014-10-18	2014	October	10	18
98579	MM-BCI-315-111014	Dorylinae	Labidus	spininodis	Labidus_spininodis	1	BCI146772	315	MALAISEWEEK41	41	2014-10-11	2014-10-18	2014	October	10	18
98580	MM-BCI-315-111014	Dorylinae	Labidus	coecus	Labidus_coecus	1	BCI146773	315	MALAISEWEEK41	41	2014-10-11	2014-10-18	2014	October	10	18
98607	MM-BCI-315-111014	Proceratiinae	Probolomyrmex	ADE2676	Probolomyrmex_ADE2676	1	BCI146780	315	MALAISEWEEK41	41	2014-10-11	2014-10-18	2014	October	10	18
98608	MM-BCI-315-111014	Proceratiinae	Probolomyrmex	ADE2676	Probolomyrmex_ADE2676	1	BCI146771	315	MALAISEWEEK41	41	2014-10-11	2014-10-18	2014	October	10	18
98609	MM-BCI-315-111014	Proceratiinae	Probolomyrmex	ADE2676	Probolomyrmex_ADE2676	1	BCI146779	315	MALAISEWEEK41	41	2014-10-11	2014-10-18	2014	October	10	18
98680	MM-BCI-315-111014	Ponerinae	Pseudoponera	stigma	Pseudoponera_stigma	1	BCI146781	315	MALAISEWEEK41	41	2014-10-11	2014-10-18	2014	October	10	18
98746	MM-BCI-315-111014	Ectatomminae	Gnamptogenys	AAZ7592 interrupta	Gnamptogenys_AAZ7592 interrupta	1	BCI146778	315	MALAISEWEEK41	41	2014-10-11	2014-10-18	2014	October	10	18
98951	MM-BCI-315-111014	Myrmicinae	Strumigenys	AAP2320	Strumigenys_AAP2320	1	BCI146777	315	MALAISEWEEK41	41	2014-10-11	2014-10-18	2014	October	10	18
98481	MM-BCI-317-111014	Ponerinae	Rasopone	arhuaca	Rasopone_arhuaca	3	BCI146785	317	MALAISEWEEK41	41	2014-10-11	2014-10-18	2014	October	10	18
98482	MM-BCI-317-111014	Ponerinae	Mayaponera	constricta	Mayaponera_constricta	1	BCI146784	317	MALAISEWEEK41	41	2014-10-11	2014-10-18	2014	October	10	18
98483	MM-BCI-317-111014	Ectatomminae	Ectatomma	ruidum	Ectatomma_ruidum	1	BCI146783	317	MALAISEWEEK41	41	2014-10-11	2014-10-18	2014	October	10	18
98821	MM-BCI-317-111014	Myrmicinae	Rogeria	ACH0205	Rogeria_ACH0205	1	BCI146782	317	MALAISEWEEK41	41	2014-10-11	2014-10-18	2014	October	10	18
98492	MM-BCI-318-111014	Ectatomminae	Ectatomma	ruidum	Ectatomma_ruidum	3	BCI146804	318	MALAISEWEEK41	41	2014-10-11	2014-10-18	2014	October	10	18
98493	MM-BCI-318-111014	Ponerinae	Mayaponera	constricta	Mayaponera_constricta	1	BCI146805	318	MALAISEWEEK41	41	2014-10-11	2014-10-18	2014	October	10	18
98840	MM-BCI-318-111014	Myrmicinae	Myrmicocrypta	occipitalis	Myrmicocrypta_occipitalis	1	BCI146809	318	MALAISEWEEK41	41	2014-10-11	2014-10-18	2014	October	10	18
98846	MM-BCI-318-111014	Myrmicinae	Rogeria	ACH0205	Rogeria_ACH0205	1	BCI146808	318	MALAISEWEEK41	41	2014-10-11	2014-10-18	2014	October	10	18
98964	MM-BCI-318-111014	Myrmicinae	Strumigenys	AAP2320	Strumigenys_AAP2320	1	BCI146806	318	MALAISEWEEK41	41	2014-10-11	2014-10-18	2014	October	10	18
107892	MM-BCI-318-111014	Myrmicinae	Strumigenys	sp. 5YB	Strumigenys_sp. 5YB	1	BCI146807	318	MALAISEWEEK41	41	2014-10-11	2014-10-18	2014	October	10	18
98485	MM-BCI-319-111014	Ectatomminae	Ectatomma	ruidum	Ectatomma_ruidum	10	BCI146789	319	MALAISEWEEK41	41	2014-10-11	2014-10-18	2014	October	10	18
98486	MM-BCI-319-111014	Ponerinae	Mayaponera	constricta	Mayaponera_constricta	2	BCI146790	319	MALAISEWEEK41	41	2014-10-11	2014-10-18	2014	October	10	18
98578	MM-BCI-319-111014	Dorylinae	Labidus	coecus	Labidus_coecus	1	BCI146791	319	MALAISEWEEK41	41	2014-10-11	2014-10-18	2014	October	10	18
98489	MM-BCI-320-111014	Ponerinae	Rasopone	arhuaca	Rasopone_arhuaca	2	BCI146803	320	MALAISEWEEK41	41	2014-10-11	2014-10-18	2014	October	10	18
98490	MM-BCI-320-111014	Ponerinae	Mayaponera	constricta	Mayaponera_constricta	5	BCI146802	320	MALAISEWEEK41	41	2014-10-11	2014-10-18	2014	October	10	18
98491	MM-BCI-320-111014	Ectatomminae	Ectatomma	ruidum	Ectatomma_ruidum	9	BCI146801	320	MALAISEWEEK41	41	2014-10-11	2014-10-18	2014	October	10	18
98625	MM-BCI-320-111014	Dolichoderinae	Technomyrmex	fulvus	Technomyrmex_fulvus	1	BCI146799	320	MALAISEWEEK41	41	2014-10-11	2014-10-18	2014	October	10	18
98783	MM-BCI-320-111014	Ectatomminae	Gnamptogenys	AAZ7592 interrupta	Gnamptogenys_AAZ7592 interrupta	1	BCI146798	320	MALAISEWEEK41	41	2014-10-11	2014-10-18	2014	October	10	18
98876	MM-BCI-320-111014	Ectatomminae	Typhlomyrmex	ADE3065	Typhlomyrmex_ADE3065	1	BCI146797	320	MALAISEWEEK41	41	2014-10-11	2014-10-18	2014	October	10	18
107908	MM-BCI-320-111014	Myrmicinae	Strumigenys	sp. 5YB	Strumigenys_sp. 5YB	1	BCI146800	320	MALAISEWEEK41	41	2014-10-11	2014-10-18	2014	October	10	18
106321	MM-BCI-311-181014	Ponerinae	Rasopone	arhuaca	Rasopone_arhuaca	6	BCI156902	311	MALAISEWEEK42	42	2014-10-18	2014-10-25	2014	October	10	25
106324	MM-BCI-311-181014	Proceratiinae	Probolomyrmex	ACH1131	Probolomyrmex_ACH1131	3	BCI156905	311	MALAISEWEEK42	42	2014-10-18	2014-10-25	2014	October	10	25
106328	MM-BCI-311-181014	Ectatomminae	Ectatomma	ruidum	Ectatomma_ruidum	1	BCI156903	311	MALAISEWEEK42	42	2014-10-18	2014-10-25	2014	October	10	25
106332	MM-BCI-311-181014	Ponerinae	Mayaponera	constricta	Mayaponera_constricta	2	BCI156904	311	MALAISEWEEK42	42	2014-10-18	2014-10-25	2014	October	10	25
106524	MM-BCI-311-181014	Myrmicinae	Carebara	brevipilosa	Carebara_brevipilosa	1	BCI156897	311	MALAISEWEEK42	42	2014-10-18	2014-10-25	2014	October	10	25
106535	MM-BCI-311-181014	Ponerinae	Rasopone	ferruginea	Rasopone_ferruginea	1	BCI156899	311	MALAISEWEEK42	42	2014-10-18	2014-10-25	2014	October	10	25
106601	MM-BCI-311-181014	Myrmicinae	Myrmicocrypta	occipitalis	Myrmicocrypta_occipitalis	1	BCI156896	311	MALAISEWEEK42	42	2014-10-18	2014-10-25	2014	October	10	25
109743	MM-BCI-311-181014	Myrmicinae	Crematogaster	sp. not assigned	Crematogaster_sp. not assigned	1	BCI156898	311	MALAISEWEEK42	42	2014-10-18	2014-10-25	2014	October	10	25
106325	MM-BCI-312-181014	Ectatomminae	Ectatomma	ruidum	Ectatomma_ruidum	3	BCI156963	312	MALAISEWEEK42	42	2014-10-18	2014-10-25	2014	October	10	25
106327	MM-BCI-312-181014	Proceratiinae	Probolomyrmex	ACH1131	Probolomyrmex_ACH1131	1	BCI156962	312	MALAISEWEEK42	42	2014-10-18	2014-10-25	2014	October	10	25
106647	MM-BCI-312-181014	Dorylinae	Labidus	spininodis	Labidus_spininodis	1	BCI156964	312	MALAISEWEEK42	42	2014-10-18	2014-10-25	2014	October	10	25
106329	MM-BCI-313-181014	Ectatomminae	Ectatomma	ruidum	Ectatomma_ruidum	3	BCI156914	313	MALAISEWEEK42	42	2014-10-18	2014-10-25	2014	October	10	25
106331	MM-BCI-313-181014	Myrmicinae	Strumigenys	AAP2320	Strumigenys_AAP2320	2	BCI156913	313	MALAISEWEEK42	42	2014-10-18	2014-10-25	2014	October	10	25
106335	MM-BCI-313-181014	Proceratiinae	Probolomyrmex	ACH1131	Probolomyrmex_ACH1131	1	BCI156912	313	MALAISEWEEK42	42	2014-10-18	2014-10-25	2014	October	10	25
106320	MM-BCI-314-181014	Ectatomminae	Ectatomma	ruidum	Ectatomma_ruidum	13	BCI156872	314	MALAISEWEEK42	42	2014-10-18	2014-10-25	2014	October	10	25
106326	MM-BCI-314-181014	Proceratiinae	Probolomyrmex	ACH1131	Probolomyrmex_ACH1131	3	BCI156874	314	MALAISEWEEK42	42	2014-10-18	2014-10-25	2014	October	10	25
106347	MM-BCI-314-181014	Ponerinae	Rasopone	arhuaca	Rasopone_arhuaca	2	BCI156873	314	MALAISEWEEK42	42	2014-10-18	2014-10-25	2014	October	10	25
106646	MM-BCI-314-181014	Dorylinae	Labidus	coecus	Labidus_coecus	1	BCI156877	314	MALAISEWEEK42	42	2014-10-18	2014-10-25	2014	October	10	25
113403	MM-BCI-314-181014	Myrmicinae	Apterostigma	AAH3198	Apterostigma_AAH3198	1	BCI156876	314	MALAISEWEEK42	42	2014-10-18	2014-10-25	2014	October	10	25
106330	MM-BCI-315-181014	Ectatomminae	Ectatomma	ruidum	Ectatomma_ruidum	11	BCI156940	315	MALAISEWEEK42	42	2014-10-18	2014-10-25	2014	October	10	25
106340	MM-BCI-315-181014	Ponerinae	Rasopone	arhuaca	Rasopone_arhuaca	2	BCI156937	315	MALAISEWEEK42	42	2014-10-18	2014-10-25	2014	October	10	25
106342	MM-BCI-315-181014	Myrmicinae	Strumigenys	AAP2320	Strumigenys_AAP2320	3	BCI156938	315	MALAISEWEEK42	42	2014-10-18	2014-10-25	2014	October	10	25
106346	MM-BCI-315-181014	Ponerinae	Mayaponera	constricta	Mayaponera_constricta	1	BCI156939	315	MALAISEWEEK42	42	2014-10-18	2014-10-25	2014	October	10	25
106348	MM-BCI-315-181014	Proceratiinae	Probolomyrmex	ACH1131	Probolomyrmex_ACH1131	2	BCI156948	315	MALAISEWEEK42	42	2014-10-18	2014-10-25	2014	October	10	25
106483	MM-BCI-315-181014	Dolichoderinae	Technomyrmex	fulvus	Technomyrmex_fulvus	1	BCI156947	315	MALAISEWEEK42	42	2014-10-18	2014-10-25	2014	October	10	25
106580	MM-BCI-315-181014	Myrmicinae	Myrmicocrypta	ACH1153	Myrmicocrypta_ACH1153	1	BCI156941	315	MALAISEWEEK42	42	2014-10-18	2014-10-25	2014	October	10	25
106595	MM-BCI-315-181014	Myrmicinae	Myrmicocrypta	occipitalis	Myrmicocrypta_occipitalis	1	BCI156942	315	MALAISEWEEK42	42	2014-10-18	2014-10-25	2014	October	10	25
106611	MM-BCI-315-181014	Myrmicinae	Myrmicocrypta	occipitalis	Myrmicocrypta_occipitalis	1	BCI156944	315	MALAISEWEEK42	42	2014-10-18	2014-10-25	2014	October	10	25
109733	MM-BCI-315-181014	Myrmicinae	Crematogaster	sp. not assigned	Crematogaster_sp. not assigned	1	BCI156943	315	MALAISEWEEK42	42	2014-10-18	2014-10-25	2014	October	10	25
106337	MM-BCI-316-181014	Ponerinae	Mayaponera	constricta	Mayaponera_constricta	3	BCI156927	316	MALAISEWEEK42	42	2014-10-18	2014-10-25	2014	October	10	25
106339	MM-BCI-316-181014	Ectatomminae	Ectatomma	ruidum	Ectatomma_ruidum	2	BCI156930	316	MALAISEWEEK42	42	2014-10-18	2014-10-25	2014	October	10	25
106345	MM-BCI-316-181014	Proceratiinae	Probolomyrmex	ACH1131	Probolomyrmex_ACH1131	1	BCI156928	316	MALAISEWEEK42	42	2014-10-18	2014-10-25	2014	October	10	25
106489	MM-BCI-316-181014	Ponerinae	Thaumatomyrmex	atrox	Thaumatomyrmex_atrox	1	BCI156931	316	MALAISEWEEK42	42	2014-10-18	2014-10-25	2014	October	10	25
106962	MM-BCI-316-181014	Myrmicinae	Rogeria	ACH0205	Rogeria_ACH0205	1	BCI156934	316	MALAISEWEEK42	42	2014-10-18	2014-10-25	2014	October	10	25
106322	MM-BCI-317-181014	Ectatomminae	Ectatomma	ruidum	Ectatomma_ruidum	7	BCI156911	317	MALAISEWEEK42	42	2014-10-18	2014-10-25	2014	October	10	25
106336	MM-BCI-317-181014	Ponerinae	Mayaponera	constricta	Mayaponera_constricta	1	BCI156910	317	MALAISEWEEK42	42	2014-10-18	2014-10-25	2014	October	10	25
106351	MM-BCI-317-181014	Ectatomminae	Typhlomyrmex	ADE3065	Typhlomyrmex_ADE3065	2	BCI156909	317	MALAISEWEEK42	42	2014-10-18	2014-10-25	2014	October	10	25
106319	MM-BCI-318-181014	Ponerinae	Rasopone	arhuaca	Rasopone_arhuaca	9	BCI156883	318	MALAISEWEEK42	42	2014-10-18	2014-10-25	2014	October	10	25
106334	MM-BCI-318-181014	Ectatomminae	Ectatomma	ruidum	Ectatomma_ruidum	1	BCI156882	318	MALAISEWEEK42	42	2014-10-18	2014-10-25	2014	October	10	25
106343	MM-BCI-318-181014	Proceratiinae	Probolomyrmex	ACH1131	Probolomyrmex_ACH1131	3	BCI156881	318	MALAISEWEEK42	42	2014-10-18	2014-10-25	2014	October	10	25
106655	MM-BCI-318-181014	Dorylinae	Neivamyrmex	ADE0944	Neivamyrmex_ADE0944	1	BCI156884	318	MALAISEWEEK42	42	2014-10-18	2014-10-25	2014	October	10	25
108007	MM-BCI-318-181014	Myrmicinae	Strumigenys	sp. 5YB	Strumigenys_sp. 5YB	1	BCI156885	318	MALAISEWEEK42	42	2014-10-18	2014-10-25	2014	October	10	25
106338	MM-BCI-319-181014	Ectatomminae	Ectatomma	ruidum	Ectatomma_ruidum	5	BCI156926	319	MALAISEWEEK42	42	2014-10-18	2014-10-25	2014	October	10	25
106344	MM-BCI-319-181014	Ponerinae	Rasopone	arhuaca	Rasopone_arhuaca	9	BCI156923	319	MALAISEWEEK42	42	2014-10-18	2014-10-25	2014	October	10	25
106349	MM-BCI-319-181014	Ectatomminae	Gnamptogenys	AAZ7592 interrupta	Gnamptogenys_AAZ7592 interrupta	1	BCI156924	319	MALAISEWEEK42	42	2014-10-18	2014-10-25	2014	October	10	25
106350	MM-BCI-319-181014	Ponerinae	Mayaponera	constricta	Mayaponera_constricta	2	BCI156925	319	MALAISEWEEK42	42	2014-10-18	2014-10-25	2014	October	10	25
106517	MM-BCI-319-181014	Myrmicinae	Carebara	brevipilosa	Carebara_brevipilosa	1	BCI156917	319	MALAISEWEEK42	42	2014-10-18	2014-10-25	2014	October	10	25
106777	MM-BCI-319-181014	Heteroponerinae	Heteroponera	ADE3668	Heteroponera_ADE3668	1	BCI156919	319	MALAISEWEEK42	42	2014-10-18	2014-10-25	2014	October	10	25
107612	MM-BCI-319-181014	Myrmicinae	Strumigenys	marginiventris	Strumigenys_marginiventris	1	BCI156918	319	MALAISEWEEK42	42	2014-10-18	2014-10-25	2014	October	10	25
106323	MM-BCI-320-181014	Ponerinae	Mayaponera	constricta	Mayaponera_constricta	2	BCI156888	320	MALAISEWEEK42	42	2014-10-18	2014-10-25	2014	October	10	25
106333	MM-BCI-320-181014	Ectatomminae	Gnamptogenys	AAZ7592 interrupta	Gnamptogenys_AAZ7592 interrupta	1	BCI156890	320	MALAISEWEEK42	42	2014-10-18	2014-10-25	2014	October	10	25
106341	MM-BCI-320-181014	Ponerinae	Rasopone	arhuaca	Rasopone_arhuaca	1	BCI156891	320	MALAISEWEEK42	42	2014-10-18	2014-10-25	2014	October	10	25
106352	MM-BCI-320-181014	Proceratiinae	Probolomyrmex	ACH1131	Probolomyrmex_ACH1131	3	BCI156889	320	MALAISEWEEK42	42	2014-10-18	2014-10-25	2014	October	10	25
106454	MM-BCI-320-181014	Proceratiinae	Probolomyrmex	ADE2676	Probolomyrmex_ADE2676	1	BCI156886	320	MALAISEWEEK42	42	2014-10-18	2014-10-25	2014	October	10	25
106533	MM-BCI-320-181014	Myrmicinae	Carebara	brevipilosa	Carebara_brevipilosa	1	BCI156887	320	MALAISEWEEK42	42	2014-10-18	2014-10-25	2014	October	10	25
98269	MM-BCI-312-251014	Proceratiinae	Probolomyrmex	ACH1131	Probolomyrmex_ACH1131	5	BCI146324	312	MALAISEWEEK43	43	2014-10-25	2014-11-01	2014	November	11	1
98431	MM-BCI-312-251014	Proceratiinae	Probolomyrmex	ADE2676	Probolomyrmex_ADE2676	1	BCI146326	312	MALAISEWEEK43	43	2014-10-25	2014-11-01	2014	November	11	1
98700	MM-BCI-312-251014	Ectatomminae	Gnamptogenys	AAZ7592 interrupta	Gnamptogenys_AAZ7592 interrupta	1	BCI146330	312	MALAISEWEEK43	43	2014-10-25	2014-11-01	2014	November	11	1
98962	MM-BCI-312-251014	Myrmicinae	Strumigenys	AAP2320	Strumigenys_AAP2320	1	BCI146327	312	MALAISEWEEK43	43	2014-10-25	2014-11-01	2014	November	11	1
98992	MM-BCI-312-251014	Myrmicinae	Strumigenys	AAP2320	Strumigenys_AAP2320	1	BCI146328	312	MALAISEWEEK43	43	2014-10-25	2014-11-01	2014	November	11	1
99925	MM-BCI-312-251014	Myrmicinae	Strumigenys	alberti	Strumigenys_alberti	1	BCI146325	312	MALAISEWEEK43	43	2014-10-25	2014-11-01	2014	November	11	1
98285	MM-BCI-314-251014	Ponerinae	Mayaponera	constricta	Mayaponera_constricta	1	BCI146437	314	MALAISEWEEK43	43	2014-10-25	2014-11-01	2014	November	11	1
98286	MM-BCI-314-251014	Ponerinae	Rasopone	arhuaca	Rasopone_arhuaca	5	BCI146438	314	MALAISEWEEK43	43	2014-10-25	2014-11-01	2014	November	11	1
98287	MM-BCI-314-251014	Ectatomminae	Ectatomma	ruidum	Ectatomma_ruidum	2	BCI146436	314	MALAISEWEEK43	43	2014-10-25	2014-11-01	2014	November	11	1
98293	MM-BCI-315-251014	Ectatomminae	Ectatomma	ruidum	Ectatomma_ruidum	6	BCI146439	315	MALAISEWEEK43	43	2014-10-25	2014-11-01	2014	November	11	1
98304	MM-BCI-316-251014	Ponerinae	Mayaponera	constricta	Mayaponera_constricta	1	BCI146311	316	MALAISEWEEK43	43	2014-10-25	2014-11-01	2014	November	11	1
98324	MM-BCI-316-251014	Ponerinae	Rasopone	arhuaca	Rasopone_arhuaca	1	BCI146312	316	MALAISEWEEK43	43	2014-10-25	2014-11-01	2014	November	11	1
98432	MM-BCI-316-251014	Proceratiinae	Probolomyrmex	ACH1131	Probolomyrmex_ACH1131	1	BCI146313	316	MALAISEWEEK43	43	2014-10-25	2014-11-01	2014	November	11	1
90408	MM-BCI-317-251014	Ponerinae	Mayaponera	constricta	Mayaponera_constricta	1	BCI140824	317	MALAISEWEEK43	43	2014-10-25	2014-11-01	2014	November	11	1
90411	MM-BCI-317-251014	Ectatomminae	Ectatomma	ruidum	Ectatomma_ruidum	1	BCI140823	317	MALAISEWEEK43	43	2014-10-25	2014-11-01	2014	November	11	1
90412	MM-BCI-317-251014	Ponerinae	Rasopone	arhuaca	Rasopone_arhuaca	4	BCI140822	317	MALAISEWEEK43	43	2014-10-25	2014-11-01	2014	November	11	1
97264	MM-BCI-317-251014	Myrmicinae	Rogeria	ACH0205	Rogeria_ACH0205	1	BCI140825	317	MALAISEWEEK43	43	2014-10-25	2014-11-01	2014	November	11	1
98289	MM-BCI-319-251014	Ponerinae	Rasopone	arhuaca	Rasopone_arhuaca	6	BCI146432	319	MALAISEWEEK43	43	2014-10-25	2014-11-01	2014	November	11	1
98290	MM-BCI-319-251014	Ectatomminae	Ectatomma	ruidum	Ectatomma_ruidum	3	BCI146430	319	MALAISEWEEK43	43	2014-10-25	2014-11-01	2014	November	11	1
98302	MM-BCI-319-251014	Ponerinae	Mayaponera	constricta	Mayaponera_constricta	1	BCI146431	319	MALAISEWEEK43	43	2014-10-25	2014-11-01	2014	November	11	1
98804	MM-BCI-319-251014	Myrmicinae	Rogeria	ACH0205	Rogeria_ACH0205	1	BCI146428	319	MALAISEWEEK43	43	2014-10-25	2014-11-01	2014	November	11	1
98264	MM-BCI-320-251014	Ectatomminae	Ectatomma	ruidum	Ectatomma_ruidum	4	BCI146321	320	MALAISEWEEK43	43	2014-10-25	2014-11-01	2014	November	11	1
98277	MM-BCI-320-251014	Ponerinae	Rasopone	arhuaca	Rasopone_arhuaca	1	BCI146322	320	MALAISEWEEK43	43	2014-10-25	2014-11-01	2014	November	11	1
98307	MM-BCI-320-251014	Ponerinae	Mayaponera	constricta	Mayaponera_constricta	1	BCI146315	320	MALAISEWEEK43	43	2014-10-25	2014-11-01	2014	November	11	1
98312	MM-BCI-320-251014	Ponerinae	Rasopone	ferruginea	Rasopone_ferruginea	1	BCI146320	320	MALAISEWEEK43	43	2014-10-25	2014-11-01	2014	November	11	1
98437	MM-BCI-320-251014	Myrmicinae	Carebara	brevipilosa	Carebara_brevipilosa	1	BCI146319	320	MALAISEWEEK43	43	2014-10-25	2014-11-01	2014	November	11	1
98695	MM-BCI-320-251014	Ectatomminae	Gnamptogenys	AAZ7592 interrupta	Gnamptogenys_AAZ7592 interrupta	1	BCI146317	320	MALAISEWEEK43	43	2014-10-25	2014-11-01	2014	November	11	1
98713	MM-BCI-320-251014	Ectatomminae	Gnamptogenys	AAZ7592 interrupta	Gnamptogenys_AAZ7592 interrupta	1	BCI146318	320	MALAISEWEEK43	43	2014-10-25	2014-11-01	2014	November	11	1
98727	MM-BCI-320-251014	Ectatomminae	Gnamptogenys	AAZ7592 interrupta	Gnamptogenys_AAZ7592 interrupta	1	BCI146316	320	MALAISEWEEK43	43	2014-10-25	2014-11-01	2014	November	11	1
98817	MM-BCI-320-251014	Myrmicinae	Myrmicocrypta	ACH1153	Myrmicocrypta_ACH1153	1	BCI146314	320	MALAISEWEEK43	43	2014-10-25	2014-11-01	2014	November	11	1
94969	MM-BCI-311-011114	Ponerinae	Rasopone	arhuaca	Rasopone_arhuaca	5	BCI145507	311	MALAISEWEEK44	44	2014-11-01	2014-11-08	2014	November	11	8
94970	MM-BCI-311-011114	Ectatomminae	Ectatomma	ruidum	Ectatomma_ruidum	4	BCI145508	311	MALAISEWEEK44	44	2014-11-01	2014-11-08	2014	November	11	8
94973	MM-BCI-312-011114	Proceratiinae	Probolomyrmex	ACH1131	Probolomyrmex_ACH1131	4	BCI145522	312	MALAISEWEEK44	44	2014-11-01	2014-11-08	2014	November	11	8
94974	MM-BCI-312-011114	Ponerinae	Rasopone	arhuaca	Rasopone_arhuaca	11	BCI145520	312	MALAISEWEEK44	44	2014-11-01	2014-11-08	2014	November	11	8
94975	MM-BCI-312-011114	Ectatomminae	Ectatomma	ruidum	Ectatomma_ruidum	9	BCI145521	312	MALAISEWEEK44	44	2014-11-01	2014-11-08	2014	November	11	8
96017	MM-BCI-312-011114	Ectatomminae	Gnamptogenys	AAZ7592 interrupta	Gnamptogenys_AAZ7592 interrupta	1	BCI145518	312	MALAISEWEEK44	44	2014-11-01	2014-11-08	2014	November	11	8
96022	MM-BCI-312-011114	Ectatomminae	Gnamptogenys	AAZ7592 interrupta	Gnamptogenys_AAZ7592 interrupta	1	BCI145517	312	MALAISEWEEK44	44	2014-11-01	2014-11-08	2014	November	11	8
96847	MM-BCI-312-011114	Ponerinae	Leptogenys	pusilla	Leptogenys_pusilla	1	BCI145515	312	MALAISEWEEK44	44	2014-11-01	2014-11-08	2014	November	11	8
97207	MM-BCI-312-011114	Myrmicinae	Rogeria	ACH0205	Rogeria_ACH0205	1	BCI145514	312	MALAISEWEEK44	44	2014-11-01	2014-11-08	2014	November	11	8
97676	MM-BCI-312-011114	Myrmicinae	Strumigenys	AAP2320	Strumigenys_AAP2320	1	BCI145513	312	MALAISEWEEK44	44	2014-11-01	2014-11-08	2014	November	11	8
97985	MM-BCI-312-011114	Myrmicinae	Solenopsis	AAZ7733	Solenopsis_AAZ7733	1	BCI145512	312	MALAISEWEEK44	44	2014-11-01	2014-11-08	2014	November	11	8
97991	MM-BCI-312-011114	Myrmicinae	Solenopsis	AAZ7733	Solenopsis_AAZ7733	1	BCI145519	312	MALAISEWEEK44	44	2014-11-01	2014-11-08	2014	November	11	8
98005	MM-BCI-312-011114	Myrmicinae	Solenopsis	AAZ7574	Solenopsis_AAZ7574	1	BCI145516	312	MALAISEWEEK44	44	2014-11-01	2014-11-08	2014	November	11	8
94971	MM-BCI-313-011114	Ponerinae	Rasopone	arhuaca	Rasopone_arhuaca	2	BCI145510	313	MALAISEWEEK44	44	2014-11-01	2014-11-08	2014	November	11	8
94972	MM-BCI-313-011114	Ectatomminae	Ectatomma	ruidum	Ectatomma_ruidum	9	BCI145511	313	MALAISEWEEK44	44	2014-11-01	2014-11-08	2014	November	11	8
97892	MM-BCI-313-011114	Myrmicinae	Strumigenys	marginiventris	Strumigenys_marginiventris	1	BCI145509	313	MALAISEWEEK44	44	2014-11-01	2014-11-08	2014	November	11	8
94987	MM-BCI-314-011114	Proceratiinae	Probolomyrmex	ACH1131	Probolomyrmex_ACH1131	5	BCI145549	314	MALAISEWEEK44	44	2014-11-01	2014-11-08	2014	November	11	8
94988	MM-BCI-314-011114	Ectatomminae	Ectatomma	ruidum	Ectatomma_ruidum	1	BCI145550	314	MALAISEWEEK44	44	2014-11-01	2014-11-08	2014	November	11	8
97289	MM-BCI-314-011114	Myrmicinae	Rogeria	ACH0205	Rogeria_ACH0205	1	BCI145552	314	MALAISEWEEK44	44	2014-11-01	2014-11-08	2014	November	11	8
97915	MM-BCI-314-011114	Myrmicinae	Strumigenys	marginiventris	Strumigenys_marginiventris	1	BCI145551	314	MALAISEWEEK44	44	2014-11-01	2014-11-08	2014	November	11	8
94996	MM-BCI-315-011114	Proceratiinae	Probolomyrmex	ACH1131	Probolomyrmex_ACH1131	1	BCI145574	315	MALAISEWEEK44	44	2014-11-01	2014-11-08	2014	November	11	8
94997	MM-BCI-315-011114	Ectatomminae	Ectatomma	ruidum	Ectatomma_ruidum	7	BCI145573	315	MALAISEWEEK44	44	2014-11-01	2014-11-08	2014	November	11	8
96909	MM-BCI-315-011114	Ponerinae	Hypoponera	AAP9564	Hypoponera_AAP9564	1	BCI145572	315	MALAISEWEEK44	44	2014-11-01	2014-11-08	2014	November	11	8
97882	MM-BCI-315-011114	Myrmicinae	Strumigenys	marginiventris	Strumigenys_marginiventris	1	BCI145575	315	MALAISEWEEK44	44	2014-11-01	2014-11-08	2014	November	11	8
94993	MM-BCI-316-011114	Ectatomminae	Ectatomma	ruidum	Ectatomma_ruidum	1	BCI145570	316	MALAISEWEEK44	44	2014-11-01	2014-11-08	2014	November	11	8
94994	MM-BCI-316-011114	Ponerinae	Rasopone	arhuaca	Rasopone_arhuaca	3	BCI145566	316	MALAISEWEEK44	44	2014-11-01	2014-11-08	2014	November	11	8
94995	MM-BCI-316-011114	Ponerinae	Mayaponera	constricta	Mayaponera_constricta	1	BCI145568	316	MALAISEWEEK44	44	2014-11-01	2014-11-08	2014	November	11	8
97191	MM-BCI-316-011114	Myrmicinae	Rogeria	ACH0205	Rogeria_ACH0205	1	BCI145569	316	MALAISEWEEK44	44	2014-11-01	2014-11-08	2014	November	11	8
98077	MM-BCI-316-011114	Myrmicinae	Strumigenys	sp. 3YB	Strumigenys_sp. 3YB	1	BCI145565	316	MALAISEWEEK44	44	2014-11-01	2014-11-08	2014	November	11	8
98096	MM-BCI-316-011114	Myrmicinae	Strumigenys	elongata	Strumigenys_elongata	1	BCI145567	316	MALAISEWEEK44	44	2014-11-01	2014-11-08	2014	November	11	8
94983	MM-BCI-317-011114	Ectatomminae	Ectatomma	ruidum	Ectatomma_ruidum	5	BCI145536	317	MALAISEWEEK44	44	2014-11-01	2014-11-08	2014	November	11	8
94984	MM-BCI-317-011114	Ponerinae	Rasopone	arhuaca	Rasopone_arhuaca	6	BCI145535	317	MALAISEWEEK44	44	2014-11-01	2014-11-08	2014	November	11	8
94985	MM-BCI-317-011114	Ponerinae	Pachycondyla	harpax	Pachycondyla_harpax	1	BCI145539	317	MALAISEWEEK44	44	2014-11-01	2014-11-08	2014	November	11	8
94986	MM-BCI-317-011114	Ponerinae	Mayaponera	constricta	Mayaponera_constricta	2	BCI145537	317	MALAISEWEEK44	44	2014-11-01	2014-11-08	2014	November	11	8
96015	MM-BCI-317-011114	Ectatomminae	Gnamptogenys	AAZ7592 interrupta	Gnamptogenys_AAZ7592 interrupta	1	BCI145543	317	MALAISEWEEK44	44	2014-11-01	2014-11-08	2014	November	11	8
97183	MM-BCI-317-011114	Myrmicinae	Rogeria	ACH0205	Rogeria_ACH0205	1	BCI145538	317	MALAISEWEEK44	44	2014-11-01	2014-11-08	2014	November	11	8
97274	MM-BCI-317-011114	Myrmicinae	Rogeria	ACH0205	Rogeria_ACH0205	1	BCI145541	317	MALAISEWEEK44	44	2014-11-01	2014-11-08	2014	November	11	8
97284	MM-BCI-317-011114	Myrmicinae	Rogeria	ACH0205	Rogeria_ACH0205	1	BCI145540	317	MALAISEWEEK44	44	2014-11-01	2014-11-08	2014	November	11	8
98196	MM-BCI-317-011114	Myrmicinae	Strumigenys	alberti	Strumigenys_alberti	1	BCI145542	317	MALAISEWEEK44	44	2014-11-01	2014-11-08	2014	November	11	8
94989	MM-BCI-318-011114	Ectatomminae	Ectatomma	ruidum	Ectatomma_ruidum	6	BCI145563	318	MALAISEWEEK44	44	2014-11-01	2014-11-08	2014	November	11	8
94990	MM-BCI-318-011114	Ponerinae	Mayaponera	constricta	Mayaponera_constricta	1	BCI145564	318	MALAISEWEEK44	44	2014-11-01	2014-11-08	2014	November	11	8
94991	MM-BCI-318-011114	Ponerinae	Rasopone	arhuaca	Rasopone_arhuaca	1	BCI145553	318	MALAISEWEEK44	44	2014-11-01	2014-11-08	2014	November	11	8
94992	MM-BCI-318-011114	Proceratiinae	Probolomyrmex	ACH1131	Probolomyrmex_ACH1131	8	BCI145554	318	MALAISEWEEK44	44	2014-11-01	2014-11-08	2014	November	11	8
96021	MM-BCI-318-011114	Myrmicinae	Carebara	brevipilosa	Carebara_brevipilosa	1	BCI145559	318	MALAISEWEEK44	44	2014-11-01	2014-11-08	2014	November	11	8
96138	MM-BCI-318-011114	Ectatomminae	Typhlomyrmex	sp. 1YB	Typhlomyrmex_sp. 1YB	1	BCI145558	318	MALAISEWEEK44	44	2014-11-01	2014-11-08	2014	November	11	8
96167	MM-BCI-318-011114	Ectatomminae	Typhlomyrmex	sp. 1YB	Typhlomyrmex_sp. 1YB	1	BCI145555	318	MALAISEWEEK44	44	2014-11-01	2014-11-08	2014	November	11	8
96921	MM-BCI-318-011114	Ponerinae	Hypoponera	AAP9564	Hypoponera_AAP9564	1	BCI145560	318	MALAISEWEEK44	44	2014-11-01	2014-11-08	2014	November	11	8
97106	MM-BCI-318-011114	Myrmicinae	Myrmicocrypta	ACH1153	Myrmicocrypta_ACH1153	1	BCI145557	318	MALAISEWEEK44	44	2014-11-01	2014-11-08	2014	November	11	8
97604	MM-BCI-318-011114	Myrmicinae	Strumigenys	AAP2320	Strumigenys_AAP2320	1	BCI145556	318	MALAISEWEEK44	44	2014-11-01	2014-11-08	2014	November	11	8
97891	MM-BCI-318-011114	Myrmicinae	Strumigenys	marginiventris	Strumigenys_marginiventris	1	BCI145562	318	MALAISEWEEK44	44	2014-11-01	2014-11-08	2014	November	11	8
97896	MM-BCI-318-011114	Myrmicinae	Strumigenys	marginiventris	Strumigenys_marginiventris	1	BCI145561	318	MALAISEWEEK44	44	2014-11-01	2014-11-08	2014	November	11	8
94976	MM-BCI-319-011114	Ponerinae	Rasopone	arhuaca	Rasopone_arhuaca	2	BCI145523	319	MALAISEWEEK44	44	2014-11-01	2014-11-08	2014	November	11	8
94977	MM-BCI-319-011114	Ectatomminae	Ectatomma	ruidum	Ectatomma_ruidum	2	BCI145524	319	MALAISEWEEK44	44	2014-11-01	2014-11-08	2014	November	11	8
96044	MM-BCI-319-011114	Ectatomminae	Gnamptogenys	AAZ7592 interrupta	Gnamptogenys_AAZ7592 interrupta	1	BCI145532	319	MALAISEWEEK44	44	2014-11-01	2014-11-08	2014	November	11	8
96045	MM-BCI-319-011114	Myrmicinae	Carebara	brevipilosa	Carebara_brevipilosa	1	BCI145530	319	MALAISEWEEK44	44	2014-11-01	2014-11-08	2014	November	11	8
96077	MM-BCI-319-011114	Ectatomminae	Gnamptogenys	AAZ7592 interrupta	Gnamptogenys_AAZ7592 interrupta	1	BCI145526	319	MALAISEWEEK44	44	2014-11-01	2014-11-08	2014	November	11	8
97120	MM-BCI-319-011114	Myrmicinae	Myrmicocrypta	occipitalis	Myrmicocrypta_occipitalis	1	BCI145531	319	MALAISEWEEK44	44	2014-11-01	2014-11-08	2014	November	11	8
97132	MM-BCI-319-011114	Myrmicinae	Myrmicocrypta	occipitalis	Myrmicocrypta_occipitalis	1	BCI145527	319	MALAISEWEEK44	44	2014-11-01	2014-11-08	2014	November	11	8
97897	MM-BCI-319-011114	Myrmicinae	Strumigenys	marginiventris	Strumigenys_marginiventris	1	BCI145525	319	MALAISEWEEK44	44	2014-11-01	2014-11-08	2014	November	11	8
97924	MM-BCI-319-011114	Myrmicinae	Strumigenys	marginiventris	Strumigenys_marginiventris	1	BCI145529	319	MALAISEWEEK44	44	2014-11-01	2014-11-08	2014	November	11	8
98032	MM-BCI-319-011114	Myrmicinae	Carebara	panamensis	Carebara_panamensis	1	BCI145528	319	MALAISEWEEK44	44	2014-11-01	2014-11-08	2014	November	11	8
94981	MM-BCI-320-011114	Ectatomminae	Ectatomma	ruidum	Ectatomma_ruidum	3	BCI145533	320	MALAISEWEEK44	44	2014-11-01	2014-11-08	2014	November	11	8
94982	MM-BCI-320-011114	Ponerinae	Rasopone	arhuaca	Rasopone_arhuaca	1	BCI145534	320	MALAISEWEEK44	44	2014-11-01	2014-11-08	2014	November	11	8
90407	MM-BCI-312-081114	Ponerinae	Rasopone	arhuaca	Rasopone_arhuaca	1	BCI140826	312	MALAISEWEEK45	45	2014-11-08	2014-11-15	2014	November	11	15
90410	MM-BCI-312-081114	Ectatomminae	Ectatomma	ruidum	Ectatomma_ruidum	2	BCI140827	312	MALAISEWEEK45	45	2014-11-08	2014-11-15	2014	November	11	15
90440	MM-BCI-312-081114	Myrmicinae	Myrmicocrypta	ACH1153	Myrmicocrypta_ACH1153	1	BCI140829	312	MALAISEWEEK45	45	2014-11-08	2014-11-15	2014	November	11	15
91129	MM-BCI-312-081114	Ectatomminae	Gnamptogenys	AAZ7592 interrupta	Gnamptogenys_AAZ7592 interrupta	1	BCI140828	312	MALAISEWEEK45	45	2014-11-08	2014-11-15	2014	November	11	15
91189	MM-BCI-312-081114	Myrmicinae	Strumigenys	AAP2320	Strumigenys_AAP2320	1	BCI140831	312	MALAISEWEEK45	45	2014-11-08	2014-11-15	2014	November	11	15
91208	MM-BCI-312-081114	Ectatomminae	Gnamptogenys	AAZ7592 interrupta	Gnamptogenys_AAZ7592 interrupta	1	BCI140830	312	MALAISEWEEK45	45	2014-11-08	2014-11-15	2014	November	11	15
98240	MM-BCI-313-081114	Ponerinae	Rasopone	arhuaca	Rasopone_arhuaca	2	BCI146124	313	MALAISEWEEK45	45	2014-11-08	2014-11-15	2014	November	11	15
98242	MM-BCI-313-081114	Ectatomminae	Ectatomma	ruidum	Ectatomma_ruidum	2	BCI146123	313	MALAISEWEEK45	45	2014-11-08	2014-11-15	2014	November	11	15
98384	MM-BCI-313-081114	Proceratiinae	Probolomyrmex	ACH1131	Probolomyrmex_ACH1131	1	BCI146120	313	MALAISEWEEK45	45	2014-11-08	2014-11-15	2014	November	11	15
98413	MM-BCI-313-081114	Myrmicinae	Carebara	brevipilosa	Carebara_brevipilosa	1	BCI146122	313	MALAISEWEEK45	45	2014-11-08	2014-11-15	2014	November	11	15
98977	MM-BCI-313-081114	Myrmicinae	Strumigenys	AAP2320	Strumigenys_AAP2320	1	BCI146121	313	MALAISEWEEK45	45	2014-11-08	2014-11-15	2014	November	11	15
99873	MM-BCI-313-081114	Myrmicinae	Strumigenys	marginiventris	Strumigenys_marginiventris	1	BCI146119	313	MALAISEWEEK45	45	2014-11-08	2014-11-15	2014	November	11	15
98238	MM-BCI-315-081114	Ponerinae	Rasopone	arhuaca	Rasopone_arhuaca	11	BCI146130	315	MALAISEWEEK45	45	2014-11-08	2014-11-15	2014	November	11	15
98441	MM-BCI-315-081114	Proceratiinae	Probolomyrmex	ADE2676	Probolomyrmex_ADE2676	1	BCI146128	315	MALAISEWEEK45	45	2014-11-08	2014-11-15	2014	November	11	15
99858	MM-BCI-315-081114	Myrmicinae	Strumigenys	marginiventris	Strumigenys_marginiventris	1	BCI146127	315	MALAISEWEEK45	45	2014-11-08	2014-11-15	2014	November	11	15
98322	MM-BCI-316-081114	Ponerinae	Rasopone	arhuaca	Rasopone_arhuaca	1	BCI146043	316	MALAISEWEEK45	45	2014-11-08	2014-11-15	2014	November	11	15
90406	MM-BCI-317-081114	Ponerinae	Rasopone	arhuaca	Rasopone_arhuaca	5	BCI140812	317	MALAISEWEEK45	45	2014-11-08	2014-11-15	2014	November	11	15
90429	MM-BCI-317-081114	Myrmicinae	Apterostigma	AAJ1810	Apterostigma_AAJ1810	1	BCI140815	317	MALAISEWEEK45	45	2014-11-08	2014-11-15	2014	November	11	15
90450	MM-BCI-317-081114	Myrmicinae	Myrmicocrypta	JSC_028	Myrmicocrypta_JSC_028	1	BCI140814	317	MALAISEWEEK45	45	2014-11-08	2014-11-15	2014	November	11	15
90453	MM-BCI-317-081114	Myrmicinae	Myrmicocrypta	JSC_028	Myrmicocrypta_JSC_028	1	BCI140816	317	MALAISEWEEK45	45	2014-11-08	2014-11-15	2014	November	11	15
90458	MM-BCI-317-081114	Myrmicinae	Myrmicocrypta	JSC_028	Myrmicocrypta_JSC_028	1	BCI140817	317	MALAISEWEEK45	45	2014-11-08	2014-11-15	2014	November	11	15
90465	MM-BCI-317-081114	Myrmicinae	Myrmicocrypta	JSC_028	Myrmicocrypta_JSC_028	1	BCI140820	317	MALAISEWEEK45	45	2014-11-08	2014-11-15	2014	November	11	15
90466	MM-BCI-317-081114	Myrmicinae	Apterostigma	AAJ1810	Apterostigma_AAJ1810	1	BCI140818	317	MALAISEWEEK45	45	2014-11-08	2014-11-15	2014	November	11	15
90477	MM-BCI-317-081114	Myrmicinae	Myrmicocrypta	JSC_028	Myrmicocrypta_JSC_028	1	BCI140813	317	MALAISEWEEK45	45	2014-11-08	2014-11-15	2014	November	11	15
91522	MM-BCI-317-081114	Myrmicinae	Strumigenys	marginiventris	Strumigenys_marginiventris	1	BCI140821	317	MALAISEWEEK45	45	2014-11-08	2014-11-15	2014	November	11	15
91601	MM-BCI-317-081114	Myrmicinae	Strumigenys	marginiventris	Strumigenys_marginiventris	1	BCI140819	317	MALAISEWEEK45	45	2014-11-08	2014-11-15	2014	November	11	15
98855	MM-BCI-318-081114	Myrmicinae	Cyphomyrmex	costatus	Cyphomyrmex_costatus	1	BCI146126	318	MALAISEWEEK45	45	2014-11-08	2014-11-15	2014	November	11	15
98864	MM-BCI-318-081114	Myrmicinae	Cyphomyrmex	costatus	Cyphomyrmex_costatus	1	BCI146125	318	MALAISEWEEK45	45	2014-11-08	2014-11-15	2014	November	11	15
98263	MM-BCI-312-151114	Ponerinae	Rasopone	arhuaca	Rasopone_arhuaca	12	BCI146337	312	MALAISEWEEK46	46	2014-11-15	2014-11-22	2014	November	11	22
98303	MM-BCI-312-151114	Ponerinae	Mayaponera	constricta	Mayaponera_constricta	1	BCI146340	312	MALAISEWEEK46	46	2014-11-15	2014-11-22	2014	November	11	22
98337	MM-BCI-312-151114	Ectatomminae	Ectatomma	ruidum	Ectatomma_ruidum	1	BCI146336	312	MALAISEWEEK46	46	2014-11-15	2014-11-22	2014	November	11	22
98686	MM-BCI-312-151114	Ectatomminae	Gnamptogenys	AAZ7592 interrupta	Gnamptogenys_AAZ7592 interrupta	1	BCI146338	312	MALAISEWEEK46	46	2014-11-15	2014-11-22	2014	November	11	22
98850	MM-BCI-312-151114	Myrmicinae	Myrmicocrypta	ACH1153	Myrmicocrypta_ACH1153	1	BCI146334	312	MALAISEWEEK46	46	2014-11-15	2014-11-22	2014	November	11	22
98891	MM-BCI-312-151114	Myrmicinae	Apterostigma	AAF5538	Apterostigma_AAF5538	1	BCI146341	312	MALAISEWEEK46	46	2014-11-15	2014-11-22	2014	November	11	22
97532	MM-BCI-313-151114	Myrmicinae	Cyphomyrmex	costatus	Cyphomyrmex_costatus	1	BCI145670	313	MALAISEWEEK46	46	2014-11-15	2014-11-22	2014	November	11	22
97657	MM-BCI-313-151114	Myrmicinae	Strumigenys	AAP2320	Strumigenys_AAP2320	1	BCI145668	313	MALAISEWEEK46	46	2014-11-15	2014-11-22	2014	November	11	22
97917	MM-BCI-313-151114	Myrmicinae	Strumigenys	marginiventris	Strumigenys_marginiventris	1	BCI145672	313	MALAISEWEEK46	46	2014-11-15	2014-11-22	2014	November	11	22
98041	MM-BCI-313-151114	Myrmicinae	Strumigenys	longispinosa	Strumigenys_longispinosa	1	BCI145671	313	MALAISEWEEK46	46	2014-11-15	2014-11-22	2014	November	11	22
98292	MM-BCI-315-151114	Ponerinae	Rasopone	arhuaca	Rasopone_arhuaca	9	BCI146413	315	MALAISEWEEK46	46	2014-11-15	2014-11-22	2014	November	11	22
98306	MM-BCI-315-151114	Ponerinae	Mayaponera	constricta	Mayaponera_constricta	1	BCI146412	315	MALAISEWEEK46	46	2014-11-15	2014-11-22	2014	November	11	22
98295	MM-BCI-316-151114	Ponerinae	Rasopone	arhuaca	Rasopone_arhuaca	8	BCI146424	316	MALAISEWEEK46	46	2014-11-15	2014-11-22	2014	November	11	22
98889	MM-BCI-316-151114	Myrmicinae	Apterostigma	AAH3198	Apterostigma_AAH3198	1	BCI146425	316	MALAISEWEEK46	46	2014-11-15	2014-11-22	2014	November	11	22
98890	MM-BCI-316-151114	Myrmicinae	Apterostigma	AAF5538	Apterostigma_AAF5538	1	BCI146427	316	MALAISEWEEK46	46	2014-11-15	2014-11-22	2014	November	11	22
98892	MM-BCI-316-151114	Myrmicinae	Apterostigma	AAH3198	Apterostigma_AAH3198	1	BCI146426	316	MALAISEWEEK46	46	2014-11-15	2014-11-22	2014	November	11	22
98249	MM-BCI-317-151114	Ponerinae	Rasopone	arhuaca	Rasopone_arhuaca	4	BCI146089	317	MALAISEWEEK46	46	2014-11-15	2014-11-22	2014	November	11	22
98725	MM-BCI-317-151114	Ectatomminae	Gnamptogenys	AAZ7592 interrupta	Gnamptogenys_AAZ7592 interrupta	1	BCI146090	317	MALAISEWEEK46	46	2014-11-15	2014-11-22	2014	November	11	22
98842	MM-BCI-317-151114	Myrmicinae	Myrmicocrypta	ACH1153	Myrmicocrypta_ACH1153	1	BCI146091	317	MALAISEWEEK46	46	2014-11-15	2014-11-22	2014	November	11	22
98885	MM-BCI-317-151114	Myrmicinae	Apterostigma	AAJ1810	Apterostigma_AAJ1810	1	BCI146092	317	MALAISEWEEK46	46	2014-11-15	2014-11-22	2014	November	11	22
98328	MM-BCI-318-151114	Ponerinae	Rasopone	arhuaca	Rasopone_arhuaca	1	BCI146134	318	MALAISEWEEK46	46	2014-11-15	2014-11-22	2014	November	11	22
98884	MM-BCI-318-151114	Myrmicinae	Apterostigma	AAJ1810	Apterostigma_AAJ1810	1	BCI146133	318	MALAISEWEEK46	46	2014-11-15	2014-11-22	2014	November	11	22
95100	MM-BCI-319-151114	Ponerinae	Rasopone	arhuaca	Rasopone_arhuaca	1	BCI145659	319	MALAISEWEEK46	46	2014-11-15	2014-11-22	2014	November	11	22
95101	MM-BCI-319-151114	Proceratiinae	Probolomyrmex	ACH1131	Probolomyrmex_ACH1131	6	BCI145658	319	MALAISEWEEK46	46	2014-11-15	2014-11-22	2014	November	11	22
97216	MM-BCI-319-151114	Myrmicinae	Rogeria	ACH0205	Rogeria_ACH0205	1	BCI145662	319	MALAISEWEEK46	46	2014-11-15	2014-11-22	2014	November	11	22
97932	MM-BCI-319-151114	Myrmicinae	Strumigenys	marginiventris	Strumigenys_marginiventris	1	BCI145661	319	MALAISEWEEK46	46	2014-11-15	2014-11-22	2014	November	11	22
98326	MM-BCI-319-151114	Ponerinae	Rasopone	arhuaca	Rasopone_arhuaca	1	BCI146405	319	MALAISEWEEK46	46	2014-11-15	2014-11-22	2014	November	11	22
98416	MM-BCI-319-151114	Ponerinae	Leptogenys	pusilla	Leptogenys_pusilla	1	BCI146403	319	MALAISEWEEK46	46	2014-11-15	2014-11-22	2014	November	11	22
98704	MM-BCI-319-151114	Ectatomminae	Gnamptogenys	AAZ7592 interrupta	Gnamptogenys_AAZ7592 interrupta	1	BCI146404	319	MALAISEWEEK46	46	2014-11-15	2014-11-22	2014	November	11	22
98737	MM-BCI-319-151114	Ectatomminae	Gnamptogenys	AAZ7592 interrupta	Gnamptogenys_AAZ7592 interrupta	1	BCI146401	319	MALAISEWEEK46	46	2014-11-15	2014-11-22	2014	November	11	22
98888	MM-BCI-319-151114	Myrmicinae	Apterostigma	AAH3198	Apterostigma_AAH3198	1	BCI146402	319	MALAISEWEEK46	46	2014-11-15	2014-11-22	2014	November	11	22
98291	MM-BCI-320-151114	Ponerinae	Mayaponera	constricta	Mayaponera_constricta	2	BCI146410	320	MALAISEWEEK46	46	2014-11-15	2014-11-22	2014	November	11	22
98294	MM-BCI-320-151114	Ponerinae	Rasopone	arhuaca	Rasopone_arhuaca	8	BCI146409	320	MALAISEWEEK46	46	2014-11-15	2014-11-22	2014	November	11	22
98893	MM-BCI-320-151114	Myrmicinae	Apterostigma	AAH3198	Apterostigma_AAH3198	1	BCI146407	320	MALAISEWEEK46	46	2014-11-15	2014-11-22	2014	November	11	22
98468	MM-BCI-311-221114	Ponerinae	Rasopone	arhuaca	Rasopone_arhuaca	2	BCI146722	311	MALAISEWEEK47	47	2014-11-22	2014-11-29	2014	November	11	29
99851	MM-BCI-311-221114	Myrmicinae	Strumigenys	alberti	Strumigenys_alberti	1	BCI146723	311	MALAISEWEEK47	47	2014-11-22	2014-11-29	2014	November	11	29
98474	MM-BCI-312-221114	Ectatomminae	Ectatomma	ruidum	Ectatomma_ruidum	4	BCI146757	312	MALAISEWEEK47	47	2014-11-22	2014-11-29	2014	November	11	29
98475	MM-BCI-312-221114	Ponerinae	Mayaponera	constricta	Mayaponera_constricta	1	BCI146755	312	MALAISEWEEK47	47	2014-11-22	2014-11-29	2014	November	11	29
98476	MM-BCI-312-221114	Ponerinae	Rasopone	arhuaca	Rasopone_arhuaca	2	BCI146756	312	MALAISEWEEK47	47	2014-11-22	2014-11-29	2014	November	11	29
98610	MM-BCI-312-221114	Proceratiinae	Probolomyrmex	ADE2676	Probolomyrmex_ADE2676	1	BCI146763	312	MALAISEWEEK47	47	2014-11-22	2014-11-29	2014	November	11	29
98705	MM-BCI-312-221114	Ectatomminae	Gnamptogenys	AAZ7592 interrupta	Gnamptogenys_AAZ7592 interrupta	1	BCI146751	312	MALAISEWEEK47	47	2014-11-22	2014-11-29	2014	November	11	29
98728	MM-BCI-312-221114	Ectatomminae	Gnamptogenys	AAZ7592 interrupta	Gnamptogenys_AAZ7592 interrupta	1	BCI146758	312	MALAISEWEEK47	47	2014-11-22	2014-11-29	2014	November	11	29
98752	MM-BCI-312-221114	Ectatomminae	Gnamptogenys	AAZ7592 interrupta	Gnamptogenys_AAZ7592 interrupta	1	BCI146752	312	MALAISEWEEK47	47	2014-11-22	2014-11-29	2014	November	11	29
98772	MM-BCI-312-221114	Ectatomminae	Gnamptogenys	AAZ7592 interrupta	Gnamptogenys_AAZ7592 interrupta	1	BCI146761	312	MALAISEWEEK47	47	2014-11-22	2014-11-29	2014	November	11	29
98796	MM-BCI-312-221114	Myrmicinae	Myrmicocrypta	ACH1153	Myrmicocrypta_ACH1153	1	BCI146754	312	MALAISEWEEK47	47	2014-11-22	2014-11-29	2014	November	11	29
98826	MM-BCI-312-221114	Myrmicinae	Myrmicocrypta	occipitalis	Myrmicocrypta_occipitalis	1	BCI146760	312	MALAISEWEEK47	47	2014-11-22	2014-11-29	2014	November	11	29
98829	MM-BCI-312-221114	Myrmicinae	Myrmicocrypta	occipitalis	Myrmicocrypta_occipitalis	1	BCI146748	312	MALAISEWEEK47	47	2014-11-22	2014-11-29	2014	November	11	29
98981	MM-BCI-312-221114	Myrmicinae	Strumigenys	AAP2320	Strumigenys_AAP2320	1	BCI146750	312	MALAISEWEEK47	47	2014-11-22	2014-11-29	2014	November	11	29
99005	MM-BCI-312-221114	Myrmicinae	Strumigenys	longispinosa	Strumigenys_longispinosa	1	BCI146753	312	MALAISEWEEK47	47	2014-11-22	2014-11-29	2014	November	11	29
99011	MM-BCI-312-221114	Myrmicinae	Strumigenys	AAP2320	Strumigenys_AAP2320	1	BCI146749	312	MALAISEWEEK47	47	2014-11-22	2014-11-29	2014	November	11	29
107863	MM-BCI-312-221114	Myrmicinae	Strumigenys	sp. 5YB	Strumigenys_sp. 5YB	1	BCI146759	312	MALAISEWEEK47	47	2014-11-22	2014-11-29	2014	November	11	29
98469	MM-BCI-313-221114	Ponerinae	Rasopone	arhuaca	Rasopone_arhuaca	1	BCI146728	313	MALAISEWEEK47	47	2014-11-22	2014-11-29	2014	November	11	29
98470	MM-BCI-313-221114	Ectatomminae	Ectatomma	ruidum	Ectatomma_ruidum	1	BCI146729	313	MALAISEWEEK47	47	2014-11-22	2014-11-29	2014	November	11	29
98586	MM-BCI-314-221114	Ectatomminae	Ectatomma	ruidum	Ectatomma_ruidum	1	BCI146764	314	MALAISEWEEK47	47	2014-11-22	2014-11-29	2014	November	11	29
98628	MM-BCI-314-221114	Ponerinae	Rasopone	arhuaca	Rasopone_arhuaca	1	BCI146766	314	MALAISEWEEK47	47	2014-11-22	2014-11-29	2014	November	11	29
98616	MM-BCI-315-221114	Ponerinae	Anochetus	diegensis	Anochetus_diegensis	1	BCI146720	315	MALAISEWEEK47	47	2014-11-22	2014-11-29	2014	November	11	29
98621	MM-BCI-315-221114	Ponerinae	Cryptopone	gilva	Cryptopone_gilva	1	BCI146719	315	MALAISEWEEK47	47	2014-11-22	2014-11-29	2014	November	11	29
98702	MM-BCI-315-221114	Ectatomminae	Gnamptogenys	AAZ7592 interrupta	Gnamptogenys_AAZ7592 interrupta	1	BCI146721	315	MALAISEWEEK47	47	2014-11-22	2014-11-29	2014	November	11	29
98465	MM-BCI-316-221114	Ectatomminae	Ectatomma	ruidum	Ectatomma_ruidum	1	BCI146727	316	MALAISEWEEK47	47	2014-11-22	2014-11-29	2014	November	11	29
98466	MM-BCI-316-221114	Ponerinae	Rasopone	arhuaca	Rasopone_arhuaca	1	BCI146726	316	MALAISEWEEK47	47	2014-11-22	2014-11-29	2014	November	11	29
98467	MM-BCI-316-221114	Ponerinae	Mayaponera	constricta	Mayaponera_constricta	2	BCI146725	316	MALAISEWEEK47	47	2014-11-22	2014-11-29	2014	November	11	29
98617	MM-BCI-316-221114	Ponerinae	Cryptopone	gilva	Cryptopone_gilva	1	BCI146644	316	MALAISEWEEK47	47	2014-11-22	2014-11-29	2014	November	11	29
98622	MM-BCI-316-221114	Ponerinae	Cryptopone	gilva	Cryptopone_gilva	1	BCI146643	316	MALAISEWEEK47	47	2014-11-22	2014-11-29	2014	November	11	29
98634	MM-BCI-316-221114	Ponerinae	Mayaponera	constricta	Mayaponera_constricta	1	BCI146642	316	MALAISEWEEK47	47	2014-11-22	2014-11-29	2014	November	11	29
98693	MM-BCI-316-221114	Ectatomminae	Gnamptogenys	AAZ7592 interrupta	Gnamptogenys_AAZ7592 interrupta	1	BCI146645	316	MALAISEWEEK47	47	2014-11-22	2014-11-29	2014	November	11	29
98464	MM-BCI-317-221114	Ponerinae	Rasopone	arhuaca	Rasopone_arhuaca	1	BCI146715	317	MALAISEWEEK47	47	2014-11-22	2014-11-29	2014	November	11	29
98681	MM-BCI-317-221114	Ponerinae	Leptogenys	pusilla	Leptogenys_pusilla	1	BCI146714	317	MALAISEWEEK47	47	2014-11-22	2014-11-29	2014	November	11	29
98739	MM-BCI-317-221114	Ectatomminae	Gnamptogenys	AAZ7592 interrupta	Gnamptogenys_AAZ7592 interrupta	1	BCI146713	317	MALAISEWEEK47	47	2014-11-22	2014-11-29	2014	November	11	29
98456	MM-BCI-318-221114	Proceratiinae	Probolomyrmex	ACH1131	Probolomyrmex_ACH1131	4	BCI146712	318	MALAISEWEEK47	47	2014-11-22	2014-11-29	2014	November	11	29
98463	MM-BCI-318-221114	Ponerinae	Mayaponera	constricta	Mayaponera_constricta	3	BCI146711	318	MALAISEWEEK47	47	2014-11-22	2014-11-29	2014	November	11	29
98837	MM-BCI-318-221114	Myrmicinae	Rogeria	ACH0205	Rogeria_ACH0205	1	BCI146709	318	MALAISEWEEK47	47	2014-11-22	2014-11-29	2014	November	11	29
98877	MM-BCI-318-221114	Ectatomminae	Typhlomyrmex	ADE3065	Typhlomyrmex_ADE3065	1	BCI146707	318	MALAISEWEEK47	47	2014-11-22	2014-11-29	2014	November	11	29
98879	MM-BCI-318-221114	Ectatomminae	Typhlomyrmex	ADE3065	Typhlomyrmex_ADE3065	1	BCI146708	318	MALAISEWEEK47	47	2014-11-22	2014-11-29	2014	November	11	29
99030	MM-BCI-318-221114	Myrmicinae	Strumigenys	marginiventris	Strumigenys_marginiventris	1	BCI146710	318	MALAISEWEEK47	47	2014-11-22	2014-11-29	2014	November	11	29
98457	MM-BCI-319-221114	Proceratiinae	Probolomyrmex	ACH1131	Probolomyrmex_ACH1131	2	BCI146695	319	MALAISEWEEK47	47	2014-11-22	2014-11-29	2014	November	11	29
98458	MM-BCI-319-221114	Ponerinae	Mayaponera	constricta	Mayaponera_constricta	1	BCI146694	319	MALAISEWEEK47	47	2014-11-22	2014-11-29	2014	November	11	29
98459	MM-BCI-319-221114	Ponerinae	Rasopone	arhuaca	Rasopone_arhuaca	6	BCI146696	319	MALAISEWEEK47	47	2014-11-22	2014-11-29	2014	November	11	29
98462	MM-BCI-319-221114	Ectatomminae	Ectatomma	ruidum	Ectatomma_ruidum	2	BCI146693	319	MALAISEWEEK47	47	2014-11-22	2014-11-29	2014	November	11	29
98624	MM-BCI-319-221114	Dolichoderinae	Technomyrmex	fulvus	Technomyrmex_fulvus	1	BCI146692	319	MALAISEWEEK47	47	2014-11-22	2014-11-29	2014	November	11	29
98471	MM-BCI-320-221114	Ponerinae	Mayaponera	constricta	Mayaponera_constricta	1	BCI146745	320	MALAISEWEEK47	47	2014-11-22	2014-11-29	2014	November	11	29
98472	MM-BCI-320-221114	Proceratiinae	Probolomyrmex	ACH1131	Probolomyrmex_ACH1131	2	BCI146746	320	MALAISEWEEK47	47	2014-11-22	2014-11-29	2014	November	11	29
98473	MM-BCI-320-221114	Ponerinae	Rasopone	arhuaca	Rasopone_arhuaca	5	BCI146744	320	MALAISEWEEK47	47	2014-11-22	2014-11-29	2014	November	11	29
98692	MM-BCI-320-221114	Ectatomminae	Gnamptogenys	AAZ7592 interrupta	Gnamptogenys_AAZ7592 interrupta	1	BCI146735	320	MALAISEWEEK47	47	2014-11-22	2014-11-29	2014	November	11	29
98694	MM-BCI-320-221114	Ectatomminae	Gnamptogenys	AAZ7592 interrupta	Gnamptogenys_AAZ7592 interrupta	1	BCI146738	320	MALAISEWEEK47	47	2014-11-22	2014-11-29	2014	November	11	29
98706	MM-BCI-320-221114	Ectatomminae	Gnamptogenys	AAZ7592 interrupta	Gnamptogenys_AAZ7592 interrupta	1	BCI146743	320	MALAISEWEEK47	47	2014-11-22	2014-11-29	2014	November	11	29
98709	MM-BCI-320-221114	Ectatomminae	Gnamptogenys	AAZ7592 interrupta	Gnamptogenys_AAZ7592 interrupta	1	BCI146739	320	MALAISEWEEK47	47	2014-11-22	2014-11-29	2014	November	11	29
98712	MM-BCI-320-221114	Ectatomminae	Gnamptogenys	AAZ7592 interrupta	Gnamptogenys_AAZ7592 interrupta	1	BCI146742	320	MALAISEWEEK47	47	2014-11-22	2014-11-29	2014	November	11	29
98720	MM-BCI-320-221114	Ectatomminae	Gnamptogenys	AAZ7592 interrupta	Gnamptogenys_AAZ7592 interrupta	1	BCI146734	320	MALAISEWEEK47	47	2014-11-22	2014-11-29	2014	November	11	29
98722	MM-BCI-320-221114	Ectatomminae	Gnamptogenys	AAZ7592 interrupta	Gnamptogenys_AAZ7592 interrupta	1	BCI146741	320	MALAISEWEEK47	47	2014-11-22	2014-11-29	2014	November	11	29
98734	MM-BCI-320-221114	Ectatomminae	Gnamptogenys	AAZ7592 interrupta	Gnamptogenys_AAZ7592 interrupta	1	BCI146731	320	MALAISEWEEK47	47	2014-11-22	2014-11-29	2014	November	11	29
98735	MM-BCI-320-221114	Ectatomminae	Gnamptogenys	AAZ7592 interrupta	Gnamptogenys_AAZ7592 interrupta	1	BCI146733	320	MALAISEWEEK47	47	2014-11-22	2014-11-29	2014	November	11	29
98849	MM-BCI-320-221114	Myrmicinae	Myrmicocrypta	ACH1153	Myrmicocrypta_ACH1153	1	BCI146737	320	MALAISEWEEK47	47	2014-11-22	2014-11-29	2014	November	11	29
98958	MM-BCI-320-221114	Myrmicinae	Strumigenys	AAP2320	Strumigenys_AAP2320	1	BCI146736	320	MALAISEWEEK47	47	2014-11-22	2014-11-29	2014	November	11	29
99014	MM-BCI-320-221114	Myrmicinae	Strumigenys	marginiventris	Strumigenys_marginiventris	1	BCI146732	320	MALAISEWEEK47	47	2014-11-22	2014-11-29	2014	November	11	29
98331	MM-BCI-311-291114	Ponerinae	Rasopone	arhuaca	Rasopone_arhuaca	1	BCI146419	311	MALAISEWEEK48	48	2014-11-29	2014-12-06	2014	December	12	6
98703	MM-BCI-311-291114	Ectatomminae	Gnamptogenys	AAZ7592 interrupta	Gnamptogenys_AAZ7592 interrupta	1	BCI146417	311	MALAISEWEEK48	48	2014-11-29	2014-12-06	2014	December		6
98969	MM-BCI-311-291114	Myrmicinae	Strumigenys	AAP2320	Strumigenys_AAP2320	1	BCI146418	311	MALAISEWEEK48	48	2014-11-29	2014-12-06	2014	December	1	6
98265	MM-BCI-312-291114	Ectatomminae	Ectatomma	ruidum	Ectatomma_ruidum	2	BCI146375	312	MALAISEWEEK48	48	2014-11-29	2014-12-06	2014	December	12	6
98330	MM-BCI-312-291114	Ponerinae	Rasopone	arhuaca	Rasopone_arhuaca	1	BCI146374	312	MALAISEWEEK48	48	2014-11-29	2014-12-06	2014	December	12	6
98414	MM-BCI-312-291114	Ponerinae	Leptogenys	pusilla	Leptogenys_pusilla	1	BCI146372	312	MALAISEWEEK48	48	2014-11-29	2014-12-06	2014	December	12	6
98417	MM-BCI-312-291114	Ponerinae	Leptogenys	pusilla	Leptogenys_pusilla	1	BCI146366	312	MALAISEWEEK48	48	2014-11-29	2014-12-06	2014	December	12	6
98440	MM-BCI-312-291114	Ponerinae	Leptogenys	pusilla	Leptogenys_pusilla	1	BCI146371	312	MALAISEWEEK48	48	2014-11-29	2014-12-06	2014	December	12	6
98444	MM-BCI-312-291114	Ponerinae	Leptogenys	pusilla	Leptogenys_pusilla	1	BCI146373	312	MALAISEWEEK48	48	2014-11-29	2014-12-06	2014	December	12	6
98684	MM-BCI-312-291114	Ectatomminae	Gnamptogenys	AAZ7592 interrupta	Gnamptogenys_AAZ7592 interrupta	1	BCI146369	312	MALAISEWEEK48	48	2014-11-29	2014-12-06	2014	December	12	6
98685	MM-BCI-312-291114	Ectatomminae	Gnamptogenys	AAZ7592 interrupta	Gnamptogenys_AAZ7592 interrupta	1	BCI146364	312	MALAISEWEEK48	48	2014-11-29	2014-12-06	2014	December	12	6
98687	MM-BCI-312-291114	Ectatomminae	Gnamptogenys	AAZ7592 interrupta	Gnamptogenys_AAZ7592 interrupta	1	BCI146367	312	MALAISEWEEK48	48	2014-11-29	2014-12-06	2014	December	12	6
98688	MM-BCI-312-291114	Ectatomminae	Gnamptogenys	AAZ7592 interrupta	Gnamptogenys_AAZ7592 interrupta	1	BCI146365	312	MALAISEWEEK48	48	2014-11-29	2014-12-06	2014	December	12	6
98691	MM-BCI-312-291114	Ectatomminae	Gnamptogenys	AAZ7592 interrupta	Gnamptogenys_AAZ7592 interrupta	1	BCI146370	312	MALAISEWEEK48	48	2014-11-29	2014-12-06	2014	December	12	6
98959	MM-BCI-312-291114	Myrmicinae	Strumigenys	AAP2320	Strumigenys_AAP2320	1	BCI146368	312	MALAISEWEEK48	48	2014-11-29	2014-12-06	2014	December	12	6
98305	MM-BCI-313-291114	Ponerinae	Mayaponera	constricta	Mayaponera_constricta	1	BCI146422	313	MALAISEWEEK48	48	2014-11-29	2014-12-06	2014	December	12	6
98408	MM-BCI-313-291114	Proceratiinae	Probolomyrmex	ACH1131	Probolomyrmex_ACH1131	1	BCI146421	313	MALAISEWEEK48	48	2014-11-29	2014-12-06	2014	December	12	6
98882	MM-BCI-313-291114	Ectatomminae	Typhlomyrmex	ADE3065	Typhlomyrmex_ADE3065	1	BCI146423	313	MALAISEWEEK48	48	2014-11-29	2014-12-06	2014	December	12	6
98717	MM-BCI-314-291114	Ectatomminae	Gnamptogenys	AAZ7592 interrupta	Gnamptogenys_AAZ7592 interrupta	1	BCI146398	314	MALAISEWEEK48	48	2014-11-29	2014-12-06	2014	December	12	6
98729	MM-BCI-314-291114	Ectatomminae	Gnamptogenys	AAZ7592 interrupta	Gnamptogenys_AAZ7592 interrupta	1	BCI146399	314	MALAISEWEEK48	48	2014-11-29	2014-12-06	2014	December	12	6
98976	MM-BCI-314-291114	Myrmicinae	Strumigenys	AAP2320	Strumigenys_AAP2320	1	BCI146397	314	MALAISEWEEK48	48	2014-11-29	2014-12-06	2014	December	12	6
98723	MM-BCI-315-291114	Ectatomminae	Gnamptogenys	AAZ7592 interrupta	Gnamptogenys_AAZ7592 interrupta	1	BCI146411	315	MALAISEWEEK48	48	2014-11-29	2014-12-06	2014	December	12	6
98299	MM-BCI-316-291114	Ponerinae	Mayaponera	constricta	Mayaponera_constricta	1	BCI146386	316	MALAISEWEEK48	48	2014-11-29	2014-12-06	2014	December	12	6
98343	MM-BCI-316-291114	Ectatomminae	Ectatomma	ruidum	Ectatomma_ruidum	1	BCI146387	316	MALAISEWEEK48	48	2014-11-29	2014-12-06	2014	December	12	6
98403	MM-BCI-316-291114	Ponerinae	Cryptopone	gilva	Cryptopone_gilva	1	BCI146389	316	MALAISEWEEK48	48	2014-11-29	2014-12-06	2014	December	12	6
98418	MM-BCI-316-291114	Ponerinae	Cryptopone	gilva	Cryptopone_gilva	1	BCI146388	316	MALAISEWEEK48	48	2014-11-29	2014-12-06	2014	December	12	6
98423	MM-BCI-316-291114	Ponerinae	Cryptopone	gilva	Cryptopone_gilva	1	BCI146385	316	MALAISEWEEK48	48	2014-11-29	2014-12-06	2014	December	12	6
98447	MM-BCI-316-291114	Ponerinae	Cryptopone	gilva	Cryptopone_gilva	1	BCI146384	316	MALAISEWEEK48	48	2014-11-29	2014-12-06	2014	December	12	6
98296	MM-BCI-317-291114	Ponerinae	Rasopone	arhuaca	Rasopone_arhuaca	2	BCI146391	317	MALAISEWEEK48	48	2014-11-29	2014-12-06	2014	December	12	6
98809	MM-BCI-317-291114	Myrmicinae	Rogeria	ACH0205	Rogeria_ACH0205	1	BCI146392	317	MALAISEWEEK48	48	2014-11-29	2014-12-06	2014	December	12	6
98871	MM-BCI-317-291114	Ectatomminae	Typhlomyrmex	ADE3065	Typhlomyrmex_ADE3065	1	BCI146395	317	MALAISEWEEK48	48	2014-11-29	2014-12-06	2014	December	12	6
99891	MM-BCI-317-291114	Myrmicinae	Strumigenys	alberti	Strumigenys_alberti	1	BCI146394	317	MALAISEWEEK48	48	2014-11-29	2014-12-06	2014	December	12	6
107869	MM-BCI-317-291114	Myrmicinae	Strumigenys	sp. 5YB	Strumigenys_sp. 5YB	1	BCI146393	317	MALAISEWEEK48	48	2014-11-29	2014-12-06	2014	December	12	6
98381	MM-BCI-318-291114	Proceratiinae	Probolomyrmex	ACH1131	Probolomyrmex_ACH1131	1	BCI146433	318	MALAISEWEEK48	48	2014-11-29	2014-12-06	2014	December	12	6
98390	MM-BCI-318-291114	Proceratiinae	Probolomyrmex	ACH1131	Probolomyrmex_ACH1131	1	BCI146434	318	MALAISEWEEK48	48	2014-11-29	2014-12-06	2014	December	12	6
99870	MM-BCI-318-291114	Myrmicinae	Strumigenys	alberti	Strumigenys_alberti	1	BCI146435	318	MALAISEWEEK48	48	2014-11-29	2014-12-06	2014	December	12	6
98345	MM-BCI-319-291114	Ectatomminae	Ectatomma	ruidum	Ectatomma_ruidum	1	BCI146420	319	MALAISEWEEK48	48	2014-11-29	2014-12-06	2014	December	12	6
98266	MM-BCI-320-291114	Ponerinae	Rasopone	arhuaca	Rasopone_arhuaca	5	BCI146344	320	MALAISEWEEK48	48	2014-11-29	2014-12-06	2014	December	12	6
98398	MM-BCI-320-291114	Proceratiinae	Probolomyrmex	ACH1131	Probolomyrmex_ACH1131	1	BCI146357	320	MALAISEWEEK48	48	2014-11-29	2014-12-06	2014	December	12	6
98406	MM-BCI-320-291114	Myrmicinae	Carebara	urichi	Carebara_urichi	1	BCI146360	320	MALAISEWEEK48	48	2014-11-29	2014-12-06	2014	December	12	6
98409	MM-BCI-320-291114	Myrmicinae	Carebara	brevipilosa	Carebara_brevipilosa	1	BCI146351	320	MALAISEWEEK48	48	2014-11-29	2014-12-06	2014	December	12	6
98422	MM-BCI-320-291114	Myrmicinae	Carebara	brevipilosa	Carebara_brevipilosa	1	BCI146348	320	MALAISEWEEK48	48	2014-11-29	2014-12-06	2014	December	12	6
98434	MM-BCI-320-291114	Dolichoderinae	Technomyrmex	fulvus	Technomyrmex_fulvus	1	BCI146355	320	MALAISEWEEK48	48	2014-11-29	2014-12-06	2014	December	12	6
98443	MM-BCI-320-291114	Myrmicinae	Carebara	brevipilosa	Carebara_brevipilosa	1	BCI146350	320	MALAISEWEEK48	48	2014-11-29	2014-12-06	2014	December	12	6
98724	MM-BCI-320-291114	Ectatomminae	Gnamptogenys	AAZ7592 interrupta	Gnamptogenys_AAZ7592 interrupta	1	BCI146363	320	MALAISEWEEK48	48	2014-11-29	2014-12-06	2014	December	12	6
98732	MM-BCI-320-291114	Ectatomminae	Gnamptogenys	AAZ7592 interrupta	Gnamptogenys_AAZ7592 interrupta	1	BCI146362	320	MALAISEWEEK48	48	2014-11-29	2014-12-06	2014	December	12	6
98831	MM-BCI-320-291114	Myrmicinae	Rogeria	ACH0205	Rogeria_ACH0205	1	BCI146353	320	MALAISEWEEK48	48	2014-11-29	2014-12-06	2014	December	12	6
98872	MM-BCI-320-291114	Ectatomminae	Typhlomyrmex	ADE3065	Typhlomyrmex_ADE3065	1	BCI146349	320	MALAISEWEEK48	48	2014-11-29	2014-12-06	2014	December	12	6
98914	MM-BCI-320-291114	Myrmicinae	Solenopsis	AAZ7733	Solenopsis_AAZ7733	1	BCI146354	320	MALAISEWEEK48	48	2014-11-29	2014-12-06	2014	December	12	6
98996	MM-BCI-320-291114	Myrmicinae	Strumigenys	AAP2320	Strumigenys_AAP2320	1	BCI146356	320	MALAISEWEEK48	48	2014-11-29	2014-12-06	2014	December	12	6
99001	MM-BCI-320-291114	Myrmicinae	Strumigenys	AAP2320	Strumigenys_AAP2320	1	BCI146359	320	MALAISEWEEK48	48	2014-11-29	2014-12-06	2014	December	12	6
99878	MM-BCI-320-291114	Myrmicinae	Strumigenys	marginiventris	Strumigenys_marginiventris	1	BCI146358	320	MALAISEWEEK48	48	2014-11-29	2014-12-06	2014	December	12	6
95401	MM-BCI-311-061214	Ectatomminae	Ectatomma	ruidum	Ectatomma_ruidum	1	BCI145941	311	MALAISEWEEK49	49	2014-12-06	2014-12-13	2014	December	12	13
95409	MM-BCI-311-061214	Ponerinae	Mayaponera	constricta	Mayaponera_constricta	1	BCI145942	311	MALAISEWEEK49	49	2014-12-06	2014-12-13	2014	December	12	13
96091	MM-BCI-311-061214	Ectatomminae	Gnamptogenys	AAZ7592 interrupta	Gnamptogenys_AAZ7592 interrupta	1	BCI145940	311	MALAISEWEEK49	49	2014-12-06	2014-12-13	2014	December	12	13
95400	MM-BCI-312-061214	Ectatomminae	Ectatomma	ruidum	Ectatomma_ruidum	3	BCI145975	312	MALAISEWEEK49	49	2014-12-06	2014-12-13	2014	December	12	13
95404	MM-BCI-312-061214	Ponerinae	Rasopone	arhuaca	Rasopone_arhuaca	2	BCI145976	312	MALAISEWEEK49	49	2014-12-06	2014-12-13	2014	December	12	13
95406	MM-BCI-312-061214	Ponerinae	Mayaponera	constricta	Mayaponera_constricta	2	BCI145977	312	MALAISEWEEK49	49	2014-12-06	2014-12-13	2014	December	12	13
96134	MM-BCI-312-061214	Myrmicinae	Strumigenys	gundlachi	Strumigenys_gundlachi	1	BCI145979	312	MALAISEWEEK49	49	2014-12-06	2014-12-13	2014	December	12	13
97841	MM-BCI-312-061214	Myrmicinae	Strumigenys	marginiventris	Strumigenys_marginiventris	1	BCI145978	312	MALAISEWEEK49	49	2014-12-06	2014-12-13	2014	December	12	13
95143	MM-BCI-313-061214	Ponerinae	Rasopone	arhuaca	Rasopone_arhuaca	1	BCI145676	313	MALAISEWEEK49	49	2014-12-06	2014-12-13	2014	December	12	13
95144	MM-BCI-313-061214	Proceratiinae	Probolomyrmex	ACH1131	Probolomyrmex_ACH1131	1	BCI145677	313	MALAISEWEEK49	49	2014-12-06	2014-12-13	2014	December	12	13
95145	MM-BCI-313-061214	Ectatomminae	Ectatomma	ruidum	Ectatomma_ruidum	1	BCI145675	313	MALAISEWEEK49	49	2014-12-06	2014-12-13	2014	December	12	13
97094	MM-BCI-313-061214	Myrmicinae	Myrmicocrypta	ACH1153	Myrmicocrypta_ACH1153	1	BCI145673	313	MALAISEWEEK49	49	2014-12-06	2014-12-13	2014	December	12	13
95146	MM-BCI-314-061214	Ponerinae	Rasopone	arhuaca	Rasopone_arhuaca	1	BCI145678	314	MALAISEWEEK49	49	2014-12-06	2014-12-13	2014	December	12	13
95147	MM-BCI-314-061214	Ponerinae	Mayaponera	constricta	Mayaponera_constricta	1	BCI145679	314	MALAISEWEEK49	49	2014-12-06	2014-12-13	2014	December	12	13
96029	MM-BCI-314-061214	Ectatomminae	Gnamptogenys	AAZ7592 interrupta	Gnamptogenys_AAZ7592 interrupta	1	BCI145681	314	MALAISEWEEK49	49	2014-12-06	2014-12-13	2014	December	12	13
96038	MM-BCI-314-061214	Ectatomminae	Gnamptogenys	AAZ7592 interrupta	Gnamptogenys_AAZ7592 interrupta	1	BCI145682	314	MALAISEWEEK49	49	2014-12-06	2014-12-13	2014	December	12	13
97901	MM-BCI-314-061214	Myrmicinae	Strumigenys	marginiventris	Strumigenys_marginiventris	1	BCI145680	314	MALAISEWEEK49	49	2014-12-06	2014-12-13	2014	December	12	13
95148	MM-BCI-315-061214	Ponerinae	Rasopone	arhuaca	Rasopone_arhuaca	2	BCI145684	315	MALAISEWEEK49	49	2014-12-06	2014-12-13	2014	December	12	13
95149	MM-BCI-315-061214	Ectatomminae	Ectatomma	ruidum	Ectatomma_ruidum	3	BCI145685	315	MALAISEWEEK49	49	2014-12-06	2014-12-13	2014	December	12	13
96118	MM-BCI-315-061214	Heteroponerinae	Heteroponera	ADE3668	Heteroponera_ADE3668	1	BCI145686	315	MALAISEWEEK49	49	2014-12-06	2014-12-13	2014	December	12	13
96852	MM-BCI-315-061214	Ponerinae	Leptogenys	pusilla	Leptogenys_pusilla	1	BCI145683	315	MALAISEWEEK49	49	2014-12-06	2014-12-13	2014	December	12	13
95412	MM-BCI-316-061214	Proceratiinae	Probolomyrmex	ACH1131	Probolomyrmex_ACH1131	1	BCI145968	316	MALAISEWEEK49	49	2014-12-06	2014-12-13	2014	December	12	13
95466	MM-BCI-316-061214	Ponerinae	Cryptopone	gilva	Cryptopone_gilva	1	BCI145969	316	MALAISEWEEK49	49	2014-12-06	2014-12-13	2014	December	12	13
96039	MM-BCI-316-061214	Ectatomminae	Gnamptogenys	AAZ7592 interrupta	Gnamptogenys_AAZ7592 interrupta	1	BCI145970	316	MALAISEWEEK49	49	2014-12-06	2014-12-13	2014	December	12	13
96064	MM-BCI-316-061214	Ectatomminae	Gnamptogenys	AAZ7592 interrupta	Gnamptogenys_AAZ7592 interrupta	1	BCI145971	316	MALAISEWEEK49	49	2014-12-06	2014-12-13	2014	December	12	13
97174	MM-BCI-316-061214	Myrmicinae	Rogeria	ACH0205	Rogeria_ACH0205	1	BCI145974	316	MALAISEWEEK49	49	2014-12-06	2014-12-13	2014	December	12	13
97218	MM-BCI-316-061214	Myrmicinae	Rogeria	ACH0205	Rogeria_ACH0205	1	BCI145973	316	MALAISEWEEK49	49	2014-12-06	2014-12-13	2014	December	12	13
98144	MM-BCI-316-061214	Myrmicinae	Strumigenys	sp. 3YB	Strumigenys_sp. 3YB	1	BCI145972	316	MALAISEWEEK49	49	2014-12-06	2014-12-13	2014	December	12	13
95405	MM-BCI-317-061214	Ponerinae	Rasopone	arhuaca	Rasopone_arhuaca	2	BCI145946	317	MALAISEWEEK49	49	2014-12-06	2014-12-13	2014	December	12	13
95408	MM-BCI-317-061214	Ponerinae	Mayaponera	constricta	Mayaponera_constricta	1	BCI145945	317	MALAISEWEEK49	49	2014-12-06	2014-12-13	2014	December	12	13
96078	MM-BCI-317-061214	Ectatomminae	Gnamptogenys	AAZ7592 interrupta	Gnamptogenys_AAZ7592 interrupta	1	BCI145943	317	MALAISEWEEK49	49	2014-12-06	2014-12-13	2014	December	12	13
97697	MM-BCI-317-061214	Myrmicinae	Strumigenys	AAP2320	Strumigenys_AAP2320	1	BCI145944	317	MALAISEWEEK49	49	2014-12-06	2014-12-13	2014	December	12	13
95402	MM-BCI-318-061214	Ectatomminae	Ectatomma	ruidum	Ectatomma_ruidum	1	BCI145934	318	MALAISEWEEK49	49	2014-12-06	2014-12-13	2014	December	12	13
95410	MM-BCI-318-061214	Proceratiinae	Probolomyrmex	ACH1131	Probolomyrmex_ACH1131	1	BCI145935	318	MALAISEWEEK49	49	2014-12-06	2014-12-13	2014	December	12	13
96060	MM-BCI-318-061214	Ectatomminae	Gnamptogenys	AAZ7592 interrupta	Gnamptogenys_AAZ7592 interrupta	1	BCI145937	318	MALAISEWEEK49	49	2014-12-06	2014-12-13	2014	December	12	13
96144	MM-BCI-318-061214	Myrmicinae	Strumigenys	gundlachi	Strumigenys_gundlachi	1	BCI145938	318	MALAISEWEEK49	49	2014-12-06	2014-12-13	2014	December	12	13
97687	MM-BCI-318-061214	Myrmicinae	Strumigenys	AAP2320	Strumigenys_AAP2320	1	BCI145939	318	MALAISEWEEK49	49	2014-12-06	2014-12-13	2014	December	12	13
95150	MM-BCI-319-061214	Ponerinae	Mayaponera	constricta	Mayaponera_constricta	3	BCI145689	319	MALAISEWEEK49	49	2014-12-06	2014-12-13	2014	December	12	13
95151	MM-BCI-319-061214	Ponerinae	Anochetus	diegensis	Anochetus_diegensis	1	BCI145688	319	MALAISEWEEK49	49	2014-12-06	2014-12-13	2014	December	12	13
95152	MM-BCI-319-061214	Ectatomminae	Ectatomma	ruidum	Ectatomma_ruidum	5	BCI145690	319	MALAISEWEEK49	49	2014-12-06	2014-12-13	2014	December	12	13
95403	MM-BCI-320-061214	Ponerinae	Mayaponera	constricta	Mayaponera_constricta	3	BCI145947	320	MALAISEWEEK49	49	2014-12-06	2014-12-13	2014	December	12	13
95407	MM-BCI-320-061214	Ponerinae	Rasopone	arhuaca	Rasopone_arhuaca	5	BCI145967	320	MALAISEWEEK49	49	2014-12-06	2014-12-13	2014	December	12	13
95411	MM-BCI-320-061214	Proceratiinae	Probolomyrmex	ACH1131	Probolomyrmex_ACH1131	4	BCI145957	320	MALAISEWEEK49	49	2014-12-06	2014-12-13	2014	December	12	13
96007	MM-BCI-320-061214	Myrmicinae	Pheidole	AAZ7297 flavens	Pheidole_AAZ7297 flavens	1	BCI145959	320	MALAISEWEEK49	49	2014-12-06	2014-12-13	2014	December	12	13
96066	MM-BCI-320-061214	Ectatomminae	Gnamptogenys	AAZ7592 interrupta	Gnamptogenys_AAZ7592 interrupta	1	BCI145966	320	MALAISEWEEK49	49	2014-12-06	2014-12-13	2014	December	12	13
96072	MM-BCI-320-061214	Ectatomminae	Gnamptogenys	AAZ7592 interrupta	Gnamptogenys_AAZ7592 interrupta	1	BCI145961	320	MALAISEWEEK49	49	2014-12-06	2014-12-13	2014	December	12	13
96081	MM-BCI-320-061214	Ectatomminae	Gnamptogenys	AAZ7592 interrupta	Gnamptogenys_AAZ7592 interrupta	1	BCI145953	320	MALAISEWEEK49	49	2014-12-06	2014-12-13	2014	December	12	13
96088	MM-BCI-320-061214	Ectatomminae	Gnamptogenys	AAZ7592 interrupta	Gnamptogenys_AAZ7592 interrupta	1	BCI145964	320	MALAISEWEEK49	49	2014-12-06	2014-12-13	2014	December	12	13
96101	MM-BCI-320-061214	Ectatomminae	Gnamptogenys	AAZ7592 interrupta	Gnamptogenys_AAZ7592 interrupta	1	BCI145950	320	MALAISEWEEK49	49	2014-12-06	2014-12-13	2014	December	12	13
96103	MM-BCI-320-061214	Ectatomminae	Gnamptogenys	AAZ7592 interrupta	Gnamptogenys_AAZ7592 interrupta	1	BCI145963	320	MALAISEWEEK49	49	2014-12-06	2014-12-13	2014	December	12	13
96104	MM-BCI-320-061214	Ectatomminae	Gnamptogenys	AAZ7592 interrupta	Gnamptogenys_AAZ7592 interrupta	1	BCI145965	320	MALAISEWEEK49	49	2014-12-06	2014-12-13	2014	December	12	13
96105	MM-BCI-320-061214	Ectatomminae	Gnamptogenys	AAZ7592 interrupta	Gnamptogenys_AAZ7592 interrupta	1	BCI145951	320	MALAISEWEEK49	49	2014-12-06	2014-12-13	2014	December	12	13
96119	MM-BCI-320-061214	Ectatomminae	Gnamptogenys	AAZ7592 interrupta	Gnamptogenys_AAZ7592 interrupta	1	BCI145956	320	MALAISEWEEK49	49	2014-12-06	2014-12-13	2014	December	12	13
96178	MM-BCI-320-061214	Myrmicinae	Pheidole	AAZ7297 flavens	Pheidole_AAZ7297 flavens	1	BCI145962	320	MALAISEWEEK49	49	2014-12-06	2014-12-13	2014	December	12	13
97666	MM-BCI-320-061214	Myrmicinae	Strumigenys	AAP2320	Strumigenys_AAP2320	1	BCI145954	320	MALAISEWEEK49	49	2014-12-06	2014-12-13	2014	December	12	13
97883	MM-BCI-320-061214	Myrmicinae	Strumigenys	marginiventris	Strumigenys_marginiventris	1	BCI145960	320	MALAISEWEEK49	49	2014-12-06	2014-12-13	2014	December	12	13
97908	MM-BCI-320-061214	Myrmicinae	Strumigenys	marginiventris	Strumigenys_marginiventris	1	BCI145952	320	MALAISEWEEK49	49	2014-12-06	2014-12-13	2014	December	12	13
97931	MM-BCI-320-061214	Myrmicinae	Strumigenys	marginiventris	Strumigenys_marginiventris	1	BCI145948	320	MALAISEWEEK49	49	2014-12-06	2014-12-13	2014	December	12	13
98008	MM-BCI-320-061214	Myrmicinae	Solenopsis	AAZ7574	Solenopsis_AAZ7574	1	BCI145949	320	MALAISEWEEK49	49	2014-12-06	2014-12-13	2014	December	12	13
106362	MM-BCI-311-131214	Ponerinae	Rasopone	arhuaca	Rasopone_arhuaca	6	BCI157016	311	MALAISEWEEK50	50	2014-12-13	2014-12-20	2014	December	12	20
106377	MM-BCI-311-131214	Ponerinae	Mayaponera	constricta	Mayaponera_constricta	1	BCI157015	311	MALAISEWEEK50	50	2014-12-13	2014-12-20	2014	December	12	20
106363	MM-BCI-312-131214	Ectatomminae	Ectatomma	ruidum	Ectatomma_ruidum	1	BCI157020	312	MALAISEWEEK50	50	2014-12-13	2014-12-20	2014	December	12	20
106369	MM-BCI-312-131214	Ponerinae	Rasopone	arhuaca	Rasopone_arhuaca	16	BCI157017	312	MALAISEWEEK50	50	2014-12-13	2014-12-20	2014	December	12	20
106373	MM-BCI-312-131214	Ponerinae	Mayaponera	constricta	Mayaponera_constricta	1	BCI157019	312	MALAISEWEEK50	50	2014-12-13	2014-12-20	2014	December	12	20
106379	MM-BCI-312-131214	Ponerinae	Pachycondyla	harpax	Pachycondyla_harpax	1	BCI157018	312	MALAISEWEEK50	50	2014-12-13	2014-12-20	2014	December	12	20
106557	MM-BCI-312-131214	Ponerinae	Rasopone	ferruginea	Rasopone_ferruginea	1	BCI157024	312	MALAISEWEEK50	50	2014-12-13	2014-12-20	2014	December	12	20
106759	MM-BCI-312-131214	Heteroponerinae	Heteroponera	ADE3668	Heteroponera_ADE3668	1	BCI157023	312	MALAISEWEEK50	50	2014-12-13	2014-12-20	2014	December	12	20
106356	MM-BCI-313-131214	Ponerinae	Rasopone	arhuaca	Rasopone_arhuaca	2	BCI156972	313	MALAISEWEEK50	50	2014-12-13	2014-12-20	2014	December	12	20
106519	MM-BCI-313-131214	Myrmicinae	Carebara	brevipilosa	Carebara_brevipilosa	1	BCI156971	313	MALAISEWEEK50	50	2014-12-13	2014-12-20	2014	December	12	20
106520	MM-BCI-313-131214	Myrmicinae	Myrmicocrypta	JSC_028	Myrmicocrypta_JSC_028	1	BCI156970	313	MALAISEWEEK50	50	2014-12-13	2014-12-20	2014	December	12	20
106360	MM-BCI-314-131214	Ponerinae	Rasopone	arhuaca	Rasopone_arhuaca	4	BCI156969	314	MALAISEWEEK50	50	2014-12-13	2014-12-20	2014	December	12	20
106361	MM-BCI-314-131214	Myrmicinae	Strumigenys	AAP2320	Strumigenys_AAP2320	1	BCI156968	314	MALAISEWEEK50	50	2014-12-13	2014-12-20	2014	December	12	20
106563	MM-BCI-314-131214	Myrmicinae	Carebara	urichi	Carebara_urichi	1	BCI156967	314	MALAISEWEEK50	50	2014-12-13	2014-12-20	2014	December	12	20
106359	MM-BCI-315-131214	Ponerinae	Rasopone	arhuaca	Rasopone_arhuaca	9	BCI156993	315	MALAISEWEEK50	50	2014-12-13	2014-12-20	2014	December	12	20
106368	MM-BCI-315-131214	Ectatomminae	Ectatomma	ruidum	Ectatomma_ruidum	1	BCI156994	315	MALAISEWEEK50	50	2014-12-13	2014-12-20	2014	December	12	20
106547	MM-BCI-315-131214	Myrmicinae	Carebara	brevipilosa	Carebara_brevipilosa	1	BCI156991	315	MALAISEWEEK50	50	2014-12-13	2014-12-20	2014	December	12	20
106561	MM-BCI-315-131214	Myrmicinae	Myrmicocrypta	JSC_028	Myrmicocrypta_JSC_028	1	BCI156992	315	MALAISEWEEK50	50	2014-12-13	2014-12-20	2014	December	12	20
107348	MM-BCI-315-131214	Myrmicinae	Cyphomyrmex	costatus	Cyphomyrmex_costatus	1	BCI156989	315	MALAISEWEEK50	50	2014-12-13	2014-12-20	2014	December	12	20
113420	MM-BCI-315-131214	Myrmicinae	Apterostigma	AAJ1810	Apterostigma_AAJ1810	1	BCI156990	315	MALAISEWEEK50	50	2014-12-13	2014-12-20	2014	December	12	20
106357	MM-BCI-316-131214	Ponerinae	Rasopone	arhuaca	Rasopone_arhuaca	4	BCI156995	316	MALAISEWEEK50	50	2014-12-13	2014-12-20	2014	December	12	20
106364	MM-BCI-316-131214	Ponerinae	Mayaponera	constricta	Mayaponera_constricta	3	BCI156996	316	MALAISEWEEK50	50	2014-12-13	2014-12-20	2014	December	12	20
106375	MM-BCI-316-131214	Ectatomminae	Gnamptogenys	AAZ7592 interrupta	Gnamptogenys_AAZ7592 interrupta	1	BCI156997	316	MALAISEWEEK50	50	2014-12-13	2014-12-20	2014	December	12	20
106380	MM-BCI-316-131214	Proceratiinae	Probolomyrmex	ACH1131	Probolomyrmex_ACH1131	1	BCI156998	316	MALAISEWEEK50	50	2014-12-13	2014-12-20	2014	December	12	20
106518	MM-BCI-316-131214	Myrmicinae	Myrmicocrypta	JSC_028	Myrmicocrypta_JSC_028	1	BCI157001	316	MALAISEWEEK50	50	2014-12-13	2014-12-20	2014	December	12	20
106541	MM-BCI-316-131214	Myrmicinae	Myrmicocrypta	JSC_028	Myrmicocrypta_JSC_028	1	BCI157000	316	MALAISEWEEK50	50	2014-12-13	2014-12-20	2014	December	12	20
107588	MM-BCI-316-131214	Myrmicinae	Strumigenys	marginiventris	Strumigenys_marginiventris	1	BCI157002	316	MALAISEWEEK50	50	2014-12-13	2014-12-20	2014	December	12	20
106366	MM-BCI-317-131214	Ponerinae	Rasopone	arhuaca	Rasopone_arhuaca	6	BCI156973	317	MALAISEWEEK50	50	2014-12-13	2014-12-20	2014	December	12	20
106374	MM-BCI-317-131214	Proceratiinae	Probolomyrmex	ACH1131	Probolomyrmex_ACH1131	1	BCI156975	317	MALAISEWEEK50	50	2014-12-13	2014-12-20	2014	December	12	20
106378	MM-BCI-317-131214	Myrmicinae	Strumigenys	AAP2320	Strumigenys_AAP2320	1	BCI156974	317	MALAISEWEEK50	50	2014-12-13	2014-12-20	2014	December	12	20
106539	MM-BCI-317-131214	Myrmicinae	Myrmicocrypta	JSC_028	Myrmicocrypta_JSC_028	1	BCI156979	317	MALAISEWEEK50	50	2014-12-13	2014-12-20	2014	December	12	20
106544	MM-BCI-317-131214	Myrmicinae	Myrmicocrypta	JSC_028	Myrmicocrypta_JSC_028	1	BCI156976	317	MALAISEWEEK50	50	2014-12-13	2014-12-20	2014	December	12	20
106558	MM-BCI-317-131214	Myrmicinae	Myrmicocrypta	JSC_028	Myrmicocrypta_JSC_028	1	BCI156980	317	MALAISEWEEK50	50	2014-12-13	2014-12-20	2014	December	12	20
109735	MM-BCI-317-131214	Myrmicinae	Crematogaster	sp. not assigned	Crematogaster_sp. not assigned	1	BCI156978	317	MALAISEWEEK50	50	2014-12-13	2014-12-20	2014	December	12	20
113352	MM-BCI-317-131214	Proceratiinae	Proceratium	micrommatum	Proceratium_micrommatum	1	BCI156981	317	MALAISEWEEK50	50	2014-12-13	2014-12-20	2014	December	12	20
106355	MM-BCI-318-131214	Ponerinae	Rasopone	arhuaca	Rasopone_arhuaca	6	BCI157003	318	MALAISEWEEK50	50	2014-12-13	2014-12-20	2014	December	12	20
106528	MM-BCI-318-131214	Myrmicinae	Myrmicocrypta	ACH1153	Myrmicocrypta_ACH1153	1	BCI157009	318	MALAISEWEEK50	50	2014-12-13	2014-12-20	2014	December	12	20
106537	MM-BCI-318-131214	Myrmicinae	Myrmicocrypta	ACH1153	Myrmicocrypta_ACH1153	1	BCI157007	318	MALAISEWEEK50	50	2014-12-13	2014-12-20	2014	December	12	20
106538	MM-BCI-318-131214	Myrmicinae	Myrmicocrypta	ACH1153	Myrmicocrypta_ACH1153	1	BCI157008	318	MALAISEWEEK50	50	2014-12-13	2014-12-20	2014	December	12	20
106566	MM-BCI-318-131214	Myrmicinae	Myrmicocrypta	ACH1153	Myrmicocrypta_ACH1153	1	BCI157005	318	MALAISEWEEK50	50	2014-12-13	2014-12-20	2014	December	12	20
106600	MM-BCI-318-131214	Myrmicinae	Myrmicocrypta	occipitalis	Myrmicocrypta_occipitalis	1	BCI157006	318	MALAISEWEEK50	50	2014-12-13	2014-12-20	2014	December	12	20
106620	MM-BCI-318-131214	Ectatomminae	Gnamptogenys	AAZ7592 interrupta	Gnamptogenys_AAZ7592 interrupta	1	BCI157004	318	MALAISEWEEK50	50	2014-12-13	2014-12-20	2014	December	12	20
107493	MM-BCI-318-131214	Myrmicinae	Strumigenys	longispinosa	Strumigenys_longispinosa	1	BCI157010	318	MALAISEWEEK50	50	2014-12-13	2014-12-20	2014	December	12	20
106358	MM-BCI-319-131214	Ponerinae	Rasopone	arhuaca	Rasopone_arhuaca	11	BCI156984	319	MALAISEWEEK50	50	2014-12-13	2014-12-20	2014	December	12	20
106365	MM-BCI-319-131214	Proceratiinae	Probolomyrmex	ACH1131	Probolomyrmex_ACH1131	1	BCI156983	319	MALAISEWEEK50	50	2014-12-13	2014-12-20	2014	December	12	20
106370	MM-BCI-319-131214	Ectatomminae	Ectatomma	ruidum	Ectatomma_ruidum	2	BCI156982	319	MALAISEWEEK50	50	2014-12-13	2014-12-20	2014	December	12	20
106505	MM-BCI-319-131214	Ponerinae	Leptogenys	ADE0584	Leptogenys_ADE0584	1	BCI156988	319	MALAISEWEEK50	50	2014-12-13	2014-12-20	2014	December	12	20
106534	MM-BCI-319-131214	Myrmicinae	Carebara	urichi	Carebara_urichi	1	BCI156987	319	MALAISEWEEK50	50	2014-12-13	2014-12-20	2014	December	12	20
106623	MM-BCI-319-131214	Ectatomminae	Gnamptogenys	AAZ7592 interrupta	Gnamptogenys_AAZ7592 interrupta	1	BCI156986	319	MALAISEWEEK50	50	2014-12-13	2014-12-20	2014	December	12	20
107819	MM-BCI-319-131214	Myrmicinae	Strumigenys	sp. 5YB	Strumigenys_sp. 5YB	1	BCI156985	319	MALAISEWEEK50	50	2014-12-13	2014-12-20	2014	December	12	20
106367	MM-BCI-320-131214	Ectatomminae	Ectatomma	ruidum	Ectatomma_ruidum	10	BCI157011	320	MALAISEWEEK50	50	2014-12-13	2014-12-20	2014	December	12	20
106371	MM-BCI-320-131214	Ponerinae	Rasopone	arhuaca	Rasopone_arhuaca	5	BCI157013	320	MALAISEWEEK50	50	2014-12-13	2014-12-20	2014	December	12	20
106391	MM-BCI-311-201214	Ponerinae	Rasopone	arhuaca	Rasopone_arhuaca	6	BCI157065	311	MALAISEWEEK51	51	2014-12-20	2014-12-27	2014	December	12	27
106392	MM-BCI-311-201214	Ectatomminae	Gnamptogenys	AAZ7592 interrupta	Gnamptogenys_AAZ7592 interrupta	1	BCI157066	311	MALAISEWEEK51	51	2014-12-20	2014-12-27	2014	December	12	27
113382	MM-BCI-311-201214	Myrmicinae	Myrmicocrypta	occipitalis	Myrmicocrypta_occipitalis	1	BCI157073	311	MALAISEWEEK51	51	2014-12-20	2014-12-27	2014	December	12	27
113393	MM-BCI-311-201214	Myrmicinae	Myrmicocrypta	JSC_028	Myrmicocrypta_JSC_028	1	BCI157072	311	MALAISEWEEK51	51	2014-12-20	2014-12-27	2014	December	12	27
113409	MM-BCI-311-201214	Myrmicinae	Myrmicocrypta	occipitalis	Myrmicocrypta_occipitalis	1	BCI157074	311	MALAISEWEEK51	51	2014-12-20	2014-12-27	2014	December	12	27
113411	MM-BCI-311-201214	Myrmicinae	Myrmicocrypta	JSC_028	Myrmicocrypta_JSC_028	1	BCI157068	311	MALAISEWEEK51	51	2014-12-20	2014-12-27	2014	December	12	27
113421	MM-BCI-311-201214	Myrmicinae	Apterostigma	ACH1151	Apterostigma_ACH1151	1	BCI157067	311	MALAISEWEEK51	51	2014-12-20	2014-12-27	2014	December	12	27
113431	MM-BCI-311-201214	Myrmicinae	Myrmicocrypta	occipitalis	Myrmicocrypta_occipitalis	1	BCI157069	311	MALAISEWEEK51	51	2014-12-20	2014-12-27	2014	December	12	27
113432	MM-BCI-311-201214	Myrmicinae	Sericomyrmex	amabilis	Sericomyrmex_amabilis	1	BCI157070	311	MALAISEWEEK51	51	2014-12-20	2014-12-27	2014	December	12	27
106477	MM-BCI-312-201214	Ectatomminae	Gnamptogenys	AAZ7592 interrupta	Gnamptogenys_AAZ7592 interrupta	1	BCI157106	312	MALAISEWEEK51	51	2014-12-20	2014-12-27	2014	December	12	27
106482	MM-BCI-312-201214	Ponerinae	Rasopone	arhuaca	Rasopone_arhuaca	17	BCI157105	312	MALAISEWEEK51	51	2014-12-20	2014-12-27	2014	December	12	27
107978	MM-BCI-312-201214	Myrmicinae	Strumigenys	sp. 5YB	Strumigenys_sp. 5YB	1	BCI157101	312	MALAISEWEEK51	51	2014-12-20	2014-12-27	2014	December	12	27
106473	MM-BCI-313-201214	Ponerinae	Mayaponera	constricta	Mayaponera_constricta	5	BCI157119	313	MALAISEWEEK51	51	2014-12-20	2014-12-27	2014	December	12	27
106475	MM-BCI-313-201214	Ectatomminae	Ectatomma	ruidum	Ectatomma_ruidum	1	BCI157109	313	MALAISEWEEK51	51	2014-12-20	2014-12-27	2014	December	12	27
106478	MM-BCI-313-201214	Ectatomminae	Gnamptogenys	AAZ7592 interrupta	Gnamptogenys_AAZ7592 interrupta	2	BCI157118	313	MALAISEWEEK51	51	2014-12-20	2014-12-27	2014	December	12	27
106481	MM-BCI-313-201214	Ponerinae	Rasopone	arhuaca	Rasopone_arhuaca	7	BCI157108	313	MALAISEWEEK51	51	2014-12-20	2014-12-27	2014	December	12	27
106522	MM-BCI-313-201214	Myrmicinae	Myrmicocrypta	ACH1153	Myrmicocrypta_ACH1153	1	BCI157113	313	MALAISEWEEK51	51	2014-12-20	2014-12-27	2014	December	12	27
106593	MM-BCI-313-201214	Myrmicinae	Myrmicocrypta	occipitalis	Myrmicocrypta_occipitalis	1	BCI157112	313	MALAISEWEEK51	51	2014-12-20	2014-12-27	2014	December	12	27
107314	MM-BCI-313-201214	Myrmicinae	Cyphomyrmex	costatus	Cyphomyrmex_costatus	1	BCI157114	313	MALAISEWEEK51	51	2014-12-20	2014-12-27	2014	December	12	27
107526	MM-BCI-313-201214	Myrmicinae	Strumigenys	marginiventris	Strumigenys_marginiventris	1	BCI157117	313	MALAISEWEEK51	51	2014-12-20	2014-12-27	2014	December	12	27
107883	MM-BCI-313-201214	Myrmicinae	Strumigenys	sp. 5YB	Strumigenys_sp. 5YB	1	BCI157116	313	MALAISEWEEK51	51	2014-12-20	2014-12-27	2014	December	12	27
113407	MM-BCI-313-201214	Myrmicinae	Myrmicocrypta	occipitalis	Myrmicocrypta_occipitalis	1	BCI157122	313	MALAISEWEEK51	51	2014-12-20	2014-12-27	2014	December	12	27
106393	MM-BCI-314-201214	Ponerinae	Rasopone	arhuaca	Rasopone_arhuaca	21	BCI157037	314	MALAISEWEEK51	51	2014-12-20	2014-12-27	2014	December	12	27
106394	MM-BCI-314-201214	Ponerinae	Mayaponera	constricta	Mayaponera_constricta	3	BCI157038	314	MALAISEWEEK51	51	2014-12-20	2014-12-27	2014	December	12	27
106659	MM-BCI-314-201214	Ectatomminae	Gnamptogenys	AAZ7592 interrupta	Gnamptogenys_AAZ7592 interrupta	1	BCI157048	314	MALAISEWEEK51	51	2014-12-20	2014-12-27	2014	December	12	27
106672	MM-BCI-314-201214	Proceratiinae	Probolomyrmex	ADE2676	Probolomyrmex_ADE2676	1	BCI157047	314	MALAISEWEEK51	51	2014-12-20	2014-12-27	2014	December	12	27
106673	MM-BCI-314-201214	Proceratiinae	Probolomyrmex	ACH1131	Probolomyrmex_ACH1131	1	BCI157040	314	MALAISEWEEK51	51	2014-12-20	2014-12-27	2014	December	12	27
106674	MM-BCI-314-201214	Proceratiinae	Probolomyrmex	ACH1131	Probolomyrmex_ACH1131	1	BCI157044	314	MALAISEWEEK51	51	2014-12-20	2014-12-27	2014	December	12	27
106675	MM-BCI-314-201214	Proceratiinae	Probolomyrmex	ACH1131	Probolomyrmex_ACH1131	1	BCI157042	314	MALAISEWEEK51	51	2014-12-20	2014-12-27	2014	December	12	27
106718	MM-BCI-314-201214	Heteroponerinae	Heteroponera	ADE3668	Heteroponera_ADE3668	1	BCI157045	314	MALAISEWEEK51	51	2014-12-20	2014-12-27	2014	December	12	27
107337	MM-BCI-314-201214	Myrmicinae	Cyphomyrmex	costatus	Cyphomyrmex_costatus	1	BCI157055	314	MALAISEWEEK51	51	2014-12-20	2014-12-27	2014	December	12	27
107451	MM-BCI-314-201214	Myrmicinae	Strumigenys	gundlachi	Strumigenys_gundlachi	1	BCI157059	314	MALAISEWEEK51	51	2014-12-20	2014-12-27	2014	December	12	27
107459	MM-BCI-314-201214	Myrmicinae	Strumigenys	gundlachi	Strumigenys_gundlachi	1	BCI157041	314	MALAISEWEEK51	51	2014-12-20	2014-12-27	2014	December	12	27
107497	MM-BCI-314-201214	Myrmicinae	Strumigenys	ACZ3067	Strumigenys_ACZ3067	1	BCI157056	314	MALAISEWEEK51	51	2014-12-20	2014-12-27	2014	December	12	27
107571	MM-BCI-314-201214	Myrmicinae	Strumigenys	marginiventris	Strumigenys_marginiventris	1	BCI157052	314	MALAISEWEEK51	51	2014-12-20	2014-12-27	2014	December	12	27
108027	MM-BCI-314-201214	Myrmicinae	Strumigenys	sp. 5YB	Strumigenys_sp. 5YB	1	BCI157043	314	MALAISEWEEK51	51	2014-12-20	2014-12-27	2014	December	12	27
113384	MM-BCI-314-201214	Myrmicinae	Myrmicocrypta	ACH1153	Myrmicocrypta_ACH1153	1	BCI157039	314	MALAISEWEEK51	51	2014-12-20	2014-12-27	2014	December	12	27
113386	MM-BCI-314-201214	Myrmicinae	Myrmicocrypta	ACH1153	Myrmicocrypta_ACH1153	1	BCI157054	314	MALAISEWEEK51	51	2014-12-20	2014-12-27	2014	December	12	27
113402	MM-BCI-314-201214	Myrmicinae	Apterostigma	AAJ1810	Apterostigma_AAJ1810	1	BCI157050	314	MALAISEWEEK51	51	2014-12-20	2014-12-27	2014	December	12	27
113428	MM-BCI-314-201214	Myrmicinae	Myrmicocrypta	occipitalis	Myrmicocrypta_occipitalis	1	BCI157049	314	MALAISEWEEK51	51	2014-12-20	2014-12-27	2014	December	12	27
113435	MM-BCI-314-201214	Myrmicinae	Myrmicocrypta	ACH1153	Myrmicocrypta_ACH1153	1	BCI157046	314	MALAISEWEEK51	51	2014-12-20	2014-12-27	2014	December	12	27
106381	MM-BCI-315-201214	Ectatomminae	Ectatomma	ruidum	Ectatomma_ruidum	3	BCI157075	315	MALAISEWEEK51	51	2014-12-20	2014-12-27	2014	December	12	27
107303	MM-BCI-315-201214	Myrmicinae	Cyphomyrmex	costatus	Cyphomyrmex_costatus	1	BCI157076	315	MALAISEWEEK51	51	2014-12-20	2014-12-27	2014	December	12	27
107358	MM-BCI-315-201214	Myrmicinae	Cyphomyrmex	costatus	Cyphomyrmex_costatus	1	BCI157077	315	MALAISEWEEK51	51	2014-12-20	2014-12-27	2014	December	12	27
106387	MM-BCI-316-201214	Proceratiinae	Probolomyrmex	ACH1131	Probolomyrmex_ACH1131	1	BCI157032	316	MALAISEWEEK51	51	2014-12-20	2014-12-27	2014	December	12	27
106388	MM-BCI-316-201214	Ponerinae	Mayaponera	constricta	Mayaponera_constricta	1	BCI157033	316	MALAISEWEEK51	51	2014-12-20	2014-12-27	2014	December	12	27
106679	MM-BCI-316-201214	Ponerinae	Leptogenys	pusilla	Leptogenys_pusilla	1	BCI157035	316	MALAISEWEEK51	51	2014-12-20	2014-12-27	2014	December	12	27
108086	MM-BCI-316-201214	Myrmicinae	Strumigenys	AAP2320	Strumigenys_AAP2320	1	BCI157036	316	MALAISEWEEK51	51	2014-12-20	2014-12-27	2014	December	12	27
113380	MM-BCI-316-201214	Myrmicinae	Myrmicocrypta	occipitalis	Myrmicocrypta_occipitalis	1	BCI157034	316	MALAISEWEEK51	51	2014-12-20	2014-12-27	2014	December	12	27
106389	MM-BCI-317-201214	Ponerinae	Rasopone	arhuaca	Rasopone_arhuaca	11	BCI157026	317	MALAISEWEEK51	51	2014-12-20	2014-12-27	2014	December	12	27
106390	MM-BCI-317-201214	Ponerinae	Mayaponera	constricta	Mayaponera_constricta	1	BCI157027	317	MALAISEWEEK51	51	2014-12-20	2014-12-27	2014	December	12	27
107509	MM-BCI-317-201214	Myrmicinae	Strumigenys	gundlachi	Strumigenys_gundlachi	1	BCI157029	317	MALAISEWEEK51	51	2014-12-20	2014-12-27	2014	December	12	27
113399	MM-BCI-317-201214	Myrmicinae	Myrmicocrypta	occipitalis	Myrmicocrypta_occipitalis	1	BCI157030	317	MALAISEWEEK51	51	2014-12-20	2014-12-27	2014	December	12	27
113422	MM-BCI-317-201214	Myrmicinae	Myrmicocrypta	occipitalis	Myrmicocrypta_occipitalis	1	BCI157031	317	MALAISEWEEK51	51	2014-12-20	2014-12-27	2014	December	12	27
106382	MM-BCI-318-201214	Ectatomminae	Ectatomma	ruidum	Ectatomma_ruidum	2	BCI157079	318	MALAISEWEEK51	51	2014-12-20	2014-12-27	2014	December	12	27
106383	MM-BCI-318-201214	Ponerinae	Rasopone	arhuaca	Rasopone_arhuaca	5	BCI157081	318	MALAISEWEEK51	51	2014-12-20	2014-12-27	2014	December	12	27
106384	MM-BCI-318-201214	Proceratiinae	Probolomyrmex	ACH1131	Probolomyrmex_ACH1131	1	BCI157082	318	MALAISEWEEK51	51	2014-12-20	2014-12-27	2014	December	12	27
113388	MM-BCI-318-201214	Myrmicinae	Myrmicocrypta	occipitalis	Myrmicocrypta_occipitalis	1	BCI157083	318	MALAISEWEEK51	51	2014-12-20	2014-12-27	2014	December	12	27
113417	MM-BCI-318-201214	Myrmicinae	Myrmicocrypta	occipitalis	Myrmicocrypta_occipitalis	1	BCI157080	318	MALAISEWEEK51	51	2014-12-20	2014-12-27	2014	December	12	27
106385	MM-BCI-319-201214	Ectatomminae	Ectatomma	ruidum	Ectatomma_ruidum	6	BCI157063	319	MALAISEWEEK51	51	2014-12-20	2014-12-27	2014	December	12	27
106386	MM-BCI-319-201214	Ponerinae	Mayaponera	constricta	Mayaponera_constricta	1	BCI157062	319	MALAISEWEEK51	51	2014-12-20	2014-12-27	2014	December	12	27
106498	MM-BCI-319-201214	Ponerinae	Rasopone	arhuaca	Rasopone_arhuaca	7	BCI157064	319	MALAISEWEEK51	51	2014-12-20	2014-12-27	2014	December	12	27
106471	MM-BCI-320-201214	Ectatomminae	Gnamptogenys	AAZ7592 interrupta	Gnamptogenys_AAZ7592 interrupta	7	BCI157091	320	MALAISEWEEK51	51	2014-12-20	2014-12-27	2014	December	12	27
106472	MM-BCI-320-201214	Ectatomminae	Ectatomma	ruidum	Ectatomma_ruidum	2	BCI157088	320	MALAISEWEEK51	51	2014-12-20	2014-12-27	2014	December	12	27
106474	MM-BCI-320-201214	Myrmicinae	Strumigenys	AAP2320	Strumigenys_AAP2320	3	BCI157090	320	MALAISEWEEK51	51	2014-12-20	2014-12-27	2014	December	12	27
106476	MM-BCI-320-201214	Proceratiinae	Probolomyrmex	ACH1131	Probolomyrmex_ACH1131	25	BCI157089	320	MALAISEWEEK51	51	2014-12-20	2014-12-27	2014	December	12	27
106480	MM-BCI-320-201214	Ponerinae	Rasopone	arhuaca	Rasopone_arhuaca	27	BCI157093	320	MALAISEWEEK51	51	2014-12-20	2014-12-27	2014	December	12	27
106973	MM-BCI-320-201214	Myrmicinae	Rogeria	ACH0205	Rogeria_ACH0205	1	BCI157087	320	MALAISEWEEK51	51	2014-12-20	2014-12-27	2014	December	12	27
107460	MM-BCI-320-201214	Myrmicinae	Strumigenys	gundlachi	Strumigenys_gundlachi	1	BCI157094	320	MALAISEWEEK51	51	2014-12-20	2014-12-27	2014	December	12	27
107614	MM-BCI-320-201214	Myrmicinae	Strumigenys	marginiventris	Strumigenys_marginiventris	1	BCI157097	320	MALAISEWEEK51	51	2014-12-20	2014-12-27	2014	December	12	27
113302	MM-BCI-320-201214	Proceratiinae	Proceratium	micrommatum	Proceratium_micrommatum	1	BCI157084	320	MALAISEWEEK51	51	2014-12-20	2014-12-27	2014	December	12	27
113331	MM-BCI-320-201214	Proceratiinae	Proceratium	micrommatum	Proceratium_micrommatum	1	BCI157086	320	MALAISEWEEK51	51	2014-12-20	2014-12-27	2014	December	12	27
113372	MM-BCI-320-201214	Proceratiinae	Proceratium	micrommatum	Proceratium_micrommatum	1	BCI157085	320	MALAISEWEEK51	51	2014-12-20	2014-12-27	2014	December	12	27
113374	MM-BCI-320-201214	Myrmicinae	Myrmicocrypta	occipitalis	Myrmicocrypta_occipitalis	1	BCI157096	320	MALAISEWEEK51	51	2014-12-20	2014-12-27	2014	December	12	27
90878	MM-BCI-311-271214	Ponerinae	Rasopone	arhuaca	Rasopone_arhuaca	5	BCI140903	311	MALAISEWEEK52	52	2014-12-27	2015-01-03	2015	January	1	3
90888	MM-BCI-311-271214	Ponerinae	Mayaponera	constricta	Mayaponera_constricta	2	BCI140904	311	MALAISEWEEK52	52	2014-12-27	2015-01-03	2015	January	1	3
90916	MM-BCI-311-271214	Myrmicinae	Myrmicocrypta	ACH1153	Myrmicocrypta_ACH1153	1	BCI140907	311	MALAISEWEEK52	52	2014-12-27	2015-01-03	2015	January	1	3
90937	MM-BCI-311-271214	Myrmicinae	Myrmicocrypta	ACH1153	Myrmicocrypta_ACH1153	1	BCI140909	311	MALAISEWEEK52	52	2014-12-27	2015-01-03	2015	January	1	3
90996	MM-BCI-311-271214	Ectatomminae	Gnamptogenys	AAZ7592 interrupta	Gnamptogenys_AAZ7592 interrupta	1	BCI140905	311	MALAISEWEEK52	52	2014-12-27	2015-01-03	2015	January	1	3
91036	MM-BCI-311-271214	Proceratiinae	Probolomyrmex	ACH1131	Probolomyrmex_ACH1131	1	BCI140908	311	MALAISEWEEK52	52	2014-12-27	2015-01-03	2015	January	1	3
91574	MM-BCI-311-271214	Myrmicinae	Strumigenys	longispinosa	Strumigenys_longispinosa	1	BCI140906	311	MALAISEWEEK52	52	2014-12-27	2015-01-03	2015	January	1	3
91591	MM-BCI-311-271214	Myrmicinae	Strumigenys	longispinosa	Strumigenys_longispinosa	1	BCI140910	311	MALAISEWEEK52	52	2014-12-27	2015-01-03	2015	January	1	3
90873	MM-BCI-312-271214	Ponerinae	Rasopone	arhuaca	Rasopone_arhuaca	24	BCI140931	312	MALAISEWEEK52	52	2014-12-27	2015-01-03	2015	January	1	3
90925	MM-BCI-312-271214	Ectatomminae	Ectatomma	ruidum	Ectatomma_ruidum	1	BCI140921	312	MALAISEWEEK52	52	2014-12-27	2015-01-03	2015	January	1	3
90929	MM-BCI-312-271214	Proceratiinae	Probolomyrmex	ACH1131	Probolomyrmex_ACH1131	3	BCI140932	312	MALAISEWEEK52	52	2014-12-27	2015-01-03	2015	January	1	3
90936	MM-BCI-312-271214	Ponerinae	Mayaponera	constricta	Mayaponera_constricta	1	BCI140926	312	MALAISEWEEK52	52	2014-12-27	2015-01-03	2015	January	1	3
90968	MM-BCI-312-271214	Ectatomminae	Gnamptogenys	AAZ7592 interrupta	Gnamptogenys_AAZ7592 interrupta	1	BCI140915	312	MALAISEWEEK52	52	2014-12-27	2015-01-03	2015	January	1	3
91013	MM-BCI-312-271214	Ectatomminae	Gnamptogenys	AAZ7592 interrupta	Gnamptogenys_AAZ7592 interrupta	1	BCI140929	312	MALAISEWEEK52	52	2014-12-27	2015-01-03	2015	January	1	3
91025	MM-BCI-312-271214	Ectatomminae	Gnamptogenys	AAZ7592 interrupta	Gnamptogenys_AAZ7592 interrupta	1	BCI140917	312	MALAISEWEEK52	52	2014-12-27	2015-01-03	2015	January	1	3
91026	MM-BCI-312-271214	Ponerinae	Leptogenys	pusilla	Leptogenys_pusilla	1	BCI140935	312	MALAISEWEEK52	52	2014-12-27	2015-01-03	2015	January	1	3
91033	MM-BCI-312-271214	Ponerinae	Leptogenys	pusilla	Leptogenys_pusilla	1	BCI140933	312	MALAISEWEEK52	52	2014-12-27	2015-01-03	2015	January	1	3
91037	MM-BCI-312-271214	Ectatomminae	Gnamptogenys	AAZ7592 interrupta	Gnamptogenys_AAZ7592 interrupta	1	BCI140934	312	MALAISEWEEK52	52	2014-12-27	2015-01-03	2015	January	1	3
91045	MM-BCI-312-271214	Ectatomminae	Gnamptogenys	AAZ7592 interrupta	Gnamptogenys_AAZ7592 interrupta	1	BCI140925	312	MALAISEWEEK52	52	2014-12-27	2015-01-03	2015	January	1	3
91048	MM-BCI-312-271214	Ectatomminae	Gnamptogenys	AAZ7592 interrupta	Gnamptogenys_AAZ7592 interrupta	1	BCI140924	312	MALAISEWEEK52	52	2014-12-27	2015-01-03	2015	January	1	3
91057	MM-BCI-312-271214	Ectatomminae	Gnamptogenys	AAZ7592 interrupta	Gnamptogenys_AAZ7592 interrupta	1	BCI140930	312	MALAISEWEEK52	52	2014-12-27	2015-01-03	2015	January	1	3
91066	MM-BCI-312-271214	Proceratiinae	Probolomyrmex	ACH1131	Probolomyrmex_ACH1131	1	BCI140928	312	MALAISEWEEK52	52	2014-12-27	2015-01-03	2015	January	1	3
91071	MM-BCI-312-271214	Myrmicinae	Solenopsis	AAZ7733	Solenopsis_AAZ7733	1	BCI140923	312	MALAISEWEEK52	52	2014-12-27	2015-01-03	2015	January	1	3
91079	MM-BCI-312-271214	Formicinae	Acropyga	ADK8508	Acropyga_ADK8508	1	BCI140914	312	MALAISEWEEK52	52	2014-12-27	2015-01-03	2015	January	1	3
91098	MM-BCI-312-271214	Myrmicinae	Pheidole	caltrop	Pheidole_caltrop	1	BCI140937	312	MALAISEWEEK52	52	2014-12-27	2015-01-03	2015	January	1	3
91107	MM-BCI-312-271214	Myrmicinae	Strumigenys	gundlachi	Strumigenys_gundlachi	1	BCI140916	312	MALAISEWEEK52	52	2014-12-27	2015-01-03	2015	January	1	3
91470	MM-BCI-312-271214	Myrmicinae	Rogeria	ADE1221	Rogeria_ADE1221	1	BCI140936	312	MALAISEWEEK52	52	2014-12-27	2015-01-03	2015	January	1	3
91578	MM-BCI-312-271214	Myrmicinae	Strumigenys	longispinosa	Strumigenys_longispinosa	1	BCI140922	312	MALAISEWEEK52	52	2014-12-27	2015-01-03	2015	January	1	3
91782	MM-BCI-312-271214	Myrmicinae	Strumigenys	AAP2320	Strumigenys_AAP2320	1	BCI140920	312	MALAISEWEEK52	52	2014-12-27	2015-01-03	2015	January	1	3
91793	MM-BCI-312-271214	Myrmicinae	Strumigenys	sp. 3YB	Strumigenys_sp. 3YB	1	BCI140927	312	MALAISEWEEK52	52	2014-12-27	2015-01-03	2015	January	1	3
91805	MM-BCI-312-271214	Myrmicinae	Strumigenys	sp. 3YB	Strumigenys_sp. 3YB	1	BCI140912	312	MALAISEWEEK52	52	2014-12-27	2015-01-03	2015	January	1	3
107709	MM-BCI-312-271214	Myrmicinae	Strumigenys	sp. 5YB	Strumigenys_sp. 5YB	1	BCI140911	312	MALAISEWEEK52	52	2014-12-27	2015-01-03	2015	January	1	3
90871	MM-BCI-313-271214	Ectatomminae	Ectatomma	ruidum	Ectatomma_ruidum	1	BCI140877	313	MALAISEWEEK52	52	2014-12-27	2015-01-03	2015	January	1	3
90909	MM-BCI-313-271214	Ponerinae	Rasopone	arhuaca	Rasopone_arhuaca	2	BCI140878	313	MALAISEWEEK52	52	2014-12-27	2015-01-03	2015	January	1	3
90980	MM-BCI-313-271214	Ponerinae	Odontomachus	meinerti	Odontomachus_meinerti	1	BCI140879	313	MALAISEWEEK52	52	2014-12-27	2015-01-03	2015	January	1	3
91096	MM-BCI-313-271214	Ectatomminae	Typhlomyrmex	ADE3065	Typhlomyrmex_ADE3065	1	BCI140881	313	MALAISEWEEK52	52	2014-12-27	2015-01-03	2015	January	1	3
91117	MM-BCI-313-271214	Formicinae	Acropyga	ADK8508	Acropyga_ADK8508	1	BCI140876	313	MALAISEWEEK52	52	2014-12-27	2015-01-03	2015	January	1	3
91534	MM-BCI-313-271214	Myrmicinae	Strumigenys	marginiventris	Strumigenys_marginiventris	1	BCI140880	313	MALAISEWEEK52	52	2014-12-27	2015-01-03	2015	January	1	3
91599	MM-BCI-313-271214	Myrmicinae	Strumigenys	marginiventris	Strumigenys_marginiventris	1	BCI140882	313	MALAISEWEEK52	52	2014-12-27	2015-01-03	2015	January	1	3
90875	MM-BCI-314-271214	Ponerinae	Mayaponera	constricta	Mayaponera_constricta	1	BCI140884	314	MALAISEWEEK52	52	2014-12-27	2015-01-03	2015	January	1	3
90876	MM-BCI-314-271214	Proceratiinae	Probolomyrmex	ACH1131	Probolomyrmex_ACH1131	2	BCI140883	314	MALAISEWEEK52	52	2014-12-27	2015-01-03	2015	January	1	3
90900	MM-BCI-314-271214	Ponerinae	Rasopone	arhuaca	Rasopone_arhuaca	5	BCI140885	314	MALAISEWEEK52	52	2014-12-27	2015-01-03	2015	January	1	3
90933	MM-BCI-314-271214	Myrmicinae	Myrmicocrypta	JSC_028	Myrmicocrypta_JSC_028	1	BCI140892	314	MALAISEWEEK52	52	2014-12-27	2015-01-03	2015	January	1	3
91003	MM-BCI-314-271214	Myrmicinae	Apterostigma	AAF5538	Apterostigma_AAF5538	1	BCI140886	314	MALAISEWEEK52	52	2014-12-27	2015-01-03	2015	January	1	3
91076	MM-BCI-314-271214	Myrmicinae	Myrmicocrypta	occipitalis	Myrmicocrypta_occipitalis	1	BCI140887	314	MALAISEWEEK52	52	2014-12-27	2015-01-03	2015	January	1	3
91448	MM-BCI-314-271214	Dorylinae	Syscia	ADE2473	Syscia_ADE2473	1	BCI140890	314	MALAISEWEEK52	52	2014-12-27	2015-01-03	2015	January	1	3
91602	MM-BCI-314-271214	Myrmicinae	Strumigenys	marginiventris	Strumigenys_marginiventris	1	BCI140891	314	MALAISEWEEK52	52	2014-12-27	2015-01-03	2015	January	1	3
91792	MM-BCI-314-271214	Myrmicinae	Strumigenys	marginiventris	Strumigenys_marginiventris	1	BCI140889	314	MALAISEWEEK52	52	2014-12-27	2015-01-03	2015	January	1	3
94174	MM-BCI-314-271214	Myrmicinae	Wasmannia	scrobifera	Wasmannia_scrobifera	1	BCI140888	314	MALAISEWEEK52	52	2014-12-27	2015-01-03	2015	January	1	3
91011	MM-BCI-315-271214	Ectatomminae	Gnamptogenys	AAZ7592 interrupta	Gnamptogenys_AAZ7592 interrupta	1	BCI140893	315	MALAISEWEEK52	52	2014-12-27	2015-01-03	2015	January	1	3
91029	MM-BCI-315-271214	Proceratiinae	Probolomyrmex	ACH1131	Probolomyrmex_ACH1131	1	BCI140894	315	MALAISEWEEK52	52	2014-12-27	2015-01-03	2015	January	1	3
91058	MM-BCI-315-271214	Ectatomminae	Gnamptogenys	AAZ7592 interrupta	Gnamptogenys_AAZ7592 interrupta	1	BCI140895	315	MALAISEWEEK52	52	2014-12-27	2015-01-03	2015	January	1	3
91493	MM-BCI-315-271214	Myrmicinae	Strumigenys	marginiventris	Strumigenys_marginiventris	1	BCI140896	315	MALAISEWEEK52	52	2014-12-27	2015-01-03	2015	January	1	3
90877	MM-BCI-316-271214	Ponerinae	Rasopone	arhuaca	Rasopone_arhuaca	2	BCI140870	316	MALAISEWEEK52	52	2014-12-27	2015-01-03	2015	January	1	3
91053	MM-BCI-316-271214	Ponerinae	Leptogenys	pusilla	Leptogenys_pusilla	1	BCI140869	316	MALAISEWEEK52	52	2014-12-27	2015-01-03	2015	January	1	3
90881	MM-BCI-317-271214	Ponerinae	Mayaponera	constricta	Mayaponera_constricta	1	BCI140866	317	MALAISEWEEK52	52	2014-12-27	2015-01-03	2015	January	1	3
90886	MM-BCI-317-271214	Ponerinae	Rasopone	arhuaca	Rasopone_arhuaca	16	BCI140867	317	MALAISEWEEK52	52	2014-12-27	2015-01-03	2015	January	1	3
90891	MM-BCI-317-271214	Myrmicinae	Myrmicocrypta	JSC_028	Myrmicocrypta_JSC_028	1	BCI140859	317	MALAISEWEEK52	52	2014-12-27	2015-01-03	2015	January	1	3
90931	MM-BCI-317-271214	Proceratiinae	Probolomyrmex	ACH1131	Probolomyrmex_ACH1131	2	BCI140865	317	MALAISEWEEK52	52	2014-12-27	2015-01-03	2015	January	1	3
91010	MM-BCI-317-271214	Ectatomminae	Gnamptogenys	AAZ7592 interrupta	Gnamptogenys_AAZ7592 interrupta	1	BCI140863	317	MALAISEWEEK52	52	2014-12-27	2015-01-03	2015	January	1	3
91032	MM-BCI-317-271214	Ectatomminae	Gnamptogenys	AAZ7592 interrupta	Gnamptogenys_AAZ7592 interrupta	1	BCI140864	317	MALAISEWEEK52	52	2014-12-27	2015-01-03	2015	January	1	3
91112	MM-BCI-317-271214	Myrmicinae	Strumigenys	gundlachi	Strumigenys_gundlachi	1	BCI140860	317	MALAISEWEEK52	52	2014-12-27	2015-01-03	2015	January	1	3
91125	MM-BCI-317-271214	Myrmicinae	Pheidole	caltrop	Pheidole_caltrop	1	BCI140861	317	MALAISEWEEK52	52	2014-12-27	2015-01-03	2015	January	1	3
91797	MM-BCI-317-271214	Myrmicinae	Strumigenys	sp. 3YB	Strumigenys_sp. 3YB	1	BCI140862	317	MALAISEWEEK52	52	2014-12-27	2015-01-03	2015	January	1	3
90870	MM-BCI-318-271214	Ponerinae	Mayaponera	constricta	Mayaponera_constricta	1	BCI140897	318	MALAISEWEEK52	52	2014-12-27	2015-01-03	2015	January	1	3
90940	MM-BCI-318-271214	Ponerinae	Rasopone	arhuaca	Rasopone_arhuaca	7	BCI140898	318	MALAISEWEEK52	52	2014-12-27	2015-01-03	2015	January	1	3
91046	MM-BCI-318-271214	Proceratiinae	Probolomyrmex	ACH1131	Probolomyrmex_ACH1131	1	BCI140901	318	MALAISEWEEK52	52	2014-12-27	2015-01-03	2015	January	1	3
91064	MM-BCI-318-271214	Proceratiinae	Probolomyrmex	ACH1131	Probolomyrmex_ACH1131	1	BCI140899	318	MALAISEWEEK52	52	2014-12-27	2015-01-03	2015	January	1	3
90872	MM-BCI-319-271214	Ectatomminae	Ectatomma	ruidum	Ectatomma_ruidum	1	BCI140871	319	MALAISEWEEK52	52	2014-12-27	2015-01-03	2015	January	1	3
90894	MM-BCI-319-271214	Ponerinae	Rasopone	arhuaca	Rasopone_arhuaca	2	BCI140872	319	MALAISEWEEK52	52	2014-12-27	2015-01-03	2015	January	1	3
91555	MM-BCI-319-271214	Myrmicinae	Strumigenys	marginiventris	Strumigenys_marginiventris	1	BCI140875	319	MALAISEWEEK52	52	2014-12-27	2015-01-03	2015	January	1	3
91683	MM-BCI-319-271214	Myrmicinae	Strumigenys	AAP2320	Strumigenys_AAP2320	1	BCI140874	319	MALAISEWEEK52	52	2014-12-27	2015-01-03	2015	January	1	3
90874	MM-BCI-320-271214	Ponerinae	Rasopone	arhuaca	Rasopone_arhuaca	23	BCI140941	320	MALAISEWEEK52	52	2014-12-27	2015-01-03	2015	January	1	3
90879	MM-BCI-320-271214	Myrmicinae	Myrmicocrypta	ACH1153	Myrmicocrypta_ACH1153	1	BCI140975	320	MALAISEWEEK52	52	2014-12-27	2015-01-03	2015	January	1	3
90883	MM-BCI-320-271214	Myrmicinae	Myrmicocrypta	ACH1153	Myrmicocrypta_ACH1153	1	BCI140964	320	MALAISEWEEK52	52	2014-12-27	2015-01-03	2015	January	1	3
90885	MM-BCI-320-271214	Proceratiinae	Probolomyrmex	ACH1131	Probolomyrmex_ACH1131	4	BCI140942	320	MALAISEWEEK52	52	2014-12-27	2015-01-03	2015	January	1	3
90887	MM-BCI-320-271214	Myrmicinae	Myrmicocrypta	ACH1153	Myrmicocrypta_ACH1153	1	BCI140954	320	MALAISEWEEK52	52	2014-12-27	2015-01-03	2015	January	1	3
90890	MM-BCI-320-271214	Myrmicinae	Myrmicocrypta	JSC_028	Myrmicocrypta_JSC_028	1	BCI140953	320	MALAISEWEEK52	52	2014-12-27	2015-01-03	2015	January	1	3
90897	MM-BCI-320-271214	Ponerinae	Mayaponera	constricta	Mayaponera_constricta	3	BCI140944	320	MALAISEWEEK52	52	2014-12-27	2015-01-03	2015	January	1	3
90904	MM-BCI-320-271214	Myrmicinae	Myrmicocrypta	ACH1153	Myrmicocrypta_ACH1153	1	BCI140979	320	MALAISEWEEK52	52	2014-12-27	2015-01-03	2015	January	1	3
90906	MM-BCI-320-271214	Myrmicinae	Myrmicocrypta	JSC_028	Myrmicocrypta_JSC_028	1	BCI140978	320	MALAISEWEEK52	52	2014-12-27	2015-01-03	2015	January	1	3
90907	MM-BCI-320-271214	Ponerinae	Pachycondyla	harpax	Pachycondyla_harpax	2	BCI140943	320	MALAISEWEEK52	52	2014-12-27	2015-01-03	2015	January	1	3
90911	MM-BCI-320-271214	Myrmicinae	Myrmicocrypta	JSC_028	Myrmicocrypta_JSC_028	1	BCI140956	320	MALAISEWEEK52	52	2014-12-27	2015-01-03	2015	January	1	3
90912	MM-BCI-320-271214	Myrmicinae	Myrmicocrypta	ACH1153	Myrmicocrypta_ACH1153	1	BCI140971	320	MALAISEWEEK52	52	2014-12-27	2015-01-03	2015	January	1	3
90913	MM-BCI-320-271214	Myrmicinae	Myrmicocrypta	ACH1153	Myrmicocrypta_ACH1153	1	BCI140957	320	MALAISEWEEK52	52	2014-12-27	2015-01-03	2015	January	1	3
90939	MM-BCI-320-271214	Myrmicinae	Myrmicocrypta	ACH1153	Myrmicocrypta_ACH1153	1	BCI140958	320	MALAISEWEEK52	52	2014-12-27	2015-01-03	2015	January	1	3
90941	MM-BCI-320-271214	Myrmicinae	Myrmicocrypta	ACH1153	Myrmicocrypta_ACH1153	1	BCI140959	320	MALAISEWEEK52	52	2014-12-27	2015-01-03	2015	January	1	3
90942	MM-BCI-320-271214	Myrmicinae	Myrmicocrypta	ACH1153	Myrmicocrypta_ACH1153	1	BCI140949	320	MALAISEWEEK52	52	2014-12-27	2015-01-03	2015	January	1	3
90951	MM-BCI-320-271214	Myrmicinae	Carebara	urichi	Carebara_urichi	1	BCI140972	320	MALAISEWEEK52	52	2014-12-27	2015-01-03	2015	January	1	3
90992	MM-BCI-320-271214	Myrmicinae	Carebara	urichi	Carebara_urichi	1	BCI140952	320	MALAISEWEEK52	52	2014-12-27	2015-01-03	2015	January	1	3
91005	MM-BCI-320-271214	Ponerinae	Odontomachus	bauri	Odontomachus_bauri	1	BCI140962	320	MALAISEWEEK52	52	2014-12-27	2015-01-03	2015	January	1	3
91008	MM-BCI-320-271214	Ectatomminae	Gnamptogenys	AAZ7592 interrupta	Gnamptogenys_AAZ7592 interrupta	1	BCI140951	320	MALAISEWEEK52	52	2014-12-27	2015-01-03	2015	January	1	3
91016	MM-BCI-320-271214	Ectatomminae	Gnamptogenys	AAZ7592 interrupta	Gnamptogenys_AAZ7592 interrupta	1	BCI140966	320	MALAISEWEEK52	52	2014-12-27	2015-01-03	2015	January	1	3
91030	MM-BCI-320-271214	Ectatomminae	Gnamptogenys	AAZ7592 interrupta	Gnamptogenys_AAZ7592 interrupta	1	BCI140955	320	MALAISEWEEK52	52	2014-12-27	2015-01-03	2015	January	1	3
91038	MM-BCI-320-271214	Ectatomminae	Gnamptogenys	AAZ7592 interrupta	Gnamptogenys_AAZ7592 interrupta	1	BCI140945	320	MALAISEWEEK52	52	2014-12-27	2015-01-03	2015	January	1	3
91056	MM-BCI-320-271214	Ectatomminae	Gnamptogenys	AAZ7592 interrupta	Gnamptogenys_AAZ7592 interrupta	1	BCI140967	320	MALAISEWEEK52	52	2014-12-27	2015-01-03	2015	January	1	3
91060	MM-BCI-320-271214	Ectatomminae	Gnamptogenys	AAZ7592 interrupta	Gnamptogenys_AAZ7592 interrupta	1	BCI140946	320	MALAISEWEEK52	52	2014-12-27	2015-01-03	2015	January	1	3
91061	MM-BCI-320-271214	Ectatomminae	Gnamptogenys	AAZ7592 interrupta	Gnamptogenys_AAZ7592 interrupta	1	BCI140968	320	MALAISEWEEK52	52	2014-12-27	2015-01-03	2015	January	1	3
91062	MM-BCI-320-271214	Ectatomminae	Gnamptogenys	AAZ7592 interrupta	Gnamptogenys_AAZ7592 interrupta	1	BCI140960	320	MALAISEWEEK52	52	2014-12-27	2015-01-03	2015	January	1	3
91065	MM-BCI-320-271214	Ectatomminae	Gnamptogenys	AAZ7592 interrupta	Gnamptogenys_AAZ7592 interrupta	1	BCI140969	320	MALAISEWEEK52	52	2014-12-27	2015-01-03	2015	January	1	3
91074	MM-BCI-320-271214	Myrmicinae	Strumigenys	gundlachi	Strumigenys_gundlachi	1	BCI140973	320	MALAISEWEEK52	52	2014-12-27	2015-01-03	2015	January	1	3
91095	MM-BCI-320-271214	Myrmicinae	Octostruma	amrishi	Octostruma_amrishi	1	BCI140965	320	MALAISEWEEK52	52	2014-12-27	2015-01-03	2015	January	1	3
91099	MM-BCI-320-271214	Myrmicinae	Carebara	urichi	Carebara_urichi	1	BCI140948	320	MALAISEWEEK52	52	2014-12-27	2015-01-03	2015	January	1	3
91544	MM-BCI-320-271214	Myrmicinae	Strumigenys	longispinosa	Strumigenys_longispinosa	1	BCI140961	320	MALAISEWEEK52	52	2014-12-27	2015-01-03	2015	January	1	3
91715	MM-BCI-320-271214	Myrmicinae	Strumigenys	sp. 3YB	Strumigenys_sp. 3YB	1	BCI140970	320	MALAISEWEEK52	52	2014-12-27	2015-01-03	2015	January	1	3
89963	MM-BCI-311-030115	Ponerinae	Mayaponera	constricta	Mayaponera_constricta	3	BCI140623	311	MALAISEWEEK01	1	2015-01-03	2015-01-10	2015	January	1	10
89964	MM-BCI-311-030115	Ponerinae	Rasopone	arhuaca	Rasopone_arhuaca	15	BCI140624	311	MALAISEWEEK01	1	2015-01-03	2015-01-10	2015	January	1	10
90120	MM-BCI-311-030115	Myrmicinae	Myrmicocrypta	ACH1153	Myrmicocrypta_ACH1153	1	BCI140629	311	MALAISEWEEK01	1	2015-01-03	2015-01-10	2015	January	1	10
90189	MM-BCI-311-030115	Proceratiinae	Probolomyrmex	ACH1131	Probolomyrmex_ACH1131	1	BCI140627	311	MALAISEWEEK01	1	2015-01-03	2015-01-10	2015	January	1	10
91435	MM-BCI-311-030115	Myrmicinae	Solenopsis	AAZ7574	Solenopsis_AAZ7574	1	BCI140630	311	MALAISEWEEK01	1	2015-01-03	2015-01-10	2015	January	1	10
91494	MM-BCI-311-030115	Myrmicinae	Strumigenys	marginiventris	Strumigenys_marginiventris	1	BCI140628	311	MALAISEWEEK01	1	2015-01-03	2015-01-10	2015	January	1	10
91506	MM-BCI-311-030115	Myrmicinae	Strumigenys	marginiventris	Strumigenys_marginiventris	1	BCI140626	311	MALAISEWEEK01	1	2015-01-03	2015-01-10	2015	January	1	10
94491	MM-BCI-311-030115	Ponerinae	Thaumatomyrmex	atrox	Thaumatomyrmex_atrox	1	BCI140625	311	MALAISEWEEK01	1	2015-01-03	2015-01-10	2015	January	1	10
89957	MM-BCI-312-030115	Ponerinae	Rasopone	arhuaca	Rasopone_arhuaca	19	BCI140682	312	MALAISEWEEK01	1	2015-01-03	2015-01-10	2015	January	1	10
89958	MM-BCI-312-030115	Ponerinae	Mayaponera	constricta	Mayaponera_constricta	1	BCI140683	312	MALAISEWEEK01	1	2015-01-03	2015-01-10	2015	January	1	10
90108	MM-BCI-312-030115	Proceratiinae	Probolomyrmex	ACH1131	Probolomyrmex_ACH1131	1	BCI140695	312	MALAISEWEEK01	1	2015-01-03	2015-01-10	2015	January	1	10
90112	MM-BCI-312-030115	Proceratiinae	Probolomyrmex	ACH1131	Probolomyrmex_ACH1131	1	BCI140688	312	MALAISEWEEK01	1	2015-01-03	2015-01-10	2015	January	1	10
90134	MM-BCI-312-030115	Myrmicinae	Myrmicocrypta	ACH1153	Myrmicocrypta_ACH1153	1	BCI140696	312	MALAISEWEEK01	1	2015-01-03	2015-01-10	2015	January	1	10
90162	MM-BCI-312-030115	Ectatomminae	Gnamptogenys	AAZ7592 interrupta	Gnamptogenys_AAZ7592 interrupta	1	BCI140692	312	MALAISEWEEK01	1	2015-01-03	2015-01-10	2015	January	1	10
90188	MM-BCI-312-030115	Dolichoderinae	Technomyrmex	fulvus	Technomyrmex_fulvus	1	BCI140699	312	MALAISEWEEK01	1	2015-01-03	2015-01-10	2015	January	1	10
90239	MM-BCI-312-030115	Myrmicinae	Strumigenys	AAP2320	Strumigenys_AAP2320	1	BCI140687	312	MALAISEWEEK01	1	2015-01-03	2015-01-10	2015	January	1	10
90240	MM-BCI-312-030115	Myrmicinae	Strumigenys	AAP2320	Strumigenys_AAP2320	1	BCI140698	312	MALAISEWEEK01	1	2015-01-03	2015-01-10	2015	January	1	10
90248	MM-BCI-312-030115	Myrmicinae	Strumigenys	AAP2320	Strumigenys_AAP2320	1	BCI140690	312	MALAISEWEEK01	1	2015-01-03	2015-01-10	2015	January	1	10
90256	MM-BCI-312-030115	Myrmicinae	Strumigenys	AAP2320	Strumigenys_AAP2320	1	BCI140693	312	MALAISEWEEK01	1	2015-01-03	2015-01-10	2015	January	1	10
90309	MM-BCI-312-030115	Myrmicinae	Strumigenys	gundlachi	Strumigenys_gundlachi	1	BCI140694	312	MALAISEWEEK01	1	2015-01-03	2015-01-10	2015	January	1	10
90491	MM-BCI-312-030115	Dolichoderinae	Technomyrmex	fulvus	Technomyrmex_fulvus	1	BCI140685	312	MALAISEWEEK01	1	2015-01-03	2015-01-10	2015	January	1	10
90540	MM-BCI-312-030115	Dolichoderinae	Technomyrmex	fulvus	Technomyrmex_fulvus	1	BCI140686	312	MALAISEWEEK01	1	2015-01-03	2015-01-10	2015	January	1	10
90541	MM-BCI-312-030115	Dolichoderinae	Technomyrmex	fulvus	Technomyrmex_fulvus	1	BCI140691	312	MALAISEWEEK01	1	2015-01-03	2015-01-10	2015	January	1	10
91481	MM-BCI-312-030115	Myrmicinae	Strumigenys	marginiventris	Strumigenys_marginiventris	1	BCI140689	312	MALAISEWEEK01	1	2015-01-03	2015-01-10	2015	January	1	10
91714	MM-BCI-312-030115	Myrmicinae	Strumigenys	longispinosa	Strumigenys_longispinosa	1	BCI140684	312	MALAISEWEEK01	1	2015-01-03	2015-01-10	2015	January	1	10
89954	MM-BCI-313-030115	Ectatomminae	Ectatomma	ruidum	Ectatomma_ruidum	2	BCI140619	313	MALAISEWEEK01	1	2015-01-03	2015-01-10	2015	January	1	10
89955	MM-BCI-313-030115	Ponerinae	Rasopone	arhuaca	Rasopone_arhuaca	5	BCI140620	313	MALAISEWEEK01	1	2015-01-03	2015-01-10	2015	January	1	10
90140	MM-BCI-313-030115	Myrmicinae	Apterostigma	AAJ1810	Apterostigma_AAJ1810	1	BCI140622	313	MALAISEWEEK01	1	2015-01-03	2015-01-10	2015	January	1	10
91559	MM-BCI-313-030115	Myrmicinae	Strumigenys	marginiventris	Strumigenys_marginiventris	1	BCI140621	313	MALAISEWEEK01	1	2015-01-03	2015-01-10	2015	January	1	10
90142	MM-BCI-314-030115	Myrmicinae	Myrmicocrypta	ACH1153	Myrmicocrypta_ACH1153	1	BCI140678	314	MALAISEWEEK01	1	2015-01-03	2015-01-10	2015	January	1	10
90147	MM-BCI-314-030115	Myrmicinae	Myrmicocrypta	JSC_028	Myrmicocrypta_JSC_028	1	BCI140676	314	MALAISEWEEK01	1	2015-01-03	2015-01-10	2015	January	1	10
90118	MM-BCI-315-030115	Myrmicinae	Myrmicocrypta	JSC_028	Myrmicocrypta_JSC_028	1	BCI140681	315	MALAISEWEEK01	1	2015-01-03	2015-01-10	2015	January	1	10
89956	MM-BCI-316-030115	Ponerinae	Rasopone	arhuaca	Rasopone_arhuaca	1	BCI140641	316	MALAISEWEEK01	1	2015-01-03	2015-01-10	2015	January	1	10
97196	MM-BCI-316-030115	Myrmicinae	Rogeria	ACH0205	Rogeria_ACH0205	1	BCI140642	316	MALAISEWEEK01	1	2015-01-03	2015-01-10	2015	January	1	10
89962	MM-BCI-317-030115	Ponerinae	Rasopone	arhuaca	Rasopone_arhuaca	11	BCI140631	317	MALAISEWEEK01	1	2015-01-03	2015-01-10	2015	January	1	10
90152	MM-BCI-317-030115	Myrmicinae	Myrmicocrypta	JSC_028	Myrmicocrypta_JSC_028	1	BCI140632	317	MALAISEWEEK01	1	2015-01-03	2015-01-10	2015	January	1	10
90204	MM-BCI-317-030115	Proceratiinae	Probolomyrmex	ACH1131	Probolomyrmex_ACH1131	1	BCI140634	317	MALAISEWEEK01	1	2015-01-03	2015-01-10	2015	January	1	10
90208	MM-BCI-317-030115	Proceratiinae	Probolomyrmex	ACH1131	Probolomyrmex_ACH1131	1	BCI140637	317	MALAISEWEEK01	1	2015-01-03	2015-01-10	2015	January	1	10
90251	MM-BCI-317-030115	Myrmicinae	Strumigenys	AAP2320	Strumigenys_AAP2320	1	BCI140638	317	MALAISEWEEK01	1	2015-01-03	2015-01-10	2015	January	1	10
90288	MM-BCI-317-030115	Myrmicinae	Rogeria	ACG6457	Rogeria_ACG6457	1	BCI140640	317	MALAISEWEEK01	1	2015-01-03	2015-01-10	2015	January	1	10
91473	MM-BCI-317-030115	Dorylinae	Syscia	ADE2473	Syscia_ADE2473	1	BCI140633	317	MALAISEWEEK01	1	2015-01-03	2015-01-10	2015	January	1	10
91476	MM-BCI-317-030115	Dorylinae	Syscia	ADE2473	Syscia_ADE2473	1	BCI140636	317	MALAISEWEEK01	1	2015-01-03	2015-01-10	2015	January	1	10
91523	MM-BCI-317-030115	Myrmicinae	Strumigenys	marginiventris	Strumigenys_marginiventris	1	BCI140639	317	MALAISEWEEK01	1	2015-01-03	2015-01-10	2015	January	1	10
96253	MM-BCI-317-030115	Ponerinae	Leptogenys	ritae	Leptogenys_ritae	1	BCI140635	317	MALAISEWEEK01	1	2015-01-03	2015-01-10	2015	January	1	10
89953	MM-BCI-318-030115	Ponerinae	Rasopone	arhuaca	Rasopone_arhuaca	1	BCI140618	318	MALAISEWEEK01	1	2015-01-03	2015-01-10	2015	January	1	10
89952	MM-BCI-319-030115	Ponerinae	Mayaponera	constricta	Mayaponera_constricta	1	BCI140617	319	MALAISEWEEK01	1	2015-01-03	2015-01-10	2015	January	1	10
91550	MM-BCI-319-030115	Myrmicinae	Strumigenys	marginiventris	Strumigenys_marginiventris	1	BCI140616	319	MALAISEWEEK01	1	2015-01-03	2015-01-10	2015	January	1	10
89959	MM-BCI-320-030115	Proceratiinae	Probolomyrmex	ACH1131	Probolomyrmex_ACH1131	9	BCI140645	320	MALAISEWEEK01	1	2015-01-03	2015-01-10	2015	January	1	10
89960	MM-BCI-320-030115	Ponerinae	Mayaponera	constricta	Mayaponera_constricta	2	BCI140644	320	MALAISEWEEK01	1	2015-01-03	2015-01-10	2015	January	1	10
89961	MM-BCI-320-030115	Ponerinae	Rasopone	arhuaca	Rasopone_arhuaca	12	BCI140643	320	MALAISEWEEK01	1	2015-01-03	2015-01-10	2015	January	1	10
90121	MM-BCI-320-030115	Myrmicinae	Myrmicocrypta	JSC_028	Myrmicocrypta_JSC_028	1	BCI140660	320	MALAISEWEEK01	1	2015-01-03	2015-01-10	2015	January	1	10
90123	MM-BCI-320-030115	Myrmicinae	Myrmicocrypta	JSC_028	Myrmicocrypta_JSC_028	1	BCI140653	320	MALAISEWEEK01	1	2015-01-03	2015-01-10	2015	January	1	10
90130	MM-BCI-320-030115	Myrmicinae	Myrmicocrypta	JSC_028	Myrmicocrypta_JSC_028	1	BCI140655	320	MALAISEWEEK01	1	2015-01-03	2015-01-10	2015	January	1	10
90133	MM-BCI-320-030115	Myrmicinae	Myrmicocrypta	JSC_028	Myrmicocrypta_JSC_028	1	BCI140647	320	MALAISEWEEK01	1	2015-01-03	2015-01-10	2015	January	1	10
90148	MM-BCI-320-030115	Myrmicinae	Myrmicocrypta	JSC_028	Myrmicocrypta_JSC_028	1	BCI140661	320	MALAISEWEEK01	1	2015-01-03	2015-01-10	2015	January	1	10
90149	MM-BCI-320-030115	Myrmicinae	Myrmicocrypta	JSC_028	Myrmicocrypta_JSC_028	1	BCI140651	320	MALAISEWEEK01	1	2015-01-03	2015-01-10	2015	January	1	10
90154	MM-BCI-320-030115	Myrmicinae	Myrmicocrypta	JSC_028	Myrmicocrypta_JSC_028	1	BCI140646	320	MALAISEWEEK01	1	2015-01-03	2015-01-10	2015	January	1	10
90157	MM-BCI-320-030115	Myrmicinae	Myrmicocrypta	JSC_028	Myrmicocrypta_JSC_028	1	BCI140654	320	MALAISEWEEK01	1	2015-01-03	2015-01-10	2015	January	1	10
90161	MM-BCI-320-030115	Myrmicinae	Myrmicocrypta	JSC_028	Myrmicocrypta_JSC_028	1	BCI140652	320	MALAISEWEEK01	1	2015-01-03	2015-01-10	2015	January	1	10
90163	MM-BCI-320-030115	Myrmicinae	Myrmicocrypta	JSC_028	Myrmicocrypta_JSC_028	1	BCI140650	320	MALAISEWEEK01	1	2015-01-03	2015-01-10	2015	January	1	10
90164	MM-BCI-320-030115	Myrmicinae	Myrmicocrypta	JSC_028	Myrmicocrypta_JSC_028	1	BCI140659	320	MALAISEWEEK01	1	2015-01-03	2015-01-10	2015	January	1	10
90166	MM-BCI-320-030115	Myrmicinae	Myrmicocrypta	JSC_028	Myrmicocrypta_JSC_028	1	BCI140648	320	MALAISEWEEK01	1	2015-01-03	2015-01-10	2015	January	1	10
90247	MM-BCI-320-030115	Myrmicinae	Strumigenys	AAP2320	Strumigenys_AAP2320	1	BCI140668	320	MALAISEWEEK01	1	2015-01-03	2015-01-10	2015	January	1	10
90261	MM-BCI-320-030115	Myrmicinae	Strumigenys	AAP2320	Strumigenys_AAP2320	1	BCI140665	320	MALAISEWEEK01	1	2015-01-03	2015-01-10	2015	January	1	10
90269	MM-BCI-320-030115	Myrmicinae	Strumigenys	AAP2320	Strumigenys_AAP2320	1	BCI140669	320	MALAISEWEEK01	1	2015-01-03	2015-01-10	2015	January	1	10
90271	MM-BCI-320-030115	Myrmicinae	Strumigenys	AAP2320	Strumigenys_AAP2320	1	BCI140649	320	MALAISEWEEK01	1	2015-01-03	2015-01-10	2015	January	1	10
91152	MM-BCI-320-030115	Formicinae	Acropyga	ADK8508	Acropyga_ADK8508	1	BCI140667	320	MALAISEWEEK01	1	2015-01-03	2015-01-10	2015	January	1	10
91454	MM-BCI-320-030115	Myrmicinae	Solenopsis	AAZ7733	Solenopsis_AAZ7733	1	BCI140658	320	MALAISEWEEK01	1	2015-01-03	2015-01-10	2015	January	1	10
91457	MM-BCI-320-030115	Myrmicinae	Solenopsis	AAZ7733	Solenopsis_AAZ7733	1	BCI140656	320	MALAISEWEEK01	1	2015-01-03	2015-01-10	2015	January	1	10
91478	MM-BCI-320-030115	Myrmicinae	Solenopsis	AAZ7733	Solenopsis_AAZ7733	1	BCI140657	320	MALAISEWEEK01	1	2015-01-03	2015-01-10	2015	January	1	10
91500	MM-BCI-320-030115	Myrmicinae	Strumigenys	marginiventris	Strumigenys_marginiventris	1	BCI140663	320	MALAISEWEEK01	1	2015-01-03	2015-01-10	2015	January	1	10
92087	MM-BCI-311-100115	Myrmicinae	Myrmicocrypta	JSC_028	Myrmicocrypta_JSC_028	1	BCI141411	311	MALAISEWEEK02	2	2015-01-10	2015-01-17	2015	January	1	17
92089	MM-BCI-311-100115	Ponerinae	Rasopone	arhuaca	Rasopone_arhuaca	25	BCI141410	311	MALAISEWEEK02	2	2015-01-10	2015-01-17	2015	January	1	17
93294	MM-BCI-311-100115	Myrmicinae	Solenopsis	sp. not assigned	Solenopsis_sp. not assigned	1	BCI141414	311	MALAISEWEEK02	2	2015-01-10	2015-01-17	2015	January	1	17
92110	MM-BCI-312-100115	Ponerinae	Rasopone	arhuaca	Rasopone_arhuaca	19	BCI141415	312	MALAISEWEEK02	2	2015-01-10	2015-01-17	2015	January	1	17
92114	MM-BCI-312-100115	Myrmicinae	Myrmicocrypta	JSC_028	Myrmicocrypta_JSC_028	1	BCI141416	312	MALAISEWEEK02	2	2015-01-10	2015-01-17	2015	January	1	17
93190	MM-BCI-312-100115	Ectatomminae	Gnamptogenys	hartmani	Gnamptogenys_hartmani	1	BCI141417	312	MALAISEWEEK02	2	2015-01-10	2015-01-17	2015	January	1	17
97639	MM-BCI-313-100115	Myrmicinae	Strumigenys	AAP2320	Strumigenys_AAP2320	1	BCI141419	313	MALAISEWEEK02	2	2015-01-10	2015-01-17	2015	January	1	17
98220	MM-BCI-313-100115	Ponerinae	Leptogenys	ADK9623	Leptogenys_ADK9623	1	BCI141418	313	MALAISEWEEK02	2	2015-01-10	2015-01-17	2015	January	1	17
92098	MM-BCI-314-100115	Ponerinae	Rasopone	arhuaca	Rasopone_arhuaca	4	BCI141421	314	MALAISEWEEK02	2	2015-01-10	2015-01-17	2015	January	1	17
92111	MM-BCI-314-100115	Myrmicinae	Myrmicocrypta	ACH1153	Myrmicocrypta_ACH1153	1	BCI141423	314	MALAISEWEEK02	2	2015-01-10	2015-01-17	2015	January	1	17
92131	MM-BCI-314-100115	Proceratiinae	Probolomyrmex	ACH1131	Probolomyrmex_ACH1131	1	BCI141424	314	MALAISEWEEK02	2	2015-01-10	2015-01-17	2015	January	1	17
93328	MM-BCI-314-100115	Myrmicinae	Myrmicocrypta	occipitalis	Myrmicocrypta_occipitalis	1	BCI141425	314	MALAISEWEEK02	2	2015-01-10	2015-01-17	2015	January	1	17
96136	MM-BCI-314-100115	Myrmicinae	Strumigenys	gundlachi	Strumigenys_gundlachi	1	BCI141426	314	MALAISEWEEK02	2	2015-01-10	2015-01-17	2015	January	1	17
97946	MM-BCI-314-100115	Myrmicinae	Strumigenys	marginiventris	Strumigenys_marginiventris	1	BCI141422	314	MALAISEWEEK02	2	2015-01-10	2015-01-17	2015	January	1	17
89764	MM-BCI-315-100115	Ponerinae	Rasopone	arhuaca	Rasopone_arhuaca	1	BCI140273	315	MALAISEWEEK02	2	2015-01-10	2015-01-17	2015	January	1	17
90246	MM-BCI-315-100115	Myrmicinae	Cyphomyrmex	costatus	Cyphomyrmex_costatus	1	BCI140271	315	MALAISEWEEK02	2	2015-01-10	2015-01-17	2015	January	1	17
90318	MM-BCI-315-100115	Myrmicinae	Strumigenys	AAP2320	Strumigenys_AAP2320	1	BCI140272	315	MALAISEWEEK02	2	2015-01-10	2015-01-17	2015	January	1	17
89656	MM-BCI-316-100115	Ponerinae	Mayaponera	constricta	Mayaponera_constricta	1	BCI140276	316	MALAISEWEEK02	2	2015-01-10	2015-01-17	2015	January	1	17
89660	MM-BCI-316-100115	Ponerinae	Rasopone	arhuaca	Rasopone_arhuaca	1	BCI140277	316	MALAISEWEEK02	2	2015-01-10	2015-01-17	2015	January	1	17
92062	MM-BCI-317-100115	Ponerinae	Rasopone	arhuaca	Rasopone_arhuaca	8	BCI141467	317	MALAISEWEEK02	2	2015-01-10	2015-01-17	2015	January	1	17
92095	MM-BCI-317-100115	Ponerinae	Mayaponera	constricta	Mayaponera_constricta	1	BCI141468	317	MALAISEWEEK02	2	2015-01-10	2015-01-17	2015	January	1	17
97744	MM-BCI-317-100115	Myrmicinae	Strumigenys	cordovensis	Strumigenys_cordovensis	1	BCI141469	317	MALAISEWEEK02	2	2015-01-10	2015-01-17	2015	January	1	17
97904	MM-BCI-317-100115	Myrmicinae	Strumigenys	marginiventris	Strumigenys_marginiventris	1	BCI141470	317	MALAISEWEEK02	2	2015-01-10	2015-01-17	2015	January	1	17
92072	MM-BCI-318-100115	Myrmicinae	Apterostigma	AAJ1810	Apterostigma_AAJ1810	1	BCI141496	318	MALAISEWEEK02	2	2015-01-10	2015-01-17	2015	January	1	17
92091	MM-BCI-318-100115	Ponerinae	Rasopone	arhuaca	Rasopone_arhuaca	7	BCI141492	318	MALAISEWEEK02	2	2015-01-10	2015-01-17	2015	January	1	17
92096	MM-BCI-318-100115	Myrmicinae	Apterostigma	AAJ1810	Apterostigma_AAJ1810	1	BCI141494	318	MALAISEWEEK02	2	2015-01-10	2015-01-17	2015	January	1	17
92101	MM-BCI-318-100115	Ponerinae	Odontomachus	meinerti	Odontomachus_meinerti	1	BCI141498	318	MALAISEWEEK02	2	2015-01-10	2015-01-17	2015	January	1	17
92152	MM-BCI-318-100115	Proceratiinae	Probolomyrmex	ACH1131	Probolomyrmex_ACH1131	1	BCI141499	318	MALAISEWEEK02	2	2015-01-10	2015-01-17	2015	January	1	17
92156	MM-BCI-318-100115	Proceratiinae	Probolomyrmex	ACH1131	Probolomyrmex_ACH1131	1	BCI141493	318	MALAISEWEEK02	2	2015-01-10	2015-01-17	2015	January	1	17
89737	MM-BCI-319-100115	Ponerinae	Mayaponera	constricta	Mayaponera_constricta	1	BCI140274	319	MALAISEWEEK02	2	2015-01-10	2015-01-17	2015	January	1	17
89780	MM-BCI-319-100115	Proceratiinae	Probolomyrmex	ACH1131	Probolomyrmex_ACH1131	1	BCI140275	319	MALAISEWEEK02	2	2015-01-10	2015-01-17	2015	January	1	17
92063	MM-BCI-320-100115	Ponerinae	Odontomachus	meinerti	Odontomachus_meinerti	1	BCI141505	320	MALAISEWEEK02	2	2015-01-10	2015-01-17	2015	January	1	17
92066	MM-BCI-320-100115	Pseudomyrmecinae	Pseudomyrmex	sp. not assigned	Pseudomyrmex_sp. not assigned	1	BCI141508	320	MALAISEWEEK02	2	2015-01-10	2015-01-17	2015	January	1	17
92069	MM-BCI-320-100115	Ponerinae	Mayaponera	constricta	Mayaponera_constricta	1	BCI141501	320	MALAISEWEEK02	2	2015-01-10	2015-01-17	2015	January	1	17
92074	MM-BCI-320-100115	Myrmicinae	Myrmicocrypta	ACH1153	Myrmicocrypta_ACH1153	1	BCI141509	320	MALAISEWEEK02	2	2015-01-10	2015-01-17	2015	January	1	17
92103	MM-BCI-320-100115	Myrmicinae	Myrmicocrypta	JSC_028	Myrmicocrypta_JSC_028	1	BCI141507	320	MALAISEWEEK02	2	2015-01-10	2015-01-17	2015	January	1	17
92112	MM-BCI-320-100115	Ponerinae	Rasopone	arhuaca	Rasopone_arhuaca	26	BCI141500	320	MALAISEWEEK02	2	2015-01-10	2015-01-17	2015	January	1	17
92115	MM-BCI-320-100115	Ponerinae	Odontomachus	meinerti	Odontomachus_meinerti	1	BCI141506	320	MALAISEWEEK02	2	2015-01-10	2015-01-17	2015	January	1	17
92135	MM-BCI-320-100115	Proceratiinae	Probolomyrmex	ACH1131	Probolomyrmex_ACH1131	1	BCI141515	320	MALAISEWEEK02	2	2015-01-10	2015-01-17	2015	January	1	17
92139	MM-BCI-320-100115	Proceratiinae	Probolomyrmex	ACH1131	Probolomyrmex_ACH1131	1	BCI141516	320	MALAISEWEEK02	2	2015-01-10	2015-01-17	2015	January	1	17
92150	MM-BCI-320-100115	Proceratiinae	Probolomyrmex	ADE2676	Probolomyrmex_ADE2676	1	BCI141511	320	MALAISEWEEK02	2	2015-01-10	2015-01-17	2015	January	1	17
92158	MM-BCI-320-100115	Proceratiinae	Probolomyrmex	ACH1131	Probolomyrmex_ACH1131	1	BCI141514	320	MALAISEWEEK02	2	2015-01-10	2015-01-17	2015	January	1	17
92159	MM-BCI-320-100115	Proceratiinae	Probolomyrmex	ACH1131	Probolomyrmex_ACH1131	1	BCI141517	320	MALAISEWEEK02	2	2015-01-10	2015-01-17	2015	January	1	17
96132	MM-BCI-320-100115	Myrmicinae	Strumigenys	gundlachi	Strumigenys_gundlachi	1	BCI141504	320	MALAISEWEEK02	2	2015-01-10	2015-01-17	2015	January	1	17
97615	MM-BCI-320-100115	Myrmicinae	Strumigenys	AAP2320	Strumigenys_AAP2320	1	BCI141513	320	MALAISEWEEK02	2	2015-01-10	2015-01-17	2015	January	1	17
97637	MM-BCI-320-100115	Myrmicinae	Strumigenys	AAP2320	Strumigenys_AAP2320	1	BCI141502	320	MALAISEWEEK02	2	2015-01-10	2015-01-17	2015	January	1	17
97645	MM-BCI-320-100115	Myrmicinae	Strumigenys	AAP2320	Strumigenys_AAP2320	1	BCI141503	320	MALAISEWEEK02	2	2015-01-10	2015-01-17	2015	January	1	17
97650	MM-BCI-320-100115	Myrmicinae	Strumigenys	AAP2320	Strumigenys_AAP2320	1	BCI141512	320	MALAISEWEEK02	2	2015-01-10	2015-01-17	2015	January	1	17
93467	MM-BCI-311-170115	Ponerinae	Rasopone	arhuaca	Rasopone_arhuaca	17	BCI143435	311	MALAISEWEEK03	3	2015-01-17	2015-01-24	2015	January	1	24
93468	MM-BCI-311-170115	Ponerinae	Mayaponera	constricta	Mayaponera_constricta	2	BCI143436	311	MALAISEWEEK03	3	2015-01-17	2015-01-24	2015	January	1	24
97766	MM-BCI-311-170115	Myrmicinae	Strumigenys	gundlachi	Strumigenys_gundlachi	1	BCI143439	311	MALAISEWEEK03	3	2015-01-17	2015-01-24	2015	January	1	24
97988	MM-BCI-311-170115	Myrmicinae	Solenopsis	AAZ7733	Solenopsis_AAZ7733	1	BCI143438	311	MALAISEWEEK03	3	2015-01-17	2015-01-24	2015	January	1	24
98047	MM-BCI-311-170115	Myrmicinae	Strumigenys	longispinosa	Strumigenys_longispinosa	1	BCI143437	311	MALAISEWEEK03	3	2015-01-17	2015-01-24	2015	January	1	24
93462	MM-BCI-312-170115	Ponerinae	Mayaponera	constricta	Mayaponera_constricta	2	BCI143412	312	MALAISEWEEK03	3	2015-01-17	2015-01-24	2015	January	1	24
93463	MM-BCI-312-170115	Ponerinae	Rasopone	arhuaca	Rasopone_arhuaca	15	BCI143411	312	MALAISEWEEK03	3	2015-01-17	2015-01-24	2015	January	1	24
94210	MM-BCI-312-170115	Proceratiinae	Probolomyrmex	ADE2676	Probolomyrmex_ADE2676	1	BCI143405	312	MALAISEWEEK03	3	2015-01-17	2015-01-24	2015	January	1	24
94538	MM-BCI-312-170115	Ponerinae	Leptogenys	pusilla	Leptogenys_pusilla	1	BCI143408	312	MALAISEWEEK03	3	2015-01-17	2015-01-24	2015	January	1	24
94551	MM-BCI-312-170115	Ponerinae	Leptogenys	pusilla	Leptogenys_pusilla	1	BCI143407	312	MALAISEWEEK03	3	2015-01-17	2015-01-24	2015	January	1	24
96181	MM-BCI-312-170115	Ectatomminae	Gnamptogenys	AAZ7592 interrupta	Gnamptogenys_AAZ7592 interrupta	1	BCI143401	312	MALAISEWEEK03	3	2015-01-17	2015-01-24	2015	January	1	24
96834	MM-BCI-312-170115	Myrmicinae	Myrmicocrypta	ACH1153	Myrmicocrypta_ACH1153	1	BCI143403	312	MALAISEWEEK03	3	2015-01-17	2015-01-24	2015	January	1	24
97656	MM-BCI-312-170115	Myrmicinae	Strumigenys	AAP2320	Strumigenys_AAP2320	1	BCI143406	312	MALAISEWEEK03	3	2015-01-17	2015-01-24	2015	January	1	24
97694	MM-BCI-312-170115	Myrmicinae	Strumigenys	AAP2320	Strumigenys_AAP2320	1	BCI143404	312	MALAISEWEEK03	3	2015-01-17	2015-01-24	2015	January	1	24
97765	MM-BCI-312-170115	Myrmicinae	Strumigenys	gundlachi	Strumigenys_gundlachi	1	BCI143402	312	MALAISEWEEK03	3	2015-01-17	2015-01-24	2015	January	1	24
93469	MM-BCI-313-170115	Ponerinae	Mayaponera	constricta	Mayaponera_constricta	1	BCI143425	313	MALAISEWEEK03	3	2015-01-17	2015-01-24	2015	January	1	24
93470	MM-BCI-313-170115	Ponerinae	Rasopone	arhuaca	Rasopone_arhuaca	3	BCI143426	313	MALAISEWEEK03	3	2015-01-17	2015-01-24	2015	January	1	24
94208	MM-BCI-313-170115	Proceratiinae	Probolomyrmex	ADE2676	Probolomyrmex_ADE2676	1	BCI143430	313	MALAISEWEEK03	3	2015-01-17	2015-01-24	2015	January	1	24
97873	MM-BCI-313-170115	Myrmicinae	Strumigenys	marginiventris	Strumigenys_marginiventris	1	BCI143429	313	MALAISEWEEK03	3	2015-01-17	2015-01-24	2015	January	1	24
97874	MM-BCI-313-170115	Myrmicinae	Strumigenys	marginiventris	Strumigenys_marginiventris	1	BCI143427	313	MALAISEWEEK03	3	2015-01-17	2015-01-24	2015	January	1	24
97934	MM-BCI-313-170115	Myrmicinae	Strumigenys	marginiventris	Strumigenys_marginiventris	1	BCI143428	313	MALAISEWEEK03	3	2015-01-17	2015-01-24	2015	January	1	24
93466	MM-BCI-314-170115	Ponerinae	Rasopone	arhuaca	Rasopone_arhuaca	6	BCI143415	314	MALAISEWEEK03	3	2015-01-17	2015-01-24	2015	January	1	24
94493	MM-BCI-314-170115	Ponerinae	Leptogenys	volcanica	Leptogenys_volcanica	1	BCI143419	314	MALAISEWEEK03	3	2015-01-17	2015-01-24	2015	January	1	24
94550	MM-BCI-314-170115	Ponerinae	Leptogenys	pusilla	Leptogenys_pusilla	1	BCI143420	314	MALAISEWEEK03	3	2015-01-17	2015-01-24	2015	January	1	24
97073	MM-BCI-314-170115	Myrmicinae	Myrmicocrypta	JSC_028	Myrmicocrypta_JSC_028	1	BCI143422	314	MALAISEWEEK03	3	2015-01-17	2015-01-24	2015	January	1	24
97693	MM-BCI-314-170115	Myrmicinae	Strumigenys	AAP2320	Strumigenys_AAP2320	1	BCI143416	314	MALAISEWEEK03	3	2015-01-17	2015-01-24	2015	January	1	24
97764	MM-BCI-314-170115	Myrmicinae	Strumigenys	gundlachi	Strumigenys_gundlachi	1	BCI143421	314	MALAISEWEEK03	3	2015-01-17	2015-01-24	2015	January	1	24
97864	MM-BCI-314-170115	Myrmicinae	Strumigenys	marginiventris	Strumigenys_marginiventris	1	BCI143417	314	MALAISEWEEK03	3	2015-01-17	2015-01-24	2015	January	1	24
98117	MM-BCI-314-170115	Myrmicinae	Strumigenys	gundlachi	Strumigenys_gundlachi	1	BCI143418	314	MALAISEWEEK03	3	2015-01-17	2015-01-24	2015	January	1	24
93464	MM-BCI-316-170115	Ponerinae	Rasopone	arhuaca	Rasopone_arhuaca	1	BCI143413	316	MALAISEWEEK03	3	2015-01-17	2015-01-24	2015	January	1	24
93476	MM-BCI-317-170115	Ponerinae	Mayaponera	constricta	Mayaponera_constricta	2	BCI143465	317	MALAISEWEEK03	3	2015-01-17	2015-01-24	2015	January	1	24
93477	MM-BCI-317-170115	Ponerinae	Rasopone	arhuaca	Rasopone_arhuaca	18	BCI143467	317	MALAISEWEEK03	3	2015-01-17	2015-01-24	2015	January	1	24
93479	MM-BCI-317-170115	Ponerinae	Pachycondyla	harpax	Pachycondyla_harpax	1	BCI143466	317	MALAISEWEEK03	3	2015-01-17	2015-01-24	2015	January	1	24
94206	MM-BCI-317-170115	Proceratiinae	Probolomyrmex	ACH1131	Probolomyrmex_ACH1131	1	BCI143470	317	MALAISEWEEK03	3	2015-01-17	2015-01-24	2015	January	1	24
97842	MM-BCI-317-170115	Myrmicinae	Strumigenys	marginiventris	Strumigenys_marginiventris	1	BCI143469	317	MALAISEWEEK03	3	2015-01-17	2015-01-24	2015	January	1	24
97993	MM-BCI-317-170115	Myrmicinae	Solenopsis	AAZ7733	Solenopsis_AAZ7733	1	BCI143468	317	MALAISEWEEK03	3	2015-01-17	2015-01-24	2015	January	1	24
93465	MM-BCI-318-170115	Ponerinae	Rasopone	arhuaca	Rasopone_arhuaca	3	BCI143414	318	MALAISEWEEK03	3	2015-01-17	2015-01-24	2015	January	1	24
93460	MM-BCI-319-170115	Ponerinae	Rasopone	arhuaca	Rasopone_arhuaca	6	BCI143396	319	MALAISEWEEK03	3	2015-01-17	2015-01-24	2015	January	1	24
94226	MM-BCI-319-170115	Proceratiinae	Probolomyrmex	ACH1131	Probolomyrmex_ACH1131	1	BCI143397	319	MALAISEWEEK03	3	2015-01-17	2015-01-24	2015	January	1	24
94539	MM-BCI-319-170115	Ponerinae	Leptogenys	pusilla	Leptogenys_pusilla	1	BCI143398	319	MALAISEWEEK03	3	2015-01-17	2015-01-24	2015	January	1	24
97984	MM-BCI-319-170115	Myrmicinae	Solenopsis	AAZ7733	Solenopsis_AAZ7733	1	BCI143399	319	MALAISEWEEK03	3	2015-01-17	2015-01-24	2015	January	1	24
93473	MM-BCI-320-170115	Proceratiinae	Probolomyrmex	ACH1131	Probolomyrmex_ACH1131	13	BCI143446	320	MALAISEWEEK03	3	2015-01-17	2015-01-24	2015	January	1	24
93474	MM-BCI-320-170115	Ponerinae	Rasopone	arhuaca	Rasopone_arhuaca	16	BCI143445	320	MALAISEWEEK03	3	2015-01-17	2015-01-24	2015	January	1	24
94546	MM-BCI-320-170115	Ponerinae	Leptogenys	pusilla	Leptogenys_pusilla	1	BCI143447	320	MALAISEWEEK03	3	2015-01-17	2015-01-24	2015	January	1	24
97079	MM-BCI-320-170115	Myrmicinae	Myrmicocrypta	JSC_028	Myrmicocrypta_JSC_028	1	BCI143449	320	MALAISEWEEK03	3	2015-01-17	2015-01-24	2015	January	1	24
97087	MM-BCI-320-170115	Myrmicinae	Myrmicocrypta	JSC_028	Myrmicocrypta_JSC_028	1	BCI143450	320	MALAISEWEEK03	3	2015-01-17	2015-01-24	2015	January	1	24
97691	MM-BCI-320-170115	Myrmicinae	Strumigenys	AAP2320	Strumigenys_AAP2320	1	BCI143462	320	MALAISEWEEK03	3	2015-01-17	2015-01-24	2015	January	1	24
97716	MM-BCI-320-170115	Myrmicinae	Strumigenys	AAP2320	Strumigenys_AAP2320	1	BCI143455	320	MALAISEWEEK03	3	2015-01-17	2015-01-24	2015	January	1	24
97735	MM-BCI-320-170115	Myrmicinae	Strumigenys	AAP2320	Strumigenys_AAP2320	1	BCI143457	320	MALAISEWEEK03	3	2015-01-17	2015-01-24	2015	January	1	24
97740	MM-BCI-320-170115	Myrmicinae	Strumigenys	AAP2320	Strumigenys_AAP2320	1	BCI143460	320	MALAISEWEEK03	3	2015-01-17	2015-01-24	2015	January	1	24
97741	MM-BCI-320-170115	Myrmicinae	Strumigenys	AAP2320	Strumigenys_AAP2320	1	BCI143456	320	MALAISEWEEK03	3	2015-01-17	2015-01-24	2015	January	1	24
97982	MM-BCI-320-170115	Myrmicinae	Solenopsis	AAZ7733	Solenopsis_AAZ7733	1	BCI143458	320	MALAISEWEEK03	3	2015-01-17	2015-01-24	2015	January	1	24
97989	MM-BCI-320-170115	Myrmicinae	Solenopsis	AAZ7733	Solenopsis_AAZ7733	1	BCI143459	320	MALAISEWEEK03	3	2015-01-17	2015-01-24	2015	January	1	24
97992	MM-BCI-320-170115	Myrmicinae	Solenopsis	AAZ7930	Solenopsis_AAZ7930	1	BCI143461	320	MALAISEWEEK03	3	2015-01-17	2015-01-24	2015	January	1	24
98001	MM-BCI-320-170115	Myrmicinae	Solenopsis	AAZ7733	Solenopsis_AAZ7733	1	BCI143464	320	MALAISEWEEK03	3	2015-01-17	2015-01-24	2015	January	1	24
98011	MM-BCI-320-170115	Myrmicinae	Solenopsis	AAZ7733	Solenopsis_AAZ7733	1	BCI143463	320	MALAISEWEEK03	3	2015-01-17	2015-01-24	2015	January	1	24
89902	MM-BCI-311-240115	Proceratiinae	Probolomyrmex	ACH1131	Probolomyrmex_ACH1131	11	BCI140552	311	MALAISEWEEK04	4	2015-01-24	2015-01-31	2015	January	1	31
89903	MM-BCI-311-240115	Ponerinae	Rasopone	arhuaca	Rasopone_arhuaca	19	BCI140553	311	MALAISEWEEK04	4	2015-01-24	2015-01-31	2015	January	1	31
89908	MM-BCI-311-240115	Ponerinae	Mayaponera	constricta	Mayaponera_constricta	2	BCI140551	311	MALAISEWEEK04	4	2015-01-24	2015-01-31	2015	January	1	31
89917	MM-BCI-311-240115	Ponerinae	Pachycondyla	harpax	Pachycondyla_harpax	3	BCI140550	311	MALAISEWEEK04	4	2015-01-24	2015-01-31	2015	January	1	31
89965	MM-BCI-311-240115	Ponerinae	Anochetus	diegensis	Anochetus_diegensis	1	BCI140558	311	MALAISEWEEK04	4	2015-01-24	2015-01-31	2015	January	1	31
90110	MM-BCI-311-240115	Ponerinae	Odontomachus	chelifer	Odontomachus_chelifer	1	BCI140559	311	MALAISEWEEK04	4	2015-01-24	2015-01-31	2015	January	1	31
90127	MM-BCI-311-240115	Ectatomminae	Gnamptogenys	AAZ7592 interrupta	Gnamptogenys_AAZ7592 interrupta	1	BCI140568	311	MALAISEWEEK04	4	2015-01-24	2015-01-31	2015	January	1	31
90153	MM-BCI-311-240115	Ectatomminae	Gnamptogenys	AAZ7592 interrupta	Gnamptogenys_AAZ7592 interrupta	1	BCI140563	311	MALAISEWEEK04	4	2015-01-24	2015-01-31	2015	January	1	31
90214	MM-BCI-311-240115	Myrmicinae	Myrmicocrypta	JSC_028	Myrmicocrypta_JSC_028	1	BCI140560	311	MALAISEWEEK04	4	2015-01-24	2015-01-31	2015	January	1	31
90272	MM-BCI-311-240115	Ectatomminae	Gnamptogenys	AAZ7592 interrupta	Gnamptogenys_AAZ7592 interrupta	1	BCI140570	311	MALAISEWEEK04	4	2015-01-24	2015-01-31	2015	January	1	31
90277	MM-BCI-311-240115	Myrmicinae	Strumigenys	gundlachi	Strumigenys_gundlachi	1	BCI140566	311	MALAISEWEEK04	4	2015-01-24	2015-01-31	2015	January	1	31
90281	MM-BCI-311-240115	Myrmicinae	Strumigenys	gundlachi	Strumigenys_gundlachi	1	BCI140562	311	MALAISEWEEK04	4	2015-01-24	2015-01-31	2015	January	1	31
90292	MM-BCI-311-240115	Myrmicinae	Strumigenys	gundlachi	Strumigenys_gundlachi	1	BCI140561	311	MALAISEWEEK04	4	2015-01-24	2015-01-31	2015	January	1	31
90295	MM-BCI-311-240115	Myrmicinae	Strumigenys	gundlachi	Strumigenys_gundlachi	1	BCI140567	311	MALAISEWEEK04	4	2015-01-24	2015-01-31	2015	January	1	31
90299	MM-BCI-311-240115	Myrmicinae	Pheidole	AAZ7297 flavens	Pheidole_AAZ7297 flavens	1	BCI140571	311	MALAISEWEEK04	4	2015-01-24	2015-01-31	2015	January	1	31
90301	MM-BCI-311-240115	Ectatomminae	Gnamptogenys	AAZ7592 interrupta	Gnamptogenys_AAZ7592 interrupta	1	BCI140557	311	MALAISEWEEK04	4	2015-01-24	2015-01-31	2015	January	1	31
90326	MM-BCI-311-240115	Myrmicinae	Strumigenys	gundlachi	Strumigenys_gundlachi	1	BCI140569	311	MALAISEWEEK04	4	2015-01-24	2015-01-31	2015	January	1	31
91444	MM-BCI-311-240115	Myrmicinae	Solenopsis	AAZ7733	Solenopsis_AAZ7733	1	BCI140564	311	MALAISEWEEK04	4	2015-01-24	2015-01-31	2015	January	1	31
91526	MM-BCI-311-240115	Myrmicinae	Strumigenys	longispinosa	Strumigenys_longispinosa	1	BCI140565	311	MALAISEWEEK04	4	2015-01-24	2015-01-31	2015	January	1	31
91557	MM-BCI-311-240115	Myrmicinae	Strumigenys	longispinosa	Strumigenys_longispinosa	1	BCI140555	311	MALAISEWEEK04	4	2015-01-24	2015-01-31	2015	January	1	31
91709	MM-BCI-311-240115	Myrmicinae	Strumigenys	gundlachi	Strumigenys_gundlachi	1	BCI140554	311	MALAISEWEEK04	4	2015-01-24	2015-01-31	2015	January	1	31
91754	MM-BCI-311-240115	Myrmicinae	Strumigenys	longispinosa	Strumigenys_longispinosa	1	BCI140556	311	MALAISEWEEK04	4	2015-01-24	2015-01-31	2015	January	1	31
89907	MM-BCI-312-240115	Ectatomminae	Ectatomma	ruidum	Ectatomma_ruidum	2	BCI140477	312	MALAISEWEEK04	4	2015-01-24	2015-01-31	2015	January	1	31
89915	MM-BCI-312-240115	Ponerinae	Mayaponera	constricta	Mayaponera_constricta	3	BCI140478	312	MALAISEWEEK04	4	2015-01-24	2015-01-31	2015	January	1	31
89928	MM-BCI-312-240115	Ponerinae	Rasopone	arhuaca	Rasopone_arhuaca	27	BCI140480	312	MALAISEWEEK04	4	2015-01-24	2015-01-31	2015	January	1	31
89941	MM-BCI-312-240115	Ponerinae	Pachycondyla	harpax	Pachycondyla_harpax	2	BCI140479	312	MALAISEWEEK04	4	2015-01-24	2015-01-31	2015	January	1	31
90107	MM-BCI-312-240115	Proceratiinae	Probolomyrmex	ACH1131	Probolomyrmex_ACH1131	1	BCI140489	312	MALAISEWEEK04	4	2015-01-24	2015-01-31	2015	January	1	31
90145	MM-BCI-312-240115	Ectatomminae	Gnamptogenys	AAZ7592 interrupta	Gnamptogenys_AAZ7592 interrupta	1	BCI140512	312	MALAISEWEEK04	4	2015-01-24	2015-01-31	2015	January	1	31
90160	MM-BCI-312-240115	Ectatomminae	Gnamptogenys	AAZ7592 interrupta	Gnamptogenys_AAZ7592 interrupta	1	BCI140511	312	MALAISEWEEK04	4	2015-01-24	2015-01-31	2015	January	1	31
90165	MM-BCI-312-240115	Ectatomminae	Gnamptogenys	AAZ7592 interrupta	Gnamptogenys_AAZ7592 interrupta	1	BCI140484	312	MALAISEWEEK04	4	2015-01-24	2015-01-31	2015	January	1	31
90169	MM-BCI-312-240115	Ectatomminae	Gnamptogenys	AAZ7592 interrupta	Gnamptogenys_AAZ7592 interrupta	1	BCI140525	312	MALAISEWEEK04	4	2015-01-24	2015-01-31	2015	January	1	31
90173	MM-BCI-312-240115	Ectatomminae	Gnamptogenys	AAZ7592 interrupta	Gnamptogenys_AAZ7592 interrupta	1	BCI140515	312	MALAISEWEEK04	4	2015-01-24	2015-01-31	2015	January	1	31
90174	MM-BCI-312-240115	Ectatomminae	Gnamptogenys	AAZ7592 interrupta	Gnamptogenys_AAZ7592 interrupta	1	BCI140501	312	MALAISEWEEK04	4	2015-01-24	2015-01-31	2015	January	1	31
90176	MM-BCI-312-240115	Proceratiinae	Probolomyrmex	ACH1131	Probolomyrmex_ACH1131	1	BCI140494	312	MALAISEWEEK04	4	2015-01-24	2015-01-31	2015	January	1	31
90177	MM-BCI-312-240115	Ectatomminae	Gnamptogenys	AAZ7592 interrupta	Gnamptogenys_AAZ7592 interrupta	1	BCI140509	312	MALAISEWEEK04	4	2015-01-24	2015-01-31	2015	January	1	31
90178	MM-BCI-312-240115	Ponerinae	Hypoponera	distinguenda	Hypoponera_distinguenda	1	BCI140507	312	MALAISEWEEK04	4	2015-01-24	2015-01-31	2015	January	1	31
90181	MM-BCI-312-240115	Ectatomminae	Gnamptogenys	AAZ7592 interrupta	Gnamptogenys_AAZ7592 interrupta	1	BCI140481	312	MALAISEWEEK04	4	2015-01-24	2015-01-31	2015	January	1	31
90184	MM-BCI-312-240115	Ectatomminae	Gnamptogenys	AAZ7592 interrupta	Gnamptogenys_AAZ7592 interrupta	1	BCI140482	312	MALAISEWEEK04	4	2015-01-24	2015-01-31	2015	January	1	31
90190	MM-BCI-312-240115	Ectatomminae	Gnamptogenys	AAZ7592 interrupta	Gnamptogenys_AAZ7592 interrupta	1	BCI140522	312	MALAISEWEEK04	4	2015-01-24	2015-01-31	2015	January	1	31
90197	MM-BCI-312-240115	Ectatomminae	Gnamptogenys	AAZ7592 interrupta	Gnamptogenys_AAZ7592 interrupta	1	BCI140492	312	MALAISEWEEK04	4	2015-01-24	2015-01-31	2015	January	1	31
90207	MM-BCI-312-240115	Ectatomminae	Gnamptogenys	AAZ7592 interrupta	Gnamptogenys_AAZ7592 interrupta	1	BCI140514	312	MALAISEWEEK04	4	2015-01-24	2015-01-31	2015	January	1	31
90211	MM-BCI-312-240115	Ectatomminae	Gnamptogenys	AAZ7592 interrupta	Gnamptogenys_AAZ7592 interrupta	1	BCI140499	312	MALAISEWEEK04	4	2015-01-24	2015-01-31	2015	January	1	31
90212	MM-BCI-312-240115	Ectatomminae	Gnamptogenys	AAZ7592 interrupta	Gnamptogenys_AAZ7592 interrupta	1	BCI140486	312	MALAISEWEEK04	4	2015-01-24	2015-01-31	2015	January	1	31
90215	MM-BCI-312-240115	Ectatomminae	Gnamptogenys	AAZ7592 interrupta	Gnamptogenys_AAZ7592 interrupta	1	BCI140524	312	MALAISEWEEK04	4	2015-01-24	2015-01-31	2015	January	1	31
90217	MM-BCI-312-240115	Proceratiinae	Probolomyrmex	ACH1131	Probolomyrmex_ACH1131	1	BCI140508	312	MALAISEWEEK04	4	2015-01-24	2015-01-31	2015	January	1	31
90290	MM-BCI-312-240115	Ectatomminae	Typhlomyrmex	ADE3065	Typhlomyrmex_ADE3065	1	BCI140526	312	MALAISEWEEK04	4	2015-01-24	2015-01-31	2015	January	1	31
90300	MM-BCI-312-240115	Myrmicinae	Strumigenys	gundlachi	Strumigenys_gundlachi	1	BCI140504	312	MALAISEWEEK04	4	2015-01-24	2015-01-31	2015	January	1	31
90303	MM-BCI-312-240115	Myrmicinae	Strumigenys	gundlachi	Strumigenys_gundlachi	1	BCI140505	312	MALAISEWEEK04	4	2015-01-24	2015-01-31	2015	January	1	31
90317	MM-BCI-312-240115	Myrmicinae	Strumigenys	gundlachi	Strumigenys_gundlachi	1	BCI140506	312	MALAISEWEEK04	4	2015-01-24	2015-01-31	2015	January	1	31
90322	MM-BCI-312-240115	Myrmicinae	Strumigenys	gundlachi	Strumigenys_gundlachi	1	BCI140490	312	MALAISEWEEK04	4	2015-01-24	2015-01-31	2015	January	1	31
90325	MM-BCI-312-240115	Ectatomminae	Typhlomyrmex	ADE3065	Typhlomyrmex_ADE3065	1	BCI140488	312	MALAISEWEEK04	4	2015-01-24	2015-01-31	2015	January	1	31
90328	MM-BCI-312-240115	Ectatomminae	Gnamptogenys	tornata	Gnamptogenys_tornata	1	BCI140485	312	MALAISEWEEK04	4	2015-01-24	2015-01-31	2015	January	1	31
90551	MM-BCI-312-240115	Ponerinae	Leptogenys	pusilla	Leptogenys_pusilla	1	BCI140521	312	MALAISEWEEK04	4	2015-01-24	2015-01-31	2015	January	1	31
91085	MM-BCI-312-240115	Ponerinae	Hypoponera	AAP9564	Hypoponera_AAP9564	1	BCI140503	312	MALAISEWEEK04	4	2015-01-24	2015-01-31	2015	January	1	31
91503	MM-BCI-312-240115	Myrmicinae	Strumigenys	marginiventris	Strumigenys_marginiventris	1	BCI140497	312	MALAISEWEEK04	4	2015-01-24	2015-01-31	2015	January	1	31
91516	MM-BCI-312-240115	Myrmicinae	Strumigenys	marginiventris	Strumigenys_marginiventris	1	BCI140510	312	MALAISEWEEK04	4	2015-01-24	2015-01-31	2015	January	1	31
91525	MM-BCI-312-240115	Myrmicinae	Strumigenys	ACZ3067	Strumigenys_ACZ3067	1	BCI140523	312	MALAISEWEEK04	4	2015-01-24	2015-01-31	2015	January	1	31
91568	MM-BCI-312-240115	Myrmicinae	Strumigenys	longispinosa	Strumigenys_longispinosa	1	BCI140513	312	MALAISEWEEK04	4	2015-01-24	2015-01-31	2015	January	1	31
91576	MM-BCI-312-240115	Myrmicinae	Strumigenys	longispinosa	Strumigenys_longispinosa	1	BCI140517	312	MALAISEWEEK04	4	2015-01-24	2015-01-31	2015	January	1	31
91589	MM-BCI-312-240115	Myrmicinae	Strumigenys	lanuginosa	Strumigenys_lanuginosa	1	BCI140516	312	MALAISEWEEK04	4	2015-01-24	2015-01-31	2015	January	1	31
91686	MM-BCI-312-240115	Myrmicinae	Strumigenys	gundlachi	Strumigenys_gundlachi	1	BCI140498	312	MALAISEWEEK04	4	2015-01-24	2015-01-31	2015	January	1	31
91728	MM-BCI-312-240115	Myrmicinae	Strumigenys	sp. 3YB	Strumigenys_sp. 3YB	1	BCI140518	312	MALAISEWEEK04	4	2015-01-24	2015-01-31	2015	January	1	31
91762	MM-BCI-312-240115	Myrmicinae	Strumigenys	sp. 4YB	Strumigenys_sp. 4YB	1	BCI140519	312	MALAISEWEEK04	4	2015-01-24	2015-01-31	2015	January	1	31
93953	MM-BCI-312-240115	Ponerinae	Rasopone	ferruginea	Rasopone_ferruginea	1	BCI140483	312	MALAISEWEEK04	4	2015-01-24	2015-01-31	2015	January	1	31
94179	MM-BCI-312-240115	Myrmicinae	Wasmannia	scrobifera	Wasmannia_scrobifera	1	BCI140520	312	MALAISEWEEK04	4	2015-01-24	2015-01-31	2015	January	1	31
94193	MM-BCI-312-240115	Myrmicinae	Wasmannia	scrobifera	Wasmannia_scrobifera	1	BCI140493	312	MALAISEWEEK04	4	2015-01-24	2015-01-31	2015	January	1	31
94205	MM-BCI-312-240115	Myrmicinae	Wasmannia	scrobifera	Wasmannia_scrobifera	1	BCI140491	312	MALAISEWEEK04	4	2015-01-24	2015-01-31	2015	January	1	31
98031	MM-BCI-312-240115	Myrmicinae	Carebara	panamensis	Carebara_panamensis	1	BCI140500	312	MALAISEWEEK04	4	2015-01-24	2015-01-31	2015	January	1	31
89909	MM-BCI-313-240115	Ponerinae	Rasopone	arhuaca	Rasopone_arhuaca	10	BCI140540	313	MALAISEWEEK04	4	2015-01-24	2015-01-31	2015	January	1	31
89912	MM-BCI-313-240115	Ponerinae	Mayaponera	constricta	Mayaponera_constricta	1	BCI140542	313	MALAISEWEEK04	4	2015-01-24	2015-01-31	2015	January	1	31
89934	MM-BCI-313-240115	Ponerinae	Pachycondyla	harpax	Pachycondyla_harpax	1	BCI140541	313	MALAISEWEEK04	4	2015-01-24	2015-01-31	2015	January	1	31
89938	MM-BCI-313-240115	Ectatomminae	Ectatomma	ruidum	Ectatomma_ruidum	3	BCI140543	313	MALAISEWEEK04	4	2015-01-24	2015-01-31	2015	January	1	31
90294	MM-BCI-313-240115	Ectatomminae	Gnamptogenys	AAZ7592 interrupta	Gnamptogenys_AAZ7592 interrupta	1	BCI140546	313	MALAISEWEEK04	4	2015-01-24	2015-01-31	2015	January	1	31
90315	MM-BCI-313-240115	Proceratiinae	Probolomyrmex	ACH1131	Probolomyrmex_ACH1131	1	BCI140549	313	MALAISEWEEK04	4	2015-01-24	2015-01-31	2015	January	1	31
91452	MM-BCI-313-240115	Myrmicinae	Solenopsis	AAZ7930	Solenopsis_AAZ7930	1	BCI140545	313	MALAISEWEEK04	4	2015-01-24	2015-01-31	2015	January	1	31
91498	MM-BCI-313-240115	Myrmicinae	Strumigenys	marginiventris	Strumigenys_marginiventris	1	BCI140548	313	MALAISEWEEK04	4	2015-01-24	2015-01-31	2015	January	1	31
91545	MM-BCI-313-240115	Myrmicinae	Strumigenys	marginiventris	Strumigenys_marginiventris	1	BCI140547	313	MALAISEWEEK04	4	2015-01-24	2015-01-31	2015	January	1	31
91560	MM-BCI-313-240115	Myrmicinae	Strumigenys	marginiventris	Strumigenys_marginiventris	1	BCI140544	313	MALAISEWEEK04	4	2015-01-24	2015-01-31	2015	January	1	31
89921	MM-BCI-314-240115	Ponerinae	Rasopone	arhuaca	Rasopone_arhuaca	10	BCI140449	314	MALAISEWEEK04	4	2015-01-24	2015-01-31	2015	January	1	31
89929	MM-BCI-314-240115	Ponerinae	Mayaponera	constricta	Mayaponera_constricta	2	BCI140448	314	MALAISEWEEK04	4	2015-01-24	2015-01-31	2015	January	1	31
90115	MM-BCI-314-240115	Proceratiinae	Probolomyrmex	ACH1131	Probolomyrmex_ACH1131	1	BCI140463	314	MALAISEWEEK04	4	2015-01-24	2015-01-31	2015	January	1	31
90116	MM-BCI-314-240115	Proceratiinae	Probolomyrmex	ACH1131	Probolomyrmex_ACH1131	1	BCI140465	314	MALAISEWEEK04	4	2015-01-24	2015-01-31	2015	January	1	31
90135	MM-BCI-314-240115	Ectatomminae	Gnamptogenys	horni	Gnamptogenys_horni	1	BCI140452	314	MALAISEWEEK04	4	2015-01-24	2015-01-31	2015	January	1	31
90136	MM-BCI-314-240115	Ectatomminae	Gnamptogenys	AAZ7592 interrupta	Gnamptogenys_AAZ7592 interrupta	1	BCI140456	314	MALAISEWEEK04	4	2015-01-24	2015-01-31	2015	January	1	31
90137	MM-BCI-314-240115	Ectatomminae	Gnamptogenys	AAZ7592 interrupta	Gnamptogenys_AAZ7592 interrupta	1	BCI140464	314	MALAISEWEEK04	4	2015-01-24	2015-01-31	2015	January	1	31
90141	MM-BCI-314-240115	Ectatomminae	Gnamptogenys	AAZ7592 interrupta	Gnamptogenys_AAZ7592 interrupta	1	BCI140459	314	MALAISEWEEK04	4	2015-01-24	2015-01-31	2015	January	1	31
90143	MM-BCI-314-240115	Ectatomminae	Gnamptogenys	AAZ7592 interrupta	Gnamptogenys_AAZ7592 interrupta	1	BCI140458	314	MALAISEWEEK04	4	2015-01-24	2015-01-31	2015	January	1	31
90195	MM-BCI-314-240115	Ponerinae	Leptogenys	pusilla	Leptogenys_pusilla	1	BCI140462	314	MALAISEWEEK04	4	2015-01-24	2015-01-31	2015	January	1	31
90216	MM-BCI-314-240115	Ponerinae	Hypoponera	distinguenda	Hypoponera_distinguenda	1	BCI140457	314	MALAISEWEEK04	4	2015-01-24	2015-01-31	2015	January	1	31
90310	MM-BCI-314-240115	Myrmicinae	Strumigenys	AAP2320	Strumigenys_AAP2320	1	BCI140466	314	MALAISEWEEK04	4	2015-01-24	2015-01-31	2015	January	1	31
90316	MM-BCI-314-240115	Myrmicinae	Strumigenys	AAP2320	Strumigenys_AAP2320	1	BCI140455	314	MALAISEWEEK04	4	2015-01-24	2015-01-31	2015	January	1	31
91104	MM-BCI-314-240115	Ponerinae	Hypoponera	AAP9564	Hypoponera_AAP9564	1	BCI140454	314	MALAISEWEEK04	4	2015-01-24	2015-01-31	2015	January	1	31
91443	MM-BCI-314-240115	Myrmicinae	Solenopsis	AAZ7733	Solenopsis_AAZ7733	1	BCI140453	314	MALAISEWEEK04	4	2015-01-24	2015-01-31	2015	January	1	31
91514	MM-BCI-314-240115	Myrmicinae	Strumigenys	longispinosa	Strumigenys_longispinosa	1	BCI140461	314	MALAISEWEEK04	4	2015-01-24	2015-01-31	2015	January	1	31
91515	MM-BCI-314-240115	Myrmicinae	Strumigenys	marginiventris	Strumigenys_marginiventris	1	BCI140460	314	MALAISEWEEK04	4	2015-01-24	2015-01-31	2015	January	1	31
89932	MM-BCI-315-240115	Ectatomminae	Ectatomma	ruidum	Ectatomma_ruidum	1	BCI140473	315	MALAISEWEEK04	4	2015-01-24	2015-01-31	2015	January	1	31
90150	MM-BCI-315-240115	Ectatomminae	Gnamptogenys	AAZ7592 interrupta	Gnamptogenys_AAZ7592 interrupta	1	BCI140475	315	MALAISEWEEK04	4	2015-01-24	2015-01-31	2015	January	1	31
90159	MM-BCI-315-240115	Ectatomminae	Gnamptogenys	AAZ7592 interrupta	Gnamptogenys_AAZ7592 interrupta	1	BCI140476	315	MALAISEWEEK04	4	2015-01-24	2015-01-31	2015	January	1	31
91501	MM-BCI-315-240115	Myrmicinae	Strumigenys	marginiventris	Strumigenys_marginiventris	1	BCI140474	315	MALAISEWEEK04	4	2015-01-24	2015-01-31	2015	January	1	31
89905	MM-BCI-316-240115	Ponerinae	Mayaponera	constricta	Mayaponera_constricta	1	BCI140467	316	MALAISEWEEK04	4	2015-01-24	2015-01-31	2015	January	1	31
89935	MM-BCI-316-240115	Ponerinae	Rasopone	arhuaca	Rasopone_arhuaca	1	BCI140468	316	MALAISEWEEK04	4	2015-01-24	2015-01-31	2015	January	1	31
90175	MM-BCI-316-240115	Ectatomminae	Gnamptogenys	AAZ7592 interrupta	Gnamptogenys_AAZ7592 interrupta	1	BCI140472	316	MALAISEWEEK04	4	2015-01-24	2015-01-31	2015	January	1	31
90180	MM-BCI-316-240115	Ectatomminae	Gnamptogenys	horni	Gnamptogenys_horni	1	BCI140470	316	MALAISEWEEK04	4	2015-01-24	2015-01-31	2015	January	1	31
90273	MM-BCI-316-240115	Pseudomyrmecinae	Pseudomyrmex	sp. not assigned	Pseudomyrmex_sp. not assigned	1	BCI140471	316	MALAISEWEEK04	4	2015-01-24	2015-01-31	2015	January	1	31
89916	MM-BCI-317-240115	Ponerinae	Rasopone	arhuaca	Rasopone_arhuaca	37	BCI140527	317	MALAISEWEEK04	4	2015-01-24	2015-01-31	2015	January	1	31
89945	MM-BCI-317-240115	Ponerinae	Pachycondyla	harpax	Pachycondyla_harpax	1	BCI140528	317	MALAISEWEEK04	4	2015-01-24	2015-01-31	2015	January	1	31
90185	MM-BCI-317-240115	Proceratiinae	Probolomyrmex	ACH1131	Probolomyrmex_ACH1131	1	BCI140534	317	MALAISEWEEK04	4	2015-01-24	2015-01-31	2015	January	1	31
90361	MM-BCI-317-240115	Myrmicinae	Rogeria	ACH0205	Rogeria_ACH0205	1	BCI140530	317	MALAISEWEEK04	4	2015-01-24	2015-01-31	2015	January	1	31
91103	MM-BCI-317-240115	Ponerinae	Hypoponera	AAP9564	Hypoponera_AAP9564	1	BCI140532	317	MALAISEWEEK04	4	2015-01-24	2015-01-31	2015	January	1	31
91154	MM-BCI-317-240115	Ponerinae	Hypoponera	AAP9564	Hypoponera_AAP9564	1	BCI140531	317	MALAISEWEEK04	4	2015-01-24	2015-01-31	2015	January	1	31
91558	MM-BCI-317-240115	Myrmicinae	Strumigenys	sp. 3YB	Strumigenys_sp. 3YB	1	BCI14O533	317	MALAISEWEEK04	4	2015-01-24	2015-01-31	2015	January	1	31
91569	MM-BCI-317-240115	Myrmicinae	Strumigenys	marginiventris	Strumigenys_marginiventris	1	BCI140529	317	MALAISEWEEK04	4	2015-01-24	2015-01-31	2015	January	1	31
97948	MM-BCI-317-240115	Myrmicinae	Strumigenys	longispinosa	Strumigenys_longispinosa	1	BCI140533	317	MALAISEWEEK04	4	2015-01-24	2015-01-31	2015	January	1	31
89906	MM-BCI-318-240115	Ponerinae	Pachycondyla	harpax	Pachycondyla_harpax	2	BCI140537	318	MALAISEWEEK04	4	2015-01-24	2015-01-31	2015	January	1	31
89926	MM-BCI-318-240115	Ponerinae	Rasopone	arhuaca	Rasopone_arhuaca	8	BCI140538	318	MALAISEWEEK04	4	2015-01-24	2015-01-31	2015	January	1	31
89931	MM-BCI-318-240115	Ponerinae	Mayaponera	constricta	Mayaponera_constricta	2	BCI140536	318	MALAISEWEEK04	4	2015-01-24	2015-01-31	2015	January	1	31
89947	MM-BCI-318-240115	Ectatomminae	Ectatomma	ruidum	Ectatomma_ruidum	1	BCI140535	318	MALAISEWEEK04	4	2015-01-24	2015-01-31	2015	January	1	31
91483	MM-BCI-318-240115	Myrmicinae	Strumigenys	marginiventris	Strumigenys_marginiventris	1	BCI140539	318	MALAISEWEEK04	4	2015-01-24	2015-01-31	2015	January	1	31
89899	MM-BCI-319-240115	Ponerinae	Pachycondyla	harpax	Pachycondyla_harpax	2	BCI140445	319	MALAISEWEEK04	4	2015-01-24	2015-01-31	2015	January	1	31
89913	MM-BCI-319-240115	Ponerinae	Mayaponera	constricta	Mayaponera_constricta	1	BCI140446	319	MALAISEWEEK04	4	2015-01-24	2015-01-31	2015	January	1	31
89924	MM-BCI-319-240115	Ponerinae	Rasopone	arhuaca	Rasopone_arhuaca	1	BCI140444	319	MALAISEWEEK04	4	2015-01-24	2015-01-31	2015	January	1	31
89942	MM-BCI-319-240115	Ectatomminae	Ectatomma	ruidum	Ectatomma_ruidum	1	BCI140447	319	MALAISEWEEK04	4	2015-01-24	2015-01-31	2015	January	1	31
89948	MM-BCI-320-240115	Ponerinae	Pachycondyla	harpax	Pachycondyla_harpax	3	BCI140572	320	MALAISEWEEK04	4	2015-01-24	2015-01-31	2015	January	1	31
89949	MM-BCI-320-240115	Ponerinae	Mayaponera	constricta	Mayaponera_constricta	6	BCI140573	320	MALAISEWEEK04	4	2015-01-24	2015-01-31	2015	January	1	31
89950	MM-BCI-320-240115	Proceratiinae	Probolomyrmex	ACH1131	Probolomyrmex_ACH1131	9	BCI140574	320	MALAISEWEEK04	4	2015-01-24	2015-01-31	2015	January	1	31
89951	MM-BCI-320-240115	Ponerinae	Rasopone	arhuaca	Rasopone_arhuaca	44	BCI140575	320	MALAISEWEEK04	4	2015-01-24	2015-01-31	2015	January	1	31
90109	MM-BCI-320-240115	Ponerinae	Odontomachus	meinerti	Odontomachus_meinerti	1	BCI140610	320	MALAISEWEEK04	4	2015-01-24	2015-01-31	2015	January	1	31
90113	MM-BCI-320-240115	Ponerinae	Leptogenys	ADE0584	Leptogenys_ADE0584	1	BCI140607	320	MALAISEWEEK04	4	2015-01-24	2015-01-31	2015	January	1	31
90117	MM-BCI-320-240115	Ectatomminae	Gnamptogenys	AAZ7592 interrupta	Gnamptogenys_AAZ7592 interrupta	1	BCI140587	320	MALAISEWEEK04	4	2015-01-24	2015-01-31	2015	January	1	31
90124	MM-BCI-320-240115	Ectatomminae	Gnamptogenys	AAZ7592 interrupta	Gnamptogenys_AAZ7592 interrupta	1	BCI140589	320	MALAISEWEEK04	4	2015-01-24	2015-01-31	2015	January	1	31
90126	MM-BCI-320-240115	Ectatomminae	Gnamptogenys	AAZ7592 interrupta	Gnamptogenys_AAZ7592 interrupta	1	BCI140588	320	MALAISEWEEK04	4	2015-01-24	2015-01-31	2015	January	1	31
90129	MM-BCI-320-240115	Myrmicinae	Myrmicocrypta	ACH1153	Myrmicocrypta_ACH1153	1	BCI140595	320	MALAISEWEEK04	4	2015-01-24	2015-01-31	2015	January	1	31
90132	MM-BCI-320-240115	Myrmicinae	Apterostigma	AAJ1810	Apterostigma_AAJ1810	1	BCI140608	320	MALAISEWEEK04	4	2015-01-24	2015-01-31	2015	January	1	31
90138	MM-BCI-320-240115	Myrmicinae	Myrmicocrypta	JSC_028	Myrmicocrypta_JSC_028	1	BCI140584	320	MALAISEWEEK04	4	2015-01-24	2015-01-31	2015	January	1	31
90139	MM-BCI-320-240115	Myrmicinae	Myrmicocrypta	ACH1153	Myrmicocrypta_ACH1153	1	BCI140602	320	MALAISEWEEK04	4	2015-01-24	2015-01-31	2015	January	1	31
90151	MM-BCI-320-240115	Ectatomminae	Gnamptogenys	AAZ7592 interrupta	Gnamptogenys_AAZ7592 interrupta	1	BCI140598	320	MALAISEWEEK04	4	2015-01-24	2015-01-31	2015	January	1	31
90155	MM-BCI-320-240115	Ectatomminae	Gnamptogenys	AAZ7592 interrupta	Gnamptogenys_AAZ7592 interrupta	1	BCI140606	320	MALAISEWEEK04	4	2015-01-24	2015-01-31	2015	January	1	31
90158	MM-BCI-320-240115	Ectatomminae	Gnamptogenys	AAZ7592 interrupta	Gnamptogenys_AAZ7592 interrupta	1	BCI140591	320	MALAISEWEEK04	4	2015-01-24	2015-01-31	2015	January	1	31
90196	MM-BCI-320-240115	Ectatomminae	Gnamptogenys	AAZ7592 interrupta	Gnamptogenys_AAZ7592 interrupta	1	BCI140601	320	MALAISEWEEK04	4	2015-01-24	2015-01-31	2015	January	1	31
90199	MM-BCI-320-240115	Ectatomminae	Gnamptogenys	AAZ7592 interrupta	Gnamptogenys_AAZ7592 interrupta	1	BCI140592	320	MALAISEWEEK04	4	2015-01-24	2015-01-31	2015	January	1	31
90201	MM-BCI-320-240115	Ectatomminae	Gnamptogenys	AAZ7592 interrupta	Gnamptogenys_AAZ7592 interrupta	1	BCI140593	320	MALAISEWEEK04	4	2015-01-24	2015-01-31	2015	January	1	31
90205	MM-BCI-320-240115	Ponerinae	Leptogenys	pusilla	Leptogenys_pusilla	1	BCI140582	320	MALAISEWEEK04	4	2015-01-24	2015-01-31	2015	January	1	31
90210	MM-BCI-320-240115	Ectatomminae	Gnamptogenys	AAZ7592 interrupta	Gnamptogenys_AAZ7592 interrupta	1	BCI140579	320	MALAISEWEEK04	4	2015-01-24	2015-01-31	2015	January	1	31
90213	MM-BCI-320-240115	Ectatomminae	Gnamptogenys	AAZ7592 interrupta	Gnamptogenys_AAZ7592 interrupta	1	BCI140599	320	MALAISEWEEK04	4	2015-01-24	2015-01-31	2015	January	1	31
90218	MM-BCI-320-240115	Ectatomminae	Gnamptogenys	AAZ7592 interrupta	Gnamptogenys_AAZ7592 interrupta	1	BCI140613	320	MALAISEWEEK04	4	2015-01-24	2015-01-31	2015	January	1	31
90293	MM-BCI-320-240115	Myrmicinae	Strumigenys	AAP2320	Strumigenys_AAP2320	1	BCI140604	320	MALAISEWEEK04	4	2015-01-24	2015-01-31	2015	January	1	31
90313	MM-BCI-320-240115	Myrmicinae	Strumigenys	AAP2320	Strumigenys_AAP2320	1	BCI140614	320	MALAISEWEEK04	4	2015-01-24	2015-01-31	2015	January	1	31
90672	MM-BCI-320-240115	Ponerinae	Leptogenys	volcanica	Leptogenys_volcanica	1	BCI140609	320	MALAISEWEEK04	4	2015-01-24	2015-01-31	2015	January	1	31
91150	MM-BCI-320-240115	Ponerinae	Hypoponera	AAP9564	Hypoponera_AAP9564	1	BCI140590	320	MALAISEWEEK04	4	2015-01-24	2015-01-31	2015	January	1	31
91433	MM-BCI-320-240115	Myrmicinae	Solenopsis	AAZ7733	Solenopsis_AAZ7733	1	BCI140578	320	MALAISEWEEK04	4	2015-01-24	2015-01-31	2015	January	1	31
91437	MM-BCI-320-240115	Myrmicinae	Solenopsis	AAZ7733	Solenopsis_AAZ7733	1	BCI140597	320	MALAISEWEEK04	4	2015-01-24	2015-01-31	2015	January	1	31
91463	MM-BCI-320-240115	Myrmicinae	Solenopsis	AAZ7733	Solenopsis_AAZ7733	1	BCI140583	320	MALAISEWEEK04	4	2015-01-24	2015-01-31	2015	January	1	31
91465	MM-BCI-320-240115	Myrmicinae	Solenopsis	AAZ7733	Solenopsis_AAZ7733	1	BCI140603	320	MALAISEWEEK04	4	2015-01-24	2015-01-31	2015	January	1	31
91466	MM-BCI-320-240115	Myrmicinae	Solenopsis	AAZ7733	Solenopsis_AAZ7733	1	BCI140577	320	MALAISEWEEK04	4	2015-01-24	2015-01-31	2015	January	1	31
91485	MM-BCI-320-240115	Myrmicinae	Strumigenys	marginiventris	Strumigenys_marginiventris	1	BCI140612	320	MALAISEWEEK04	4	2015-01-24	2015-01-31	2015	January	1	31
91502	MM-BCI-320-240115	Myrmicinae	Strumigenys	marginiventris	Strumigenys_marginiventris	1	BCI140611	320	MALAISEWEEK04	4	2015-01-24	2015-01-31	2015	January	1	31
91519	MM-BCI-320-240115	Myrmicinae	Strumigenys	marginiventris	Strumigenys_marginiventris	1	BCI140580	320	MALAISEWEEK04	4	2015-01-24	2015-01-31	2015	January	1	31
91570	MM-BCI-320-240115	Myrmicinae	Strumigenys	marginiventris	Strumigenys_marginiventris	1	BCI140600	320	MALAISEWEEK04	4	2015-01-24	2015-01-31	2015	January	1	31
91722	MM-BCI-320-240115	Myrmicinae	Cyphomyrmex	AAP2289	Cyphomyrmex_AAP2289	1	BCI140605	320	MALAISEWEEK04	4	2015-01-24	2015-01-31	2015	January	1	31
96135	MM-BCI-320-240115	Ponerinae	Rasopone	ferruginea	Rasopone_ferruginea	1	BCI140585	320	MALAISEWEEK04	4	2015-01-24	2015-01-31	2015	January	1	31
96881	MM-BCI-320-240115	Ponerinae	Hypoponera	AAP3371	Hypoponera_AAP3371	1	BCI140586	320	MALAISEWEEK04	4	2015-01-24	2015-01-31	2015	January	1	31
94163	MM-BCI-311-310115	Ponerinae	Rasopone	arhuaca	Rasopone_arhuaca	35	BCI143855	311	MALAISEWEEK05	5	2015-01-31	2015-02-07	2015	February	2	7
94177	MM-BCI-311-310115	Proceratiinae	Probolomyrmex	ACH1131	Probolomyrmex_ACH1131	1	BCI143859	311	MALAISEWEEK05	5	2015-01-31	2015-02-07	2015	February	2	7
94181	MM-BCI-311-310115	Ponerinae	Mayaponera	constricta	Mayaponera_constricta	1	BCI143850	311	MALAISEWEEK05	5	2015-01-31	2015-02-07	2015	February	2	7
94184	MM-BCI-311-310115	Proceratiinae	Probolomyrmex	ACH1131	Probolomyrmex_ACH1131	1	BCI143863	311	MALAISEWEEK05	5	2015-01-31	2015-02-07	2015	February	2	7
94195	MM-BCI-311-310115	Proceratiinae	Probolomyrmex	ACH1131	Probolomyrmex_ACH1131	1	BCI143852	311	MALAISEWEEK05	5	2015-01-31	2015-02-07	2015	February	2	7
94203	MM-BCI-311-310115	Proceratiinae	Probolomyrmex	ACH1131	Probolomyrmex_ACH1131	1	BCI143862	311	MALAISEWEEK05	5	2015-01-31	2015-02-07	2015	February	2	7
94441	MM-BCI-311-310115	Ponerinae	Leptogenys	ADE0584	Leptogenys_ADE0584	1	BCI143854	311	MALAISEWEEK05	5	2015-01-31	2015-02-07	2015	February	2	7
94587	MM-BCI-311-310115	Ectatomminae	Gnamptogenys	hartmani	Gnamptogenys_hartmani	1	BCI143851	311	MALAISEWEEK05	5	2015-01-31	2015-02-07	2015	February	2	7
96062	MM-BCI-311-310115	Ectatomminae	Typhlomyrmex	ADE3065	Typhlomyrmex_ADE3065	1	BCI143849	311	MALAISEWEEK05	5	2015-01-31	2015-02-07	2015	February	2	7
97091	MM-BCI-311-310115	Myrmicinae	Myrmicocrypta	ACH1153	Myrmicocrypta_ACH1153	1	BCI143853	311	MALAISEWEEK05	5	2015-01-31	2015-02-07	2015	February	2	7
97951	MM-BCI-311-310115	Myrmicinae	Strumigenys	longispinosa	Strumigenys_longispinosa	1	BCI143861	311	MALAISEWEEK05	5	2015-01-31	2015-02-07	2015	February	2	7
97999	MM-BCI-311-310115	Myrmicinae	Solenopsis	AAZ7733	Solenopsis_AAZ7733	1	BCI143864	311	MALAISEWEEK05	5	2015-01-31	2015-02-07	2015	February	2	7
98168	MM-BCI-311-310115	Myrmicinae	Strumigenys	gundlachi	Strumigenys_gundlachi	1	BCI143860	311	MALAISEWEEK05	5	2015-01-31	2015-02-07	2015	February	2	7
94162	MM-BCI-312-310115	Ponerinae	Rasopone	arhuaca	Rasopone_arhuaca	15	BCI143808	312	MALAISEWEEK05	5	2015-01-31	2015-02-07	2015	February	2	7
94168	MM-BCI-312-310115	Ponerinae	Anochetus	diegensis	Anochetus_diegensis	1	BCI143809	312	MALAISEWEEK05	5	2015-01-31	2015-02-07	2015	February	2	7
94487	MM-BCI-312-310115	Amblyoponinae	Fulakora	ADE0687	Fulakora_ADE0687	1	BCI143815	312	MALAISEWEEK05	5	2015-01-31	2015-02-07	2015	February	2	7
94488	MM-BCI-312-310115	Amblyoponinae	Fulakora	ADE0687	Fulakora_ADE0687	1	BCI143818	312	MALAISEWEEK05	5	2015-01-31	2015-02-07	2015	February	2	7
94489	MM-BCI-312-310115	Amblyoponinae	Fulakora	ADE0687	Fulakora_ADE0687	1	BCI143817	312	MALAISEWEEK05	5	2015-01-31	2015-02-07	2015	February	2	7
94490	MM-BCI-312-310115	Amblyoponinae	Fulakora	ADE0687	Fulakora_ADE0687	1	BCI143814	312	MALAISEWEEK05	5	2015-01-31	2015-02-07	2015	February	2	7
94495	MM-BCI-312-310115	Dolichoderinae	Technomyrmex	fulvus	Technomyrmex_fulvus	1	BCI143810	312	MALAISEWEEK05	5	2015-01-31	2015-02-07	2015	February	2	7
94496	MM-BCI-312-310115	Dolichoderinae	Technomyrmex	fulvus	Technomyrmex_fulvus	1	BCI143807	312	MALAISEWEEK05	5	2015-01-31	2015-02-07	2015	February	2	7
97589	MM-BCI-312-310115	Myrmicinae	Strumigenys	AAP2320	Strumigenys_AAP2320	1	BCI143811	312	MALAISEWEEK05	5	2015-01-31	2015-02-07	2015	February	2	7
97596	MM-BCI-312-310115	Myrmicinae	Strumigenys	AAP2320	Strumigenys_AAP2320	1	BCI143812	312	MALAISEWEEK05	5	2015-01-31	2015-02-07	2015	February	2	7
97844	MM-BCI-312-310115	Myrmicinae	Strumigenys	marginiventris	Strumigenys_marginiventris	1	BCI143816	312	MALAISEWEEK05	5	2015-01-31	2015-02-07	2015	February	2	7
98009	MM-BCI-312-310115	Myrmicinae	Solenopsis	AAZ7733	Solenopsis_AAZ7733	1	BCI143813	312	MALAISEWEEK05	5	2015-01-31	2015-02-07	2015	February	2	7
94161	MM-BCI-313-310115	Ponerinae	Rasopone	arhuaca	Rasopone_arhuaca	4	BCI143893	313	MALAISEWEEK05	5	2015-01-31	2015-02-07	2015	February	2	7
94553	MM-BCI-313-310115	Ponerinae	Leptogenys	pusilla	Leptogenys_pusilla	1	BCI143891	313	MALAISEWEEK05	5	2015-01-31	2015-02-07	2015	February	2	7
98049	MM-BCI-313-310115	Myrmicinae	Strumigenys	longispinosa	Strumigenys_longispinosa	1	BCI143892	313	MALAISEWEEK05	5	2015-01-31	2015-02-07	2015	February	2	7
94171	MM-BCI-314-310115	Proceratiinae	Probolomyrmex	ACH1131	Probolomyrmex_ACH1131	1	BCI143820	314	MALAISEWEEK05	5	2015-01-31	2015-02-07	2015	February	2	7
94172	MM-BCI-314-310115	Proceratiinae	Probolomyrmex	ACH1131	Probolomyrmex_ACH1131	1	BCI143821	314	MALAISEWEEK05	5	2015-01-31	2015-02-07	2015	February	2	7
94187	MM-BCI-314-310115	Ponerinae	Rasopone	arhuaca	Rasopone_arhuaca	1	BCI143830	314	MALAISEWEEK05	5	2015-01-31	2015-02-07	2015	February	2	7
94189	MM-BCI-314-310115	Proceratiinae	Probolomyrmex	ACH1131	Probolomyrmex_ACH1131	1	BCI143832	314	MALAISEWEEK05	5	2015-01-31	2015-02-07	2015	February	2	7
94194	MM-BCI-314-310115	Ponerinae	Rasopone	arhuaca	Rasopone_arhuaca	1	BCI143828	314	MALAISEWEEK05	5	2015-01-31	2015-02-07	2015	February	2	7
94197	MM-BCI-314-310115	Ponerinae	Rasopone	arhuaca	Rasopone_arhuaca	1	BCI143819	314	MALAISEWEEK05	5	2015-01-31	2015-02-07	2015	February	2	7
94202	MM-BCI-314-310115	Proceratiinae	Probolomyrmex	ACH1131	Probolomyrmex_ACH1131	1	BCI143823	314	MALAISEWEEK05	5	2015-01-31	2015-02-07	2015	February	2	7
94204	MM-BCI-314-310115	Ponerinae	Rasopone	arhuaca	Rasopone_arhuaca	1	BCI143829	314	MALAISEWEEK05	5	2015-01-31	2015-02-07	2015	February	2	7
94474	MM-BCI-314-310115	Heteroponerinae	Heteroponera	ADK9950	Heteroponera_ADK9950	1	BCI143834	314	MALAISEWEEK05	5	2015-01-31	2015-02-07	2015	February	2	7
97083	MM-BCI-314-310115	Myrmicinae	Myrmicocrypta	JSC_028	Myrmicocrypta_JSC_028	1	BCI143831	314	MALAISEWEEK05	5	2015-01-31	2015-02-07	2015	February	2	7
97588	MM-BCI-314-310115	Myrmicinae	Strumigenys	AAP2320	Strumigenys_AAP2320	1	BCI143822	314	MALAISEWEEK05	5	2015-01-31	2015-02-07	2015	February	2	7
98007	MM-BCI-314-310115	Myrmicinae	Solenopsis	AAZ7733	Solenopsis_AAZ7733	1	BCI143833	314	MALAISEWEEK05	5	2015-01-31	2015-02-07	2015	February	2	7
94183	MM-BCI-315-310115	Proceratiinae	Probolomyrmex	ACH1131	Probolomyrmex_ACH1131	1	BCI143885	315	MALAISEWEEK05	5	2015-01-31	2015-02-07	2015	February	2	7
94200	MM-BCI-315-310115	Ponerinae	Mayaponera	constricta	Mayaponera_constricta	1	BCI143884	315	MALAISEWEEK05	5	2015-01-31	2015-02-07	2015	February	2	7
94167	MM-BCI-316-310115	Ponerinae	Rasopone	arhuaca	Rasopone_arhuaca	2	BCI143896	316	MALAISEWEEK05	5	2015-01-31	2015-02-07	2015	February	2	7
96205	MM-BCI-316-310115	Pseudomyrmecinae	Pseudomyrmex	sp. not assigned	Pseudomyrmex_sp. not assigned	1	BCI143879	316	MALAISEWEEK05	5	2015-01-31	2015-02-07	2015	February	2	7
94166	MM-BCI-317-310115	Ponerinae	Rasopone	arhuaca	Rasopone_arhuaca	22	BCI143844	317	MALAISEWEEK05	5	2015-01-31	2015-02-07	2015	February	2	7
94173	MM-BCI-317-310115	Proceratiinae	Probolomyrmex	ACH1131	Probolomyrmex_ACH1131	1	BCI143839	317	MALAISEWEEK05	5	2015-01-31	2015-02-07	2015	February	2	7
97584	MM-BCI-317-310115	Myrmicinae	Strumigenys	AAP2320	Strumigenys_AAP2320	1	BCI143840	317	MALAISEWEEK05	5	2015-01-31	2015-02-07	2015	February	2	7
97585	MM-BCI-317-310115	Myrmicinae	Strumigenys	AAP2320	Strumigenys_AAP2320	1	BCI143843	317	MALAISEWEEK05	5	2015-01-31	2015-02-07	2015	February	2	7
97974	MM-BCI-317-310115	Dorylinae	Leptanilloides	ADK9920	Leptanilloides_ADK9920	1	BCI143841	317	MALAISEWEEK05	5	2015-01-31	2015-02-07	2015	February	2	7
94164	MM-BCI-318-310115	Ponerinae	Rasopone	arhuaca	Rasopone_arhuaca	4	BCI143872	318	MALAISEWEEK05	5	2015-01-31	2015-02-07	2015	February	2	7
94199	MM-BCI-318-310115	Proceratiinae	Probolomyrmex	ACH1131	Probolomyrmex_ACH1131	1	BCI143876	318	MALAISEWEEK05	5	2015-01-31	2015-02-07	2015	February	2	7
94480	MM-BCI-318-310115	Heteroponerinae	Heteroponera	ADE3668	Heteroponera_ADE3668	1	BCI143878	318	MALAISEWEEK05	5	2015-01-31	2015-02-07	2015	February	2	7
94483	MM-BCI-318-310115	Heteroponerinae	Heteroponera	ADE3668	Heteroponera_ADE3668	1	BCI143874	318	MALAISEWEEK05	5	2015-01-31	2015-02-07	2015	February	2	7
96027	MM-BCI-318-310115	Myrmicinae	Apterostigma	AAJ1810	Apterostigma_AAJ1810	1	BCI143870	318	MALAISEWEEK05	5	2015-01-31	2015-02-07	2015	February	2	7
96156	MM-BCI-318-310115	Ponerinae	Rasopone	ferruginea	Rasopone_ferruginea	1	BCI143869	318	MALAISEWEEK05	5	2015-01-31	2015-02-07	2015	February	2	7
97587	MM-BCI-318-310115	Myrmicinae	Strumigenys	AAP2320	Strumigenys_AAP2320	1	BCI143877	318	MALAISEWEEK05	5	2015-01-31	2015-02-07	2015	February	2	7
97591	MM-BCI-318-310115	Myrmicinae	Strumigenys	AAP2320	Strumigenys_AAP2320	1	BCI143875	318	MALAISEWEEK05	5	2015-01-31	2015-02-07	2015	February	2	7
94169	MM-BCI-319-310115	Ponerinae	Mayaponera	constricta	Mayaponera_constricta	1	BCI143886	319	MALAISEWEEK05	5	2015-01-31	2015-02-07	2015	February	2	7
94182	MM-BCI-319-310115	Ponerinae	Rasopone	arhuaca	Rasopone_arhuaca	1	BCI143888	319	MALAISEWEEK05	5	2015-01-31	2015-02-07	2015	February	2	7
94198	MM-BCI-319-310115	Ponerinae	Rasopone	arhuaca	Rasopone_arhuaca	1	BCI143887	319	MALAISEWEEK05	5	2015-01-31	2015-02-07	2015	February	2	7
94494	MM-BCI-319-310115	Dolichoderinae	Technomyrmex	fulvus	Technomyrmex_fulvus	1	BCI143889	319	MALAISEWEEK05	5	2015-01-31	2015-02-07	2015	February	2	7
94165	MM-BCI-320-310115	Ponerinae	Rasopone	arhuaca	Rasopone_arhuaca	17	BCI143883	320	MALAISEWEEK05	5	2015-01-31	2015-02-07	2015	February	2	7
97600	MM-BCI-320-310115	Myrmicinae	Strumigenys	AAP2320	Strumigenys_AAP2320	1	BCI143880	320	MALAISEWEEK05	5	2015-01-31	2015-02-07	2015	February	2	7
97720	MM-BCI-320-310115	Myrmicinae	Strumigenys	AAP2320	Strumigenys_AAP2320	1	BCI143881	320	MALAISEWEEK05	5	2015-01-31	2015-02-07	2015	February	2	7
94714	MM-BCI-311-070215	Ponerinae	Rasopone	arhuaca	Rasopone_arhuaca	15	BCI144056	311	MALAISEWEEK06	6	2015-02-07	2015-02-14	2015	February	2	14
94715	MM-BCI-311-070215	Ponerinae	Mayaponera	constricta	Mayaponera_constricta	5	BCI144054	311	MALAISEWEEK06	6	2015-02-07	2015-02-14	2015	February	2	14
94867	MM-BCI-311-070215	Proceratiinae	Probolomyrmex	ACH1131	Probolomyrmex_ACH1131	6	BCI144055	311	MALAISEWEEK06	6	2015-02-07	2015-02-14	2015	February	2	14
94886	MM-BCI-311-070215	Dolichoderinae	Technomyrmex	fulvus	Technomyrmex_fulvus	1	BCI144057	311	MALAISEWEEK06	6	2015-02-07	2015-02-14	2015	February	2	14
96112	MM-BCI-311-070215	Dolichoderinae	Technomyrmex	fulvus	Technomyrmex_fulvus	1	BCI144058	311	MALAISEWEEK06	6	2015-02-07	2015-02-14	2015	February	2	14
96145	MM-BCI-311-070215	Dolichoderinae	Tapinoma	melanocephalum	Tapinoma_melanocephalum	1	BCI144050	311	MALAISEWEEK06	6	2015-02-07	2015-02-14	2015	February	2	14
96858	MM-BCI-311-070215	Ponerinae	Leptogenys	pusilla	Leptogenys_pusilla	1	BCI144048	311	MALAISEWEEK06	6	2015-02-07	2015-02-14	2015	February	2	14
96860	MM-BCI-311-070215	Ponerinae	Leptogenys	pusilla	Leptogenys_pusilla	1	BCI144051	311	MALAISEWEEK06	6	2015-02-07	2015-02-14	2015	February	2	14
97536	MM-BCI-311-070215	Myrmicinae	Cyphomyrmex	costatus	Cyphomyrmex_costatus	1	BCI144052	311	MALAISEWEEK06	6	2015-02-07	2015-02-14	2015	February	2	14
97643	MM-BCI-311-070215	Myrmicinae	Strumigenys	AAP2320	Strumigenys_AAP2320	1	BCI144049	311	MALAISEWEEK06	6	2015-02-07	2015-02-14	2015	February	2	14
97647	MM-BCI-311-070215	Myrmicinae	Strumigenys	AAP2320	Strumigenys_AAP2320	1	BCI144047	311	MALAISEWEEK06	6	2015-02-07	2015-02-14	2015	February	2	14
97649	MM-BCI-311-070215	Myrmicinae	Strumigenys	AAP2320	Strumigenys_AAP2320	1	BCI144053	311	MALAISEWEEK06	6	2015-02-07	2015-02-14	2015	February	2	14
92504	MM-BCI-312-070215	Ponerinae	Rasopone	arhuaca	Rasopone_arhuaca	6	BCI142421	312	MALAISEWEEK06	6	2015-02-07	2015-02-14	2015	February	2	14
92651	MM-BCI-312-070215	Dorylinae	Labidus	coecus	Labidus_coecus	1	BCI142420	312	MALAISEWEEK06	6	2015-02-07	2015-02-14	2015	February	2	14
92664	MM-BCI-312-070215	Proceratiinae	Probolomyrmex	ACH1131	Probolomyrmex_ACH1131	1	BCI142425	312	MALAISEWEEK06	6	2015-02-07	2015-02-14	2015	February	2	14
94476	MM-BCI-312-070215	Heteroponerinae	Heteroponera	ADK9950	Heteroponera_ADK9950	1	BCI142422	312	MALAISEWEEK06	6	2015-02-07	2015-02-14	2015	February	2	14
97660	MM-BCI-312-070215	Myrmicinae	Strumigenys	AAP2320	Strumigenys_AAP2320	1	BCI142426	312	MALAISEWEEK06	6	2015-02-07	2015-02-14	2015	February	2	14
97685	MM-BCI-312-070215	Myrmicinae	Strumigenys	AAP2320	Strumigenys_AAP2320	1	BCI142424	312	MALAISEWEEK06	6	2015-02-07	2015-02-14	2015	February	2	14
97705	MM-BCI-312-070215	Myrmicinae	Strumigenys	AAP2320	Strumigenys_AAP2320	1	BCI142423	312	MALAISEWEEK06	6	2015-02-07	2015-02-14	2015	February	2	14
94717	MM-BCI-313-070215	Ponerinae	Rasopone	arhuaca	Rasopone_arhuaca	3	BCI144059	313	MALAISEWEEK06	6	2015-02-07	2015-02-14	2015	February	2	14
94848	MM-BCI-313-070215	Ponerinae	Odontomachus	meinerti	Odontomachus_meinerti	1	BCI144060	313	MALAISEWEEK06	6	2015-02-07	2015-02-14	2015	February	2	14
94697	MM-BCI-314-070215	Ponerinae	Rasopone	arhuaca	Rasopone_arhuaca	5	BCI144018	314	MALAISEWEEK06	6	2015-02-07	2015-02-14	2015	February	2	14
94698	MM-BCI-314-070215	Ectatomminae	Ectatomma	ruidum	Ectatomma_ruidum	1	BCI144019	314	MALAISEWEEK06	6	2015-02-07	2015-02-14	2015	February	2	14
96152	MM-BCI-314-070215	Ponerinae	Neoponera	sp. 3YB	Neoponera_sp. 3YB	1	BCI142430	314	MALAISEWEEK06	6	2015-02-07	2015-02-14	2015	February	2	14
94716	MM-BCI-316-070215	Ponerinae	Rasopone	arhuaca	Rasopone_arhuaca	2	BCI144046	316	MALAISEWEEK06	6	2015-02-07	2015-02-14	2015	February	2	14
94701	MM-BCI-317-070215	Ponerinae	Anochetus	diegensis	Anochetus_diegensis	1	BCI144020	317	MALAISEWEEK06	6	2015-02-07	2015-02-14	2015	February	2	14
94702	MM-BCI-317-070215	Proceratiinae	Probolomyrmex	ACH1131	Probolomyrmex_ACH1131	1	BCI144025	317	MALAISEWEEK06	6	2015-02-07	2015-02-14	2015	February	2	14
94703	MM-BCI-317-070215	Ponerinae	Rasopone	arhuaca	Rasopone_arhuaca	20	BCI144024	317	MALAISEWEEK06	6	2015-02-07	2015-02-14	2015	February	2	14
94882	MM-BCI-317-070215	Ectatomminae	Gnamptogenys	hartmani	Gnamptogenys_hartmani	1	BCI144022	317	MALAISEWEEK06	6	2015-02-07	2015-02-14	2015	February	2	14
94699	MM-BCI-318-070215	Ponerinae	Mayaponera	constricta	Mayaponera_constricta	1	BCI144012	318	MALAISEWEEK06	6	2015-02-07	2015-02-14	2015	February	2	14
94700	MM-BCI-318-070215	Ponerinae	Rasopone	arhuaca	Rasopone_arhuaca	2	BCI144013	318	MALAISEWEEK06	6	2015-02-07	2015-02-14	2015	February	2	14
94871	MM-BCI-318-070215	Ponerinae	Leptogenys	gatu	Leptogenys_gatu	1	BCI144016	318	MALAISEWEEK06	6	2015-02-07	2015-02-14	2015	February	2	14
94887	MM-BCI-318-070215	Dolichoderinae	Technomyrmex	fulvus	Technomyrmex_fulvus	1	BCI144015	318	MALAISEWEEK06	6	2015-02-07	2015-02-14	2015	February	2	14
97074	MM-BCI-318-070215	Myrmicinae	Myrmicocrypta	JSC_028	Myrmicocrypta_JSC_028	1	BCI144014	318	MALAISEWEEK06	6	2015-02-07	2015-02-14	2015	February	2	14
97599	MM-BCI-318-070215	Myrmicinae	Strumigenys	AAP2320	Strumigenys_AAP2320	1	BCI144017	318	MALAISEWEEK06	6	2015-02-07	2015-02-14	2015	February	2	14
94492	MM-BCI-319-070215	Ponerinae	Thaumatomyrmex	atrox	Thaumatomyrmex_atrox	1	BCI142794	319	MALAISEWEEK06	6	2015-02-07	2015-02-14	2015	February	2	14
94704	MM-BCI-320-070215	Ponerinae	Mayaponera	constricta	Mayaponera_constricta	2	BCI144026	320	MALAISEWEEK06	6	2015-02-07	2015-02-14	2015	February	2	14
94705	MM-BCI-320-070215	Ponerinae	Rasopone	arhuaca	Rasopone_arhuaca	11	BCI144027	320	MALAISEWEEK06	6	2015-02-07	2015-02-14	2015	February	2	14
94706	MM-BCI-320-070215	Proceratiinae	Probolomyrmex	ACH1131	Probolomyrmex_ACH1131	4	BCI144028	320	MALAISEWEEK06	6	2015-02-07	2015-02-14	2015	February	2	14
94872	MM-BCI-320-070215	Ponerinae	Thaumatomyrmex	atrox	Thaumatomyrmex_atrox	1	BCI144034	320	MALAISEWEEK06	6	2015-02-07	2015-02-14	2015	February	2	14
94873	MM-BCI-320-070215	Ponerinae	Thaumatomyrmex	atrox	Thaumatomyrmex_atrox	1	BCI144033	320	MALAISEWEEK06	6	2015-02-07	2015-02-14	2015	February	2	14
94876	MM-BCI-320-070215	Proceratiinae	Probolomyrmex	ADE2676	Probolomyrmex_ADE2676	1	BCI144039	320	MALAISEWEEK06	6	2015-02-07	2015-02-14	2015	February	2	14
96061	MM-BCI-320-070215	Heteroponerinae	Heteroponera	ADE3668	Heteroponera_ADE3668	1	BCI144035	320	MALAISEWEEK06	6	2015-02-07	2015-02-14	2015	February	2	14
96126	MM-BCI-320-070215	Dolichoderinae	Tapinoma	melanocephalum	Tapinoma_melanocephalum	1	BCI144040	320	MALAISEWEEK06	6	2015-02-07	2015-02-14	2015	February	2	14
96128	MM-BCI-320-070215	Ponerinae	Rasopone	ADK8965	Rasopone_ADK8965	1	BCI144032	320	MALAISEWEEK06	6	2015-02-07	2015-02-14	2015	February	2	14
96154	MM-BCI-320-070215	Dolichoderinae	Tapinoma	melanocephalum	Tapinoma_melanocephalum	1	BCI144030	320	MALAISEWEEK06	6	2015-02-07	2015-02-14	2015	February	2	14
97586	MM-BCI-320-070215	Myrmicinae	Strumigenys	AAP2320	Strumigenys_AAP2320	1	BCI144036	320	MALAISEWEEK06	6	2015-02-07	2015-02-14	2015	February	2	14
97590	MM-BCI-320-070215	Myrmicinae	Strumigenys	AAP2320	Strumigenys_AAP2320	1	BCI144029	320	MALAISEWEEK06	6	2015-02-07	2015-02-14	2015	February	2	14
97594	MM-BCI-320-070215	Myrmicinae	Strumigenys	AAP2320	Strumigenys_AAP2320	1	BCI144037	320	MALAISEWEEK06	6	2015-02-07	2015-02-14	2015	February	2	14
97601	MM-BCI-320-070215	Myrmicinae	Strumigenys	AAP2320	Strumigenys_AAP2320	1	BCI144038	320	MALAISEWEEK06	6	2015-02-07	2015-02-14	2015	February	2	14
97710	MM-BCI-320-070215	Myrmicinae	Strumigenys	AAP2320	Strumigenys_AAP2320	1	BCI144041	320	MALAISEWEEK06	6	2015-02-07	2015-02-14	2015	February	2	14
97958	MM-BCI-320-070215	Dorylinae	Leptanilloides	sp. 1YB	Leptanilloides_sp. 1YB	1	BCI144042	320	MALAISEWEEK06	6	2015-02-07	2015-02-14	2015	February	2	14
97986	MM-BCI-320-070215	Myrmicinae	Solenopsis	AAZ7733	Solenopsis_AAZ7733	1	BCI144031	320	MALAISEWEEK06	6	2015-02-07	2015-02-14	2015	February	2	14
98255	MM-BCI-311-140215	Ponerinae	Pachycondyla	harpax	Pachycondyla_harpax	1	BCI146170	311	MALAISEWEEK07	7	2015-02-14	2015-02-21	2015	February	2	21
98256	MM-BCI-311-140215	Ectatomminae	Ectatomma	ruidum	Ectatomma_ruidum	3	BCI146174	311	MALAISEWEEK07	7	2015-02-14	2015-02-21	2015	February	2	21
98257	MM-BCI-311-140215	Ponerinae	Rasopone	arhuaca	Rasopone_arhuaca	9	BCI146173	311	MALAISEWEEK07	7	2015-02-14	2015-02-21	2015	February	2	21
98258	MM-BCI-311-140215	Ponerinae	Mayaponera	constricta	Mayaponera_constricta	6	BCI146172	311	MALAISEWEEK07	7	2015-02-14	2015-02-21	2015	February	2	21
98298	MM-BCI-311-140215	Ponerinae	Leptogenys	ACJ7762	Leptogenys_ACJ7762	1	BCI146171	311	MALAISEWEEK07	7	2015-02-14	2015-02-21	2015	February	2	21
98424	MM-BCI-311-140215	Myrmicinae	Wasmannia	scrobifera	Wasmannia_scrobifera	1	BCI146152	311	MALAISEWEEK07	7	2015-02-14	2015-02-21	2015	February	2	21
98429	MM-BCI-311-140215	Proceratiinae	Probolomyrmex	ACH1131	Probolomyrmex_ACH1131	1	BCI146151	311	MALAISEWEEK07	7	2015-02-14	2015-02-21	2015	February	2	21
98601	MM-BCI-311-140215	Ectatomminae	Gnamptogenys	tornata	Gnamptogenys_tornata	1	BCI146163	311	MALAISEWEEK07	7	2015-02-14	2015-02-21	2015	February	2	21
98603	MM-BCI-311-140215	Ectatomminae	Gnamptogenys	curvoclypeata	Gnamptogenys_curvoclypeata	1	BCI146167	311	MALAISEWEEK07	7	2015-02-14	2015-02-21	2015	February	2	21
98731	MM-BCI-311-140215	Ectatomminae	Gnamptogenys	AAZ7592 interrupta	Gnamptogenys_AAZ7592 interrupta	1	BCI146157	311	MALAISEWEEK07	7	2015-02-14	2015-02-21	2015	February	2	21
98934	MM-BCI-311-140215	Ponerinae	Hypoponera	AAP9564	Hypoponera_AAP9564	1	BCI146158	311	MALAISEWEEK07	7	2015-02-14	2015-02-21	2015	February	2	21
98961	MM-BCI-311-140215	Myrmicinae	Strumigenys	gundlachi	Strumigenys_gundlachi	1	BCI146160	311	MALAISEWEEK07	7	2015-02-14	2015-02-21	2015	February	2	21
98978	MM-BCI-311-140215	Myrmicinae	Strumigenys	gundlachi	Strumigenys_gundlachi	1	BCI146150	311	MALAISEWEEK07	7	2015-02-14	2015-02-21	2015	February	2	21
98990	MM-BCI-311-140215	Myrmicinae	Strumigenys	gundlachi	Strumigenys_gundlachi	1	BCI146153	311	MALAISEWEEK07	7	2015-02-14	2015-02-21	2015	February	2	21
99000	MM-BCI-311-140215	Myrmicinae	Strumigenys	gundlachi	Strumigenys_gundlachi	1	BCI146165	311	MALAISEWEEK07	7	2015-02-14	2015-02-21	2015	February	2	21
99015	MM-BCI-311-140215	Myrmicinae	Strumigenys	longispinosa	Strumigenys_longispinosa	1	BCI146154	311	MALAISEWEEK07	7	2015-02-14	2015-02-21	2015	February	2	21
99031	MM-BCI-311-140215	Myrmicinae	Strumigenys	cordovensis	Strumigenys_cordovensis	1	BCI146156	311	MALAISEWEEK07	7	2015-02-14	2015-02-21	2015	February	2	21
99877	MM-BCI-311-140215	Myrmicinae	Strumigenys	marginiventris	Strumigenys_marginiventris	1	BCI146155	311	MALAISEWEEK07	7	2015-02-14	2015-02-21	2015	February	2	21
99914	MM-BCI-311-140215	Myrmicinae	Strumigenys	marginiventris	Strumigenys_marginiventris	1	BCI146166	311	MALAISEWEEK07	7	2015-02-14	2015-02-21	2015	February	2	21
99924	MM-BCI-311-140215	Myrmicinae	Strumigenys	alberti	Strumigenys_alberti	1	BCI146159	311	MALAISEWEEK07	7	2015-02-14	2015-02-21	2015	February	2	21
107891	MM-BCI-311-140215	Myrmicinae	Strumigenys	sp. 5YB	Strumigenys_sp. 5YB	1	BCI146164	311	MALAISEWEEK07	7	2015-02-14	2015-02-21	2015	February	2	21
107945	MM-BCI-311-140215	Myrmicinae	Strumigenys	sp. 5YB	Strumigenys_sp. 5YB	1	BCI146161	311	MALAISEWEEK07	7	2015-02-14	2015-02-21	2015	February	2	21
98272	MM-BCI-312-140215	Ponerinae	Rasopone	arhuaca	Rasopone_arhuaca	7	BCI146204	312	MALAISEWEEK07	7	2015-02-14	2015-02-21	2015	February	2	21
98288	MM-BCI-312-140215	Ponerinae	Pachycondyla	harpax	Pachycondyla_harpax	3	BCI146396	312	MALAISEWEEK07	7	2015-02-14	2015-02-21	2015	February	2	21
98311	MM-BCI-312-140215	Ponerinae	Odontomachus	bauri	Odontomachus_bauri	1	BCI146209	312	MALAISEWEEK07	7	2015-02-14	2015-02-21	2015	February	2	21
98338	MM-BCI-312-140215	Ectatomminae	Ectatomma	ruidum	Ectatomma_ruidum	1	BCI146198	312	MALAISEWEEK07	7	2015-02-14	2015-02-21	2015	February	2	21
98439	MM-BCI-312-140215	Dolichoderinae	Technomyrmex	fulvus	Technomyrmex_fulvus	1	BCI146195	312	MALAISEWEEK07	7	2015-02-14	2015-02-21	2015	February	2	21
98445	MM-BCI-312-140215	Proceratiinae	Probolomyrmex	ACH1131	Probolomyrmex_ACH1131	1	BCI146187	312	MALAISEWEEK07	7	2015-02-14	2015-02-21	2015	February	2	21
98446	MM-BCI-312-140215	Myrmicinae	Wasmannia	scrobifera	Wasmannia_scrobifera	1	BCI146191	312	MALAISEWEEK07	7	2015-02-14	2015-02-21	2015	February	2	21
98707	MM-BCI-312-140215	Ectatomminae	Gnamptogenys	AAZ7592 interrupta	Gnamptogenys_AAZ7592 interrupta	1	BCI146206	312	MALAISEWEEK07	7	2015-02-14	2015-02-21	2015	February	2	21
98726	MM-BCI-312-140215	Ectatomminae	Gnamptogenys	AAZ7592 interrupta	Gnamptogenys_AAZ7592 interrupta	1	BCI146203	312	MALAISEWEEK07	7	2015-02-14	2015-02-21	2015	February	2	21
98730	MM-BCI-312-140215	Ectatomminae	Gnamptogenys	AAZ7592 interrupta	Gnamptogenys_AAZ7592 interrupta	1	BCI146208	312	MALAISEWEEK07	7	2015-02-14	2015-02-21	2015	February	2	21
98857	MM-BCI-312-140215	Myrmicinae	Cyphomyrmex	AAP2289	Cyphomyrmex_AAP2289	1	BCI146205	312	MALAISEWEEK07	7	2015-02-14	2015-02-21	2015	February	2	21
98941	MM-BCI-312-140215	Ponerinae	Hypoponera	AAP2334	Hypoponera_AAP2334	1	BCI146197	312	MALAISEWEEK07	7	2015-02-14	2015-02-21	2015	February	2	21
98972	MM-BCI-312-140215	Myrmicinae	Strumigenys	gundlachi	Strumigenys_gundlachi	1	BCI146188	312	MALAISEWEEK07	7	2015-02-14	2015-02-21	2015	February	2	21
98975	MM-BCI-312-140215	Myrmicinae	Strumigenys	gundlachi	Strumigenys_gundlachi	1	BCI146185	312	MALAISEWEEK07	7	2015-02-14	2015-02-21	2015	February	2	21
98982	MM-BCI-312-140215	Myrmicinae	Strumigenys	gundlachi	Strumigenys_gundlachi	1	BCI146199	312	MALAISEWEEK07	7	2015-02-14	2015-02-21	2015	February	2	21
98993	MM-BCI-312-140215	Myrmicinae	Strumigenys	gundlachi	Strumigenys_gundlachi	1	BCI146193	312	MALAISEWEEK07	7	2015-02-14	2015-02-21	2015	February	2	21
99004	MM-BCI-312-140215	Myrmicinae	Strumigenys	gundlachi	Strumigenys_gundlachi	1	BCI146190	312	MALAISEWEEK07	7	2015-02-14	2015-02-21	2015	February	2	21
99869	MM-BCI-312-140215	Myrmicinae	Strumigenys	alberti	Strumigenys_alberti	1	BCI146201	312	MALAISEWEEK07	7	2015-02-14	2015-02-21	2015	February	2	21
107751	MM-BCI-312-140215	Myrmicinae	Strumigenys	sp. 4YB	Strumigenys_sp. 4YB	1	BCI146196	312	MALAISEWEEK07	7	2015-02-14	2015-02-21	2015	February	2	21
107765	MM-BCI-312-140215	Myrmicinae	Strumigenys	sp. 4YB	Strumigenys_sp. 4YB	1	BCI146186	312	MALAISEWEEK07	7	2015-02-14	2015-02-21	2015	February	2	21
107787	MM-BCI-312-140215	Myrmicinae	Strumigenys	sp. 4YB	Strumigenys_sp. 4YB	1	BCI146192	312	MALAISEWEEK07	7	2015-02-14	2015-02-21	2015	February	2	21
107823	MM-BCI-312-140215	Myrmicinae	Strumigenys	sp. 5YB	Strumigenys_sp. 5YB	1	BCI146194	312	MALAISEWEEK07	7	2015-02-14	2015-02-21	2015	February	2	21
108011	MM-BCI-312-140215	Myrmicinae	Strumigenys	sp. 5YB	Strumigenys_sp. 5YB	1	BCI146200	312	MALAISEWEEK07	7	2015-02-14	2015-02-21	2015	February	2	21
90917	MM-BCI-313-140215	Ponerinae	Rasopone	arhuaca	Rasopone_arhuaca	3	BCI141085	313	MALAISEWEEK07	7	2015-02-14	2015-02-21	2015	February	2	21
90923	MM-BCI-313-140215	Ectatomminae	Ectatomma	ruidum	Ectatomma_ruidum	1	BCI141083	313	MALAISEWEEK07	7	2015-02-14	2015-02-21	2015	February	2	21
90927	MM-BCI-313-140215	Ponerinae	Mayaponera	constricta	Mayaponera_constricta	1	BCI141086	313	MALAISEWEEK07	7	2015-02-14	2015-02-21	2015	February	2	21
90930	MM-BCI-313-140215	Ponerinae	Pachycondyla	harpax	Pachycondyla_harpax	2	BCI141084	313	MALAISEWEEK07	7	2015-02-14	2015-02-21	2015	February	2	21
91020	MM-BCI-313-140215	Ponerinae	Leptogenys	pusilla	Leptogenys_pusilla	1	BCI141090	313	MALAISEWEEK07	7	2015-02-14	2015-02-21	2015	February	2	21
91567	MM-BCI-313-140215	Myrmicinae	Strumigenys	longispinosa	Strumigenys_longispinosa	1	BCI141092	313	MALAISEWEEK07	7	2015-02-14	2015-02-21	2015	February	2	21
98146	MM-BCI-313-140215	Myrmicinae	Strumigenys	sp. 3YB	Strumigenys_sp. 3YB	1	BCI141091	313	MALAISEWEEK07	7	2015-02-14	2015-02-21	2015	February	2	21
98275	MM-BCI-314-140215	Ectatomminae	Ectatomma	ruidum	Ectatomma_ruidum	10	BCI146230	314	MALAISEWEEK07	7	2015-02-14	2015-02-21	2015	February	2	21
98276	MM-BCI-314-140215	Ponerinae	Rasopone	arhuaca	Rasopone_arhuaca	9	BCI146231	314	MALAISEWEEK07	7	2015-02-14	2015-02-21	2015	February	2	21
98280	MM-BCI-314-140215	Proceratiinae	Probolomyrmex	ACH1131	Probolomyrmex_ACH1131	5	BCI146232	314	MALAISEWEEK07	7	2015-02-14	2015-02-21	2015	February	2	21
98281	MM-BCI-314-140215	Ponerinae	Mayaponera	constricta	Mayaponera_constricta	2	BCI146233	314	MALAISEWEEK07	7	2015-02-14	2015-02-21	2015	February	2	21
98282	MM-BCI-314-140215	Ponerinae	Anochetus	diegensis	Anochetus_diegensis	1	BCI146234	314	MALAISEWEEK07	7	2015-02-14	2015-02-21	2015	February	2	21
98405	MM-BCI-314-140215	Ponerinae	Leptogenys	pusilla	Leptogenys_pusilla	1	BCI146218	314	MALAISEWEEK07	7	2015-02-14	2015-02-21	2015	February	2	21
98411	MM-BCI-314-140215	Dolichoderinae	Technomyrmex	fulvus	Technomyrmex_fulvus	1	BCI146223	314	MALAISEWEEK07	7	2015-02-14	2015-02-21	2015	February	2	21
98430	MM-BCI-314-140215	Dolichoderinae	Technomyrmex	fulvus	Technomyrmex_fulvus	1	BCI146226	314	MALAISEWEEK07	7	2015-02-14	2015-02-21	2015	February	2	21
98598	MM-BCI-314-140215	Ectatomminae	Gnamptogenys	hartmani	Gnamptogenys_hartmani	1	BCI146228	314	MALAISEWEEK07	7	2015-02-14	2015-02-21	2015	February	2	21
98689	MM-BCI-314-140215	Ectatomminae	Gnamptogenys	AAZ7592 interrupta	Gnamptogenys_AAZ7592 interrupta	1	BCI146217	314	MALAISEWEEK07	7	2015-02-14	2015-02-21	2015	February	2	21
98718	MM-BCI-314-140215	Ectatomminae	Gnamptogenys	AAZ7592 interrupta	Gnamptogenys_AAZ7592 interrupta	1	BCI146212	314	MALAISEWEEK07	7	2015-02-14	2015-02-21	2015	February	2	21
98802	MM-BCI-314-140215	Myrmicinae	Myrmicocrypta	JSC_028	Myrmicocrypta_JSC_028	1	BCI146229	314	MALAISEWEEK07	7	2015-02-14	2015-02-21	2015	February	2	21
98811	MM-BCI-314-140215	Myrmicinae	Myrmicocrypta	JSC_028	Myrmicocrypta_JSC_028	1	BCI146214	314	MALAISEWEEK07	7	2015-02-14	2015-02-21	2015	February	2	21
98920	MM-BCI-314-140215	Myrmicinae	Solenopsis	AAZ7930	Solenopsis_AAZ7930	1	BCI146211	314	MALAISEWEEK07	7	2015-02-14	2015-02-21	2015	February	2	21
98926	MM-BCI-314-140215	Ponerinae	Hypoponera	AAP9564	Hypoponera_AAP9564	1	BCI146213	314	MALAISEWEEK07	7	2015-02-14	2015-02-21	2015	February	2	21
98929	MM-BCI-314-140215	Ponerinae	Hypoponera	AAP9564	Hypoponera_AAP9564	1	BCI146222	314	MALAISEWEEK07	7	2015-02-14	2015-02-21	2015	February	2	21
98930	MM-BCI-314-140215	Ponerinae	Hypoponera	AAP9564	Hypoponera_AAP9564	1	BCI146219	314	MALAISEWEEK07	7	2015-02-14	2015-02-21	2015	February	2	21
98931	MM-BCI-314-140215	Ponerinae	Hypoponera	AAP9564	Hypoponera_AAP9564	1	BCI146221	314	MALAISEWEEK07	7	2015-02-14	2015-02-21	2015	February	2	21
98936	MM-BCI-314-140215	Ponerinae	Hypoponera	AAP9564	Hypoponera_AAP9564	1	BCI146224	314	MALAISEWEEK07	7	2015-02-14	2015-02-21	2015	February	2	21
98937	MM-BCI-314-140215	Ponerinae	Hypoponera	AAP9564	Hypoponera_AAP9564	1	BCI146210	314	MALAISEWEEK07	7	2015-02-14	2015-02-21	2015	February	2	21
99003	MM-BCI-314-140215	Myrmicinae	Strumigenys	gundlachi	Strumigenys_gundlachi	1	BCI146215	314	MALAISEWEEK07	7	2015-02-14	2015-02-21	2015	February	2	21
99885	MM-BCI-314-140215	Myrmicinae	Strumigenys	marginiventris	Strumigenys_marginiventris	1	BCI146225	314	MALAISEWEEK07	7	2015-02-14	2015-02-21	2015	February	2	21
100357	MM-BCI-314-140215	Myrmicinae	Strumigenys	marginiventris	Strumigenys_marginiventris	1	BCI146220	314	MALAISEWEEK07	7	2015-02-14	2015-02-21	2015	February	2	21
107731	MM-BCI-314-140215	Myrmicinae	Strumigenys	sp. 4YB	Strumigenys_sp. 4YB	1	BCI146216	314	MALAISEWEEK07	7	2015-02-14	2015-02-21	2015	February	2	21
98274	MM-BCI-315-140215	Ectatomminae	Ectatomma	ruidum	Ectatomma_ruidum	2	BCI146246	315	MALAISEWEEK07	7	2015-02-14	2015-02-21	2015	February	2	21
98315	MM-BCI-315-140215	Ponerinae	Rasopone	arhuaca	Rasopone_arhuaca	1	BCI146245	315	MALAISEWEEK07	7	2015-02-14	2015-02-21	2015	February	2	21
98697	MM-BCI-315-140215	Ectatomminae	Gnamptogenys	AAZ7592 interrupta	Gnamptogenys_AAZ7592 interrupta	1	BCI146244	315	MALAISEWEEK07	7	2015-02-14	2015-02-21	2015	February	2	21
98698	MM-BCI-315-140215	Ectatomminae	Gnamptogenys	AAZ7592 interrupta	Gnamptogenys_AAZ7592 interrupta	1	BCI146240	315	MALAISEWEEK07	7	2015-02-14	2015-02-21	2015	February	2	21
98708	MM-BCI-315-140215	Ectatomminae	Gnamptogenys	AAZ7592 interrupta	Gnamptogenys_AAZ7592 interrupta	1	BCI146239	315	MALAISEWEEK07	7	2015-02-14	2015-02-21	2015	February	2	21
98719	MM-BCI-315-140215	Ectatomminae	Gnamptogenys	AAZ7592 interrupta	Gnamptogenys_AAZ7592 interrupta	1	BCI146237	315	MALAISEWEEK07	7	2015-02-14	2015-02-21	2015	February	2	21
98736	MM-BCI-315-140215	Ectatomminae	Gnamptogenys	AAZ7592 interrupta	Gnamptogenys_AAZ7592 interrupta	1	BCI146241	315	MALAISEWEEK07	7	2015-02-14	2015-02-21	2015	February	2	21
98955	MM-BCI-315-140215	Myrmicinae	Strumigenys	gundlachi	Strumigenys_gundlachi	1	BCI146242	315	MALAISEWEEK07	7	2015-02-14	2015-02-21	2015	February	2	21
98278	MM-BCI-316-140215	Ponerinae	Pachycondyla	harpax	Pachycondyla_harpax	2	BCI146309	316	MALAISEWEEK07	7	2015-02-14	2015-02-21	2015	February	2	21
98284	MM-BCI-316-140215	Ponerinae	Rasopone	arhuaca	Rasopone_arhuaca	1	BCI146310	316	MALAISEWEEK07	7	2015-02-14	2015-02-21	2015	February	2	21
107867	MM-BCI-316-140215	Myrmicinae	Strumigenys	sp. 5YB	Strumigenys_sp. 5YB	1	BCI146307	316	MALAISEWEEK07	7	2015-02-14	2015-02-21	2015	February	2	21
98259	MM-BCI-317-140215	Ponerinae	Mayaponera	constricta	Mayaponera_constricta	2	BCI146184	317	MALAISEWEEK07	7	2015-02-14	2015-02-21	2015	February	2	21
98260	MM-BCI-317-140215	Ectatomminae	Ectatomma	ruidum	Ectatomma_ruidum	3	BCI146183	317	MALAISEWEEK07	7	2015-02-14	2015-02-21	2015	February	2	21
98261	MM-BCI-317-140215	Ponerinae	Pachycondyla	harpax	Pachycondyla_harpax	6	BCI146182	317	MALAISEWEEK07	7	2015-02-14	2015-02-21	2015	February	2	21
98262	MM-BCI-317-140215	Ponerinae	Rasopone	arhuaca	Rasopone_arhuaca	26	BCI146181	317	MALAISEWEEK07	7	2015-02-14	2015-02-21	2015	February	2	21
98597	MM-BCI-317-140215	Ectatomminae	Gnamptogenys	hartmani	Gnamptogenys_hartmani	1	BCI146177	317	MALAISEWEEK07	7	2015-02-14	2015-02-21	2015	February	2	21
98652	MM-BCI-317-140215	Dorylinae	Syscia	ADE2473	Syscia_ADE2473	1	BCI146175	317	MALAISEWEEK07	7	2015-02-14	2015-02-21	2015	February	2	21
98950	MM-BCI-317-140215	Ponerinae	Hypoponera	AAP9564	Hypoponera_AAP9564	1	BCI146984	317	MALAISEWEEK07	7	2015-02-14	2015-02-21	2015	February	2	21
98231	MM-BCI-318-140215	Ectatomminae	Ectatomma	ruidum	Ectatomma_ruidum	1	BCI146143	318	MALAISEWEEK07	7	2015-02-14	2015-02-21	2015	February	2	21
98232	MM-BCI-318-140215	Ponerinae	Pachycondyla	harpax	Pachycondyla_harpax	10	BCI146140	318	MALAISEWEEK07	7	2015-02-14	2015-02-21	2015	February	2	21
98233	MM-BCI-318-140215	Ponerinae	Rasopone	arhuaca	Rasopone_arhuaca	5	BCI146141	318	MALAISEWEEK07	7	2015-02-14	2015-02-21	2015	February	2	21
98234	MM-BCI-318-140215	Ponerinae	Mayaponera	constricta	Mayaponera_constricta	1	BCI146144	318	MALAISEWEEK07	7	2015-02-14	2015-02-21	2015	February	2	21
98235	MM-BCI-318-140215	Ponerinae	Anochetus	diegensis	Anochetus_diegensis	3	BCI146142	318	MALAISEWEEK07	7	2015-02-14	2015-02-21	2015	February	2	21
98236	MM-BCI-318-140215	Proceratiinae	Probolomyrmex	ACH1131	Probolomyrmex_ACH1131	4	BCI146135	318	MALAISEWEEK07	7	2015-02-14	2015-02-21	2015	February	2	21
98314	MM-BCI-318-140215	Ponerinae	Thaumatomyrmex	atrox	Thaumatomyrmex_atrox	1	BCI146138	318	MALAISEWEEK07	7	2015-02-14	2015-02-21	2015	February	2	21
98320	MM-BCI-318-140215	Ponerinae	Odontomachus	meinerti	Odontomachus_meinerti	1	BCI146148	318	MALAISEWEEK07	7	2015-02-14	2015-02-21	2015	February	2	21
98415	MM-BCI-318-140215	Proceratiinae	Probolomyrmex	ADE2676	Probolomyrmex_ADE2676	1	BCI146147	318	MALAISEWEEK07	7	2015-02-14	2015-02-21	2015	February	2	21
98935	MM-BCI-318-140215	Ponerinae	Hypoponera	AAP9564	Hypoponera_AAP9564	1	BCI146137	318	MALAISEWEEK07	7	2015-02-14	2015-02-21	2015	February	2	21
98947	MM-BCI-318-140215	Ponerinae	Pachycondyla	impressa	Pachycondyla_impressa	1	BCI146146	318	MALAISEWEEK07	7	2015-02-14	2015-02-21	2015	February	2	21
98948	MM-BCI-318-140215	Ponerinae	Neoponera	villosa	Neoponera_villosa	1	BCI146145	318	MALAISEWEEK07	7	2015-02-14	2015-02-21	2015	February	2	21
98949	MM-BCI-318-140215	Ponerinae	Neoponera	villosa	Neoponera_villosa	1	BCI146136	318	MALAISEWEEK07	7	2015-02-14	2015-02-21	2015	February	2	21
98953	MM-BCI-318-140215	Myrmicinae	Strumigenys	gundlachi	Strumigenys_gundlachi	1	BCI146139	318	MALAISEWEEK07	7	2015-02-14	2015-02-21	2015	February	2	21
98268	MM-BCI-319-140215	Ponerinae	Pachycondyla	harpax	Pachycondyla_harpax	2	BCI146305	319	MALAISEWEEK07	7	2015-02-14	2015-02-21	2015	February	2	21
98270	MM-BCI-319-140215	Ectatomminae	Ectatomma	ruidum	Ectatomma_ruidum	2	BCI146306	319	MALAISEWEEK07	7	2015-02-14	2015-02-21	2015	February	2	21
98267	MM-BCI-320-140215	Ponerinae	Pachycondyla	harpax	Pachycondyla_harpax	3	BCI146249	320	MALAISEWEEK07	7	2015-02-14	2015-02-21	2015	February	2	21
98271	MM-BCI-320-140215	Ponerinae	Mayaponera	constricta	Mayaponera_constricta	4	BCI146251	320	MALAISEWEEK07	7	2015-02-14	2015-02-21	2015	February	2	21
98273	MM-BCI-320-140215	Ectatomminae	Ectatomma	ruidum	Ectatomma_ruidum	2	BCI146247	320	MALAISEWEEK07	7	2015-02-14	2015-02-21	2015	February	2	21
98279	MM-BCI-320-140215	Ponerinae	Rasopone	arhuaca	Rasopone_arhuaca	19	BCI146250	320	MALAISEWEEK07	7	2015-02-14	2015-02-21	2015	February	2	21
98283	MM-BCI-320-140215	Proceratiinae	Probolomyrmex	ACH1131	Probolomyrmex_ACH1131	9	BCI146248	320	MALAISEWEEK07	7	2015-02-14	2015-02-21	2015	February	2	21
98310	MM-BCI-320-140215	Ponerinae	Odontomachus	bauri	Odontomachus_bauri	1	BCI146264	320	MALAISEWEEK07	7	2015-02-14	2015-02-21	2015	February	2	21
98313	MM-BCI-320-140215	Ponerinae	Thaumatomyrmex	atrox	Thaumatomyrmex_atrox	1	BCI146277	320	MALAISEWEEK07	7	2015-02-14	2015-02-21	2015	February	2	21
98317	MM-BCI-320-140215	Ponerinae	Odontomachus	meinerti	Odontomachus_meinerti	1	BCI146288	320	MALAISEWEEK07	7	2015-02-14	2015-02-21	2015	February	2	21
98318	MM-BCI-320-140215	Ponerinae	Odontomachus	meinerti	Odontomachus_meinerti	1	BCI146284	320	MALAISEWEEK07	7	2015-02-14	2015-02-21	2015	February	2	21
98319	MM-BCI-320-140215	Ponerinae	Odontomachus	meinerti	Odontomachus_meinerti	1	BCI146286	320	MALAISEWEEK07	7	2015-02-14	2015-02-21	2015	February	2	21
98321	MM-BCI-320-140215	Ponerinae	Odontomachus	meinerti	Odontomachus_meinerti	1	BCI146270	320	MALAISEWEEK07	7	2015-02-14	2015-02-21	2015	February	2	21
98325	MM-BCI-320-140215	Ponerinae	Odontomachus	meinerti	Odontomachus_meinerti	1	BCI146273	320	MALAISEWEEK07	7	2015-02-14	2015-02-21	2015	February	2	21
98327	MM-BCI-320-140215	Ponerinae	Odontomachus	meinerti	Odontomachus_meinerti	1	BCI146283	320	MALAISEWEEK07	7	2015-02-14	2015-02-21	2015	February	2	21
98329	MM-BCI-320-140215	Ponerinae	Odontomachus	meinerti	Odontomachus_meinerti	1	BCI146272	320	MALAISEWEEK07	7	2015-02-14	2015-02-21	2015	February	2	21
98332	MM-BCI-320-140215	Ponerinae	Odontomachus	meinerti	Odontomachus_meinerti	1	BCI146282	320	MALAISEWEEK07	7	2015-02-14	2015-02-21	2015	February	2	21
98427	MM-BCI-320-140215	Myrmicinae	Wasmannia	scrobifera	Wasmannia_scrobifera	1	BCI146278	320	MALAISEWEEK07	7	2015-02-14	2015-02-21	2015	February	2	21
98450	MM-BCI-320-140215	Ponerinae	Leptogenys	ADE0584	Leptogenys_ADE0584	1	BCI146279	320	MALAISEWEEK07	7	2015-02-14	2015-02-21	2015	February	2	21
98595	MM-BCI-320-140215	Ectatomminae	Gnamptogenys	hartmani	Gnamptogenys_hartmani	1	BCI146285	320	MALAISEWEEK07	7	2015-02-14	2015-02-21	2015	February	2	21
98647	MM-BCI-320-140215	Ponerinae	Pseudoponera	stigma	Pseudoponera_stigma	1	BCI146276	320	MALAISEWEEK07	7	2015-02-14	2015-02-21	2015	February	2	21
98701	MM-BCI-320-140215	Ectatomminae	Gnamptogenys	AAZ7592 interrupta	Gnamptogenys_AAZ7592 interrupta	1	BCI146274	320	MALAISEWEEK07	7	2015-02-14	2015-02-21	2015	February	2	21
98710	MM-BCI-320-140215	Ectatomminae	Gnamptogenys	AAZ7592 interrupta	Gnamptogenys_AAZ7592 interrupta	1	BCI146253	320	MALAISEWEEK07	7	2015-02-14	2015-02-21	2015	February	2	21
98711	MM-BCI-320-140215	Ectatomminae	Gnamptogenys	AAZ7592 interrupta	Gnamptogenys_AAZ7592 interrupta	1	BCI146275	320	MALAISEWEEK07	7	2015-02-14	2015-02-21	2015	February	2	21
98715	MM-BCI-320-140215	Ectatomminae	Gnamptogenys	AAZ7592 interrupta	Gnamptogenys_AAZ7592 interrupta	1	BCI146254	320	MALAISEWEEK07	7	2015-02-14	2015-02-21	2015	February	2	21
98848	MM-BCI-320-140215	Myrmicinae	Rogeria	ACG6457	Rogeria_ACG6457	1	BCI146280	320	MALAISEWEEK07	7	2015-02-14	2015-02-21	2015	February	2	21
98856	MM-BCI-320-140215	Myrmicinae	Cyphomyrmex	AAP2289	Cyphomyrmex_AAP2289	1	BCI146267	320	MALAISEWEEK07	7	2015-02-14	2015-02-21	2015	February	2	21
98927	MM-BCI-320-140215	Ponerinae	Hypoponera	AAP9564	Hypoponera_AAP9564	1	BCI146265	320	MALAISEWEEK07	7	2015-02-14	2015-02-21	2015	February	2	21
98928	MM-BCI-320-140215	Ponerinae	Hypoponera	AAP9564	Hypoponera_AAP9564	1	BCI146269	320	MALAISEWEEK07	7	2015-02-14	2015-02-21	2015	February	2	21
98932	MM-BCI-320-140215	Ponerinae	Hypoponera	AAP9564	Hypoponera_AAP9564	1	BCI146256	320	MALAISEWEEK07	7	2015-02-14	2015-02-21	2015	February	2	21
98933	MM-BCI-320-140215	Ponerinae	Hypoponera	AAP9564	Hypoponera_AAP9564	1	BCI146281	320	MALAISEWEEK07	7	2015-02-14	2015-02-21	2015	February	2	21
98965	MM-BCI-320-140215	Myrmicinae	Strumigenys	gundlachi	Strumigenys_gundlachi	1	BCI146259	320	MALAISEWEEK07	7	2015-02-14	2015-02-21	2015	February	2	21
98973	MM-BCI-320-140215	Myrmicinae	Strumigenys	gundlachi	Strumigenys_gundlachi	1	BCI146262	320	MALAISEWEEK07	7	2015-02-14	2015-02-21	2015	February	2	21
98974	MM-BCI-320-140215	Myrmicinae	Strumigenys	gundlachi	Strumigenys_gundlachi	1	BCI146263	320	MALAISEWEEK07	7	2015-02-14	2015-02-21	2015	February	2	21
98991	MM-BCI-320-140215	Myrmicinae	Strumigenys	AAP2320	Strumigenys_AAP2320	1	BCI146261	320	MALAISEWEEK07	7	2015-02-14	2015-02-21	2015	February	2	21
98994	MM-BCI-320-140215	Myrmicinae	Strumigenys	gundlachi	Strumigenys_gundlachi	1	BCI146255	320	MALAISEWEEK07	7	2015-02-14	2015-02-21	2015	February	2	21
98999	MM-BCI-320-140215	Myrmicinae	Strumigenys	gundlachi	Strumigenys_gundlachi	1	BCI146252	320	MALAISEWEEK07	7	2015-02-14	2015-02-21	2015	February	2	21
107824	MM-BCI-320-140215	Myrmicinae	Strumigenys	sp. 5YB	Strumigenys_sp. 5YB	1	BCI146271	320	MALAISEWEEK07	7	2015-02-14	2015-02-21	2015	February	2	21
89604	MM-BCI-311-210215	Ponerinae	Rasopone	arhuaca	Rasopone_arhuaca	27	BCI140334	311	MALAISEWEEK08	8	2015-02-21	2015-02-28	2015	February	2	28
89606	MM-BCI-311-210215	Ponerinae	Mayaponera	constricta	Mayaponera_constricta	1	BCI140355	311	MALAISEWEEK08	8	2015-02-21	2015-02-28	2015	February	2	28
89607	MM-BCI-311-210215	Ponerinae	Mayaponera	constricta	Mayaponera_constricta	1	BCI140336	311	MALAISEWEEK08	8	2015-02-21	2015-02-28	2015	February	2	28
89608	MM-BCI-311-210215	Ponerinae	Mayaponera	constricta	Mayaponera_constricta	1	BCI140356	311	MALAISEWEEK08	8	2015-02-21	2015-02-28	2015	February	2	28
89609	MM-BCI-311-210215	Ponerinae	Mayaponera	constricta	Mayaponera_constricta	1	BCI140337	311	MALAISEWEEK08	8	2015-02-21	2015-02-28	2015	February	2	28
89610	MM-BCI-311-210215	Ponerinae	Mayaponera	constricta	Mayaponera_constricta	1	BCI140345	311	MALAISEWEEK08	8	2015-02-21	2015-02-28	2015	February	2	28
89611	MM-BCI-311-210215	Ponerinae	Mayaponera	constricta	Mayaponera_constricta	1	BCI140354	311	MALAISEWEEK08	8	2015-02-21	2015-02-28	2015	February	2	28
89612	MM-BCI-311-210215	Ponerinae	Odontomachus	opaciventris	Odontomachus_opaciventris	1	BCI140344	311	MALAISEWEEK08	8	2015-02-21	2015-02-28	2015	February	2	28
89739	MM-BCI-311-210215	Proceratiinae	Probolomyrmex	ACH1131	Probolomyrmex_ACH1131	1	BCI140339	311	MALAISEWEEK08	8	2015-02-21	2015-02-28	2015	February	2	28
89741	MM-BCI-311-210215	Proceratiinae	Probolomyrmex	ACH1131	Probolomyrmex_ACH1131	1	BCI140338	311	MALAISEWEEK08	8	2015-02-21	2015-02-28	2015	February	2	28
89758	MM-BCI-311-210215	Proceratiinae	Probolomyrmex	ACH1131	Probolomyrmex_ACH1131	1	BCI140346	311	MALAISEWEEK08	8	2015-02-21	2015-02-28	2015	February	2	28
89784	MM-BCI-311-210215	Proceratiinae	Probolomyrmex	ACH1131	Probolomyrmex_ACH1131	1	BCI140360	311	MALAISEWEEK08	8	2015-02-21	2015-02-28	2015	February	2	28
89786	MM-BCI-311-210215	Proceratiinae	Probolomyrmex	ACH1131	Probolomyrmex_ACH1131	1	BCI140358	311	MALAISEWEEK08	8	2015-02-21	2015-02-28	2015	February	2	28
89790	MM-BCI-311-210215	Proceratiinae	Probolomyrmex	ACH1131	Probolomyrmex_ACH1131	1	BCI140352	311	MALAISEWEEK08	8	2015-02-21	2015-02-28	2015	February	2	28
89793	MM-BCI-311-210215	Proceratiinae	Probolomyrmex	ACH1131	Probolomyrmex_ACH1131	1	BCI140357	311	MALAISEWEEK08	8	2015-02-21	2015-02-28	2015	February	2	28
89795	MM-BCI-311-210215	Proceratiinae	Probolomyrmex	ACH1131	Probolomyrmex_ACH1131	1	BCI140350	311	MALAISEWEEK08	8	2015-02-21	2015-02-28	2015	February	2	28
89810	MM-BCI-311-210215	Proceratiinae	Probolomyrmex	ACH1131	Probolomyrmex_ACH1131	1	BCI140348	311	MALAISEWEEK08	8	2015-02-21	2015-02-28	2015	February	2	28
89851	MM-BCI-311-210215	Ponerinae	Leptogenys	pusilla	Leptogenys_pusilla	1	BCI140342	311	MALAISEWEEK08	8	2015-02-21	2015-02-28	2015	February	2	28
89859	MM-BCI-311-210215	Ponerinae	Leptogenys	pusilla	Leptogenys_pusilla	1	BCI140359	311	MALAISEWEEK08	8	2015-02-21	2015-02-28	2015	February	2	28
90274	MM-BCI-311-210215	Pseudomyrmecinae	Pseudomyrmex	sp. not assigned	Pseudomyrmex_sp. not assigned	1	BCI140340	311	MALAISEWEEK08	8	2015-02-21	2015-02-28	2015	February	2	28
90276	MM-BCI-311-210215	Myrmicinae	Strumigenys	gundlachi	Strumigenys_gundlachi	1	BCI140343	311	MALAISEWEEK08	8	2015-02-21	2015-02-28	2015	February	2	28
90279	MM-BCI-311-210215	Myrmicinae	Strumigenys	AAP2320	Strumigenys_AAP2320	1	BCI140353	311	MALAISEWEEK08	8	2015-02-21	2015-02-28	2015	February	2	28
90280	MM-BCI-311-210215	Ectatomminae	Gnamptogenys	AAZ7592 interrupta	Gnamptogenys_AAZ7592 interrupta	1	BCI140347	311	MALAISEWEEK08	8	2015-02-21	2015-02-28	2015	February	2	28
90308	MM-BCI-311-210215	Myrmicinae	Strumigenys	gundlachi	Strumigenys_gundlachi	1	BCI140341	311	MALAISEWEEK08	8	2015-02-21	2015-02-28	2015	February	2	28
90617	MM-BCI-311-210215	Ponerinae	Leptogenys	gatu	Leptogenys_gatu	1	BCI140335	311	MALAISEWEEK08	8	2015-02-21	2015-02-28	2015	February	2	28
93797	MM-BCI-311-210215	Heteroponerinae	Heteroponera	ADE3668	Heteroponera_ADE3668	1	BCI140351	311	MALAISEWEEK08	8	2015-02-21	2015-02-28	2015	February	2	28
93812	MM-BCI-311-210215	Heteroponerinae	Heteroponera	ADK9950	Heteroponera_ADK9950	1	BCI140349	311	MALAISEWEEK08	8	2015-02-21	2015-02-28	2015	February	2	28
89664	MM-BCI-312-210215	Ponerinae	Rasopone	arhuaca	Rasopone_arhuaca	1	BCI140322	312	MALAISEWEEK08	8	2015-02-21	2015-02-28	2015	February	2	28
89665	MM-BCI-312-210215	Ponerinae	Rasopone	arhuaca	Rasopone_arhuaca	1	BCI140328	312	MALAISEWEEK08	8	2015-02-21	2015-02-28	2015	February	2	28
89726	MM-BCI-312-210215	Ectatomminae	Gnamptogenys	hartmani	Gnamptogenys_hartmani	1	BCI140333	312	MALAISEWEEK08	8	2015-02-21	2015-02-28	2015	February	2	28
89788	MM-BCI-312-210215	Proceratiinae	Probolomyrmex	ACH1131	Probolomyrmex_ACH1131	1	BCI140331	312	MALAISEWEEK08	8	2015-02-21	2015-02-28	2015	February	2	28
89802	MM-BCI-312-210215	Proceratiinae	Probolomyrmex	ACH1131	Probolomyrmex_ACH1131	1	BCI140327	312	MALAISEWEEK08	8	2015-02-21	2015-02-28	2015	February	2	28
89864	MM-BCI-312-210215	Dolichoderinae	Technomyrmex	fulvus	Technomyrmex_fulvus	1	BCI140323	312	MALAISEWEEK08	8	2015-02-21	2015-02-28	2015	February	2	28
89889	MM-BCI-312-210215	Dolichoderinae	Technomyrmex	fulvus	Technomyrmex_fulvus	1	BCI140330	312	MALAISEWEEK08	8	2015-02-21	2015-02-28	2015	February	2	28
89892	MM-BCI-312-210215	Ponerinae	Leptogenys	pusilla	Leptogenys_pusilla	1	BCI140329	312	MALAISEWEEK08	8	2015-02-21	2015-02-28	2015	February	2	28
90298	MM-BCI-312-210215	Myrmicinae	Strumigenys	gundlachi	Strumigenys_gundlachi	1	BCI140326	312	MALAISEWEEK08	8	2015-02-21	2015-02-28	2015	February	2	28
90304	MM-BCI-312-210215	Myrmicinae	Strumigenys	AAP2320	Strumigenys_AAP2320	1	BCI140325	312	MALAISEWEEK08	8	2015-02-21	2015-02-28	2015	February	2	28
90323	MM-BCI-312-210215	Myrmicinae	Strumigenys	gundlachi	Strumigenys_gundlachi	1	BCI140324	312	MALAISEWEEK08	8	2015-02-21	2015-02-28	2015	February	2	28
90417	MM-BCI-312-210215	Dorylinae	Labidus	coecus	Labidus_coecus	1	BCI140332	312	MALAISEWEEK08	8	2015-02-21	2015-02-28	2015	February	2	28
89658	MM-BCI-313-210215	Ponerinae	Pachycondyla	harpax	Pachycondyla_harpax	1	BCI140309	313	MALAISEWEEK08	8	2015-02-21	2015-02-28	2015	February	2	28
89735	MM-BCI-313-210215	Ectatomminae	Gnamptogenys	hartmani	Gnamptogenys_hartmani	1	BCI140307	313	MALAISEWEEK08	8	2015-02-21	2015-02-28	2015	February	2	28
89747	MM-BCI-313-210215	Ponerinae	Rasopone	arhuaca	Rasopone_arhuaca	1	BCI140306	313	MALAISEWEEK08	8	2015-02-21	2015-02-28	2015	February	2	28
89763	MM-BCI-313-210215	Ponerinae	Rasopone	arhuaca	Rasopone_arhuaca	1	BCI140310	313	MALAISEWEEK08	8	2015-02-21	2015-02-28	2015	February	2	28
90416	MM-BCI-313-210215	Dorylinae	Labidus	coecus	Labidus_coecus	1	BCI140308	313	MALAISEWEEK08	8	2015-02-21	2015-02-28	2015	February	2	28
89713	MM-BCI-314-210215	Ponerinae	Rasopone	arhuaca	Rasopone_arhuaca	1	BCI140361	314	MALAISEWEEK08	8	2015-02-21	2015-02-28	2015	February	2	28
89717	MM-BCI-314-210215	Ponerinae	Rasopone	arhuaca	Rasopone_arhuaca	1	BCI140372	314	MALAISEWEEK08	8	2015-02-21	2015-02-28	2015	February	2	28
89719	MM-BCI-314-210215	Ponerinae	Rasopone	arhuaca	Rasopone_arhuaca	1	BCI140363	314	MALAISEWEEK08	8	2015-02-21	2015-02-28	2015	February	2	28
89720	MM-BCI-314-210215	Ponerinae	Rasopone	arhuaca	Rasopone_arhuaca	1	BCI140365	314	MALAISEWEEK08	8	2015-02-21	2015-02-28	2015	February	2	28
89765	MM-BCI-314-210215	Ectatomminae	Gnamptogenys	hartmani	Gnamptogenys_hartmani	1	BCI140369	314	MALAISEWEEK08	8	2015-02-21	2015-02-28	2015	February	2	28
89772	MM-BCI-314-210215	Ponerinae	Rasopone	arhuaca	Rasopone_arhuaca	1	BCI140370	314	MALAISEWEEK08	8	2015-02-21	2015-02-28	2015	February	2	28
89778	MM-BCI-314-210215	Proceratiinae	Probolomyrmex	ACH1131	Probolomyrmex_ACH1131	1	BCI140362	314	MALAISEWEEK08	8	2015-02-21	2015-02-28	2015	February	2	28
89781	MM-BCI-314-210215	Proceratiinae	Probolomyrmex	ACH1131	Probolomyrmex_ACH1131	1	BCI140366	314	MALAISEWEEK08	8	2015-02-21	2015-02-28	2015	February	2	28
89789	MM-BCI-314-210215	Proceratiinae	Probolomyrmex	ACH1131	Probolomyrmex_ACH1131	1	BCI140373	314	MALAISEWEEK08	8	2015-02-21	2015-02-28	2015	February	2	28
89798	MM-BCI-314-210215	Proceratiinae	Probolomyrmex	ACH1131	Probolomyrmex_ACH1131	1	BCI140368	314	MALAISEWEEK08	8	2015-02-21	2015-02-28	2015	February	2	28
89799	MM-BCI-314-210215	Proceratiinae	Probolomyrmex	ACH1131	Probolomyrmex_ACH1131	1	BCI140367	314	MALAISEWEEK08	8	2015-02-21	2015-02-28	2015	February	2	28
89800	MM-BCI-314-210215	Proceratiinae	Probolomyrmex	ACH1131	Probolomyrmex_ACH1131	1	BCI140371	314	MALAISEWEEK08	8	2015-02-21	2015-02-28	2015	February	2	28
89878	MM-BCI-314-210215	Dolichoderinae	Technomyrmex	fulvus	Technomyrmex_fulvus	1	BCI140374	314	MALAISEWEEK08	8	2015-02-21	2015-02-28	2015	February	2	28
89900	MM-BCI-314-210215	Myrmicinae	Myrmicocrypta	JSC_028	Myrmicocrypta_JSC_028	1	BCI140364	314	MALAISEWEEK08	8	2015-02-21	2015-02-28	2015	February	2	28
89807	MM-BCI-315-210215	Proceratiinae	Probolomyrmex	ACH1131	Probolomyrmex_ACH1131	1	BCI140321	315	MALAISEWEEK08	8	2015-02-21	2015-02-28	2015	February	2	28
89661	MM-BCI-316-210215	Ponerinae	Rasopone	arhuaca	Rasopone_arhuaca	1	BCI140319	316	MALAISEWEEK08	8	2015-02-21	2015-02-28	2015	February	2	28
89754	MM-BCI-316-210215	Ponerinae	Rasopone	arhuaca	Rasopone_arhuaca	1	BCI140320	316	MALAISEWEEK08	8	2015-02-21	2015-02-28	2015	February	2	28
89853	MM-BCI-316-210215	Dolichoderinae	Technomyrmex	fulvus	Technomyrmex_fulvus	1	BCI140318	316	MALAISEWEEK08	8	2015-02-21	2015-02-28	2015	February	2	28
89613	MM-BCI-317-210215	Ponerinae	Rasopone	arhuaca	Rasopone_arhuaca	21	BCI140301	317	MALAISEWEEK08	8	2015-02-21	2015-02-28	2015	February	2	28
89734	MM-BCI-317-210215	Proceratiinae	Probolomyrmex	ACH1131	Probolomyrmex_ACH1131	1	BCI140305	317	MALAISEWEEK08	8	2015-02-21	2015-02-28	2015	February	2	28
89752	MM-BCI-317-210215	Proceratiinae	Probolomyrmex	ACH1131	Probolomyrmex_ACH1131	1	BCI140304	317	MALAISEWEEK08	8	2015-02-21	2015-02-28	2015	February	2	28
89803	MM-BCI-317-210215	Proceratiinae	Probolomyrmex	ACH1131	Probolomyrmex_ACH1131	1	BCI140303	317	MALAISEWEEK08	8	2015-02-21	2015-02-28	2015	February	2	28
89880	MM-BCI-317-210215	Ponerinae	Leptogenys	pusilla	Leptogenys_pusilla	1	BCI140302	317	MALAISEWEEK08	8	2015-02-21	2015-02-28	2015	February	2	28
91453	MM-BCI-317-210215	Myrmicinae	Solenopsis	AAZ7733	Solenopsis_AAZ7733	1	BCI140300	317	MALAISEWEEK08	8	2015-02-21	2015-02-28	2015	February	2	28
89705	MM-BCI-318-210215	Dorylinae	Neivamyrmex	pilosus	Neivamyrmex_pilosus	1	BCI140313	318	MALAISEWEEK08	8	2015-02-21	2015-02-28	2015	February	2	28
89715	MM-BCI-318-210215	Ponerinae	Anochetus	diegensis	Anochetus_diegensis	1	BCI140312	318	MALAISEWEEK08	8	2015-02-21	2015-02-28	2015	February	2	28
89736	MM-BCI-318-210215	Proceratiinae	Probolomyrmex	ADE2676	Probolomyrmex_ADE2676	1	BCI140314	318	MALAISEWEEK08	8	2015-02-21	2015-02-28	2015	February	2	28
89751	MM-BCI-318-210215	Ponerinae	Rasopone	arhuaca	Rasopone_arhuaca	1	BCI140315	318	MALAISEWEEK08	8	2015-02-21	2015-02-28	2015	February	2	28
89755	MM-BCI-318-210215	Ponerinae	Rasopone	arhuaca	Rasopone_arhuaca	1	BCI140311	318	MALAISEWEEK08	8	2015-02-21	2015-02-28	2015	February	2	28
89775	MM-BCI-318-210215	Ponerinae	Rasopone	arhuaca	Rasopone_arhuaca	1	BCI140317	318	MALAISEWEEK08	8	2015-02-21	2015-02-28	2015	February	2	28
89808	MM-BCI-318-210215	Proceratiinae	Probolomyrmex	ACH1131	Probolomyrmex_ACH1131	1	BCI140316	318	MALAISEWEEK08	8	2015-02-21	2015-02-28	2015	February	2	28
89614	MM-BCI-320-210215	Ponerinae	Rasopone	arhuaca	Rasopone_arhuaca	14	BCI140299	320	MALAISEWEEK08	8	2015-02-21	2015-02-28	2015	February	2	28
89685	MM-BCI-320-210215	Dorylinae	Neivamyrmex	ADE0944	Neivamyrmex_ADE0944	1	BCI140287	320	MALAISEWEEK08	8	2015-02-21	2015-02-28	2015	February	2	28
89718	MM-BCI-320-210215	Ponerinae	Mayaponera	constricta	Mayaponera_constricta	1	BCI140286	320	MALAISEWEEK08	8	2015-02-21	2015-02-28	2015	February	2	28
89777	MM-BCI-320-210215	Proceratiinae	Probolomyrmex	ACH1131	Probolomyrmex_ACH1131	1	BCI140290	320	MALAISEWEEK08	8	2015-02-21	2015-02-28	2015	February	2	28
89779	MM-BCI-320-210215	Proceratiinae	Probolomyrmex	ACH1131	Probolomyrmex_ACH1131	1	BCI140279	320	MALAISEWEEK08	8	2015-02-21	2015-02-28	2015	February	2	28
89791	MM-BCI-320-210215	Proceratiinae	Probolomyrmex	ACH1131	Probolomyrmex_ACH1131	1	BCI140281	320	MALAISEWEEK08	8	2015-02-21	2015-02-28	2015	February	2	28
89796	MM-BCI-320-210215	Proceratiinae	Probolomyrmex	ACH1131	Probolomyrmex_ACH1131	1	BCI140298	320	MALAISEWEEK08	8	2015-02-21	2015-02-28	2015	February	2	28
89797	MM-BCI-320-210215	Proceratiinae	Probolomyrmex	ACH1131	Probolomyrmex_ACH1131	1	BCI140284	320	MALAISEWEEK08	8	2015-02-21	2015-02-28	2015	February	2	28
89801	MM-BCI-320-210215	Proceratiinae	Probolomyrmex	ACH1131	Probolomyrmex_ACH1131	1	BCI140289	320	MALAISEWEEK08	8	2015-02-21	2015-02-28	2015	February	2	28
89804	MM-BCI-320-210215	Proceratiinae	Probolomyrmex	ACH1131	Probolomyrmex_ACH1131	1	BCI140296	320	MALAISEWEEK08	8	2015-02-21	2015-02-28	2015	February	2	28
89806	MM-BCI-320-210215	Proceratiinae	Probolomyrmex	ACH1131	Probolomyrmex_ACH1131	1	BCI140278	320	MALAISEWEEK08	8	2015-02-21	2015-02-28	2015	February	2	28
89867	MM-BCI-320-210215	Dolichoderinae	Technomyrmex	fulvus	Technomyrmex_fulvus	1	BCI140293	320	MALAISEWEEK08	8	2015-02-21	2015-02-28	2015	February	2	28
89869	MM-BCI-320-210215	Dolichoderinae	Technomyrmex	fulvus	Technomyrmex_fulvus	1	BCI140297	320	MALAISEWEEK08	8	2015-02-21	2015-02-28	2015	February	2	28
89875	MM-BCI-320-210215	Dolichoderinae	Technomyrmex	fulvus	Technomyrmex_fulvus	1	BCI140294	320	MALAISEWEEK08	8	2015-02-21	2015-02-28	2015	February	2	28
89904	MM-BCI-320-210215	Myrmicinae	Myrmicocrypta	JSC_028	Myrmicocrypta_JSC_028	1	BCI140283	320	MALAISEWEEK08	8	2015-02-21	2015-02-28	2015	February	2	28
90225	MM-BCI-320-210215	Myrmicinae	Strumigenys	AAP2320	Strumigenys_AAP2320	1	BCI140288	320	MALAISEWEEK08	8	2015-02-21	2015-02-28	2015	February	2	28
90278	MM-BCI-320-210215	Myrmicinae	Strumigenys	AAP2320	Strumigenys_AAP2320	1	BCI140295	320	MALAISEWEEK08	8	2015-02-21	2015-02-28	2015	February	2	28
90284	MM-BCI-320-210215	Pseudomyrmecinae	Pseudomyrmex	sp. not assigned	Pseudomyrmex_sp. not assigned	1	BCI140280	320	MALAISEWEEK08	8	2015-02-21	2015-02-28	2015	February	2	28
90305	MM-BCI-320-210215	Myrmicinae	Strumigenys	AAP2320	Strumigenys_AAP2320	1	BCI140282	320	MALAISEWEEK08	8	2015-02-21	2015-02-28	2015	February	2	28
90319	MM-BCI-320-210215	Myrmicinae	Strumigenys	AAP2320	Strumigenys_AAP2320	1	BCI140285	320	MALAISEWEEK08	8	2015-02-21	2015-02-28	2015	February	2	28
91456	MM-BCI-320-210215	Myrmicinae	Solenopsis	AAZ7733	Solenopsis_AAZ7733	1	BCI140292	320	MALAISEWEEK08	8	2015-02-21	2015-02-28	2015	February	2	28
95231	MM-BCI-311-280215	Ponerinae	Rasopone	arhuaca	Rasopone_arhuaca	19	BCI145773	311	MALAISEWEEK09	9	2015-02-28	2015-03-07	2015	March	3	7
95232	MM-BCI-311-280215	Proceratiinae	Probolomyrmex	ACH1131	Probolomyrmex_ACH1131	9	BCI145755	311	MALAISEWEEK09	9	2015-02-28	2015-03-07	2015	March	3	7
95233	MM-BCI-311-280215	Ponerinae	Mayaponera	constricta	Mayaponera_constricta	2	BCI145745	311	MALAISEWEEK09	9	2015-02-28	2015-03-07	2015	March	3	7
95234	MM-BCI-311-280215	Ponerinae	Anochetus	diegensis	Anochetus_diegensis	1	BCI145765	311	MALAISEWEEK09	9	2015-02-28	2015-03-07	2015	March	3	7
96250	MM-BCI-311-280215	Ponerinae	Leptogenys	gatu	Leptogenys_gatu	1	BCI145768	311	MALAISEWEEK09	9	2015-02-28	2015-03-07	2015	March	3	7
96693	MM-BCI-311-280215	Myrmicinae	Apterostigma	AAJ1810	Apterostigma_AAJ1810	1	BCI145761	311	MALAISEWEEK09	9	2015-02-28	2015-03-07	2015	March	3	7
96844	MM-BCI-311-280215	Ponerinae	Leptogenys	pusilla	Leptogenys_pusilla	1	BCI145752	311	MALAISEWEEK09	9	2015-02-28	2015-03-07	2015	March	3	7
96862	MM-BCI-311-280215	Ponerinae	Leptogenys	pusilla	Leptogenys_pusilla	1	BCI145772	311	MALAISEWEEK09	9	2015-02-28	2015-03-07	2015	March	3	7
96865	MM-BCI-311-280215	Ponerinae	Leptogenys	pusilla	Leptogenys_pusilla	1	BCI145751	311	MALAISEWEEK09	9	2015-02-28	2015-03-07	2015	March	3	7
97151	MM-BCI-311-280215	Myrmicinae	Rogeria	ACH0205	Rogeria_ACH0205	1	BCI145756	311	MALAISEWEEK09	9	2015-02-28	2015-03-07	2015	March	3	7
97603	MM-BCI-311-280215	Myrmicinae	Strumigenys	AAP2320	Strumigenys_AAP2320	1	BCI145747	311	MALAISEWEEK09	9	2015-02-28	2015-03-07	2015	March	3	7
97605	MM-BCI-311-280215	Myrmicinae	Strumigenys	AAP2320	Strumigenys_AAP2320	1	BCI145771	311	MALAISEWEEK09	9	2015-02-28	2015-03-07	2015	March	3	7
97617	MM-BCI-311-280215	Myrmicinae	Strumigenys	AAP2320	Strumigenys_AAP2320	1	BCI145749	311	MALAISEWEEK09	9	2015-02-28	2015-03-07	2015	March	3	7
97628	MM-BCI-311-280215	Myrmicinae	Strumigenys	AAP2320	Strumigenys_AAP2320	1	BCI145769	311	MALAISEWEEK09	9	2015-02-28	2015-03-07	2015	March	3	7
97646	MM-BCI-311-280215	Myrmicinae	Strumigenys	AAP2320	Strumigenys_AAP2320	1	BCI145767	311	MALAISEWEEK09	9	2015-02-28	2015-03-07	2015	March	3	7
97653	MM-BCI-311-280215	Myrmicinae	Strumigenys	AAP2320	Strumigenys_AAP2320	1	BCI145748	311	MALAISEWEEK09	9	2015-02-28	2015-03-07	2015	March	3	7
97654	MM-BCI-311-280215	Myrmicinae	Strumigenys	AAP2320	Strumigenys_AAP2320	1	BCI145750	311	MALAISEWEEK09	9	2015-02-28	2015-03-07	2015	March	3	7
97681	MM-BCI-311-280215	Myrmicinae	Strumigenys	AAP2320	Strumigenys_AAP2320	1	BCI145766	311	MALAISEWEEK09	9	2015-02-28	2015-03-07	2015	March	3	7
97688	MM-BCI-311-280215	Myrmicinae	Strumigenys	AAP2320	Strumigenys_AAP2320	1	BCI145753	311	MALAISEWEEK09	9	2015-02-28	2015-03-07	2015	March	3	7
[truncated: 5,867 more rows]

## Sheet: Week
Year	Month	Day	SurveyWeek	Leaffall	Acropyga_ADK8508	Acropyga_ADK8987	Anochetus_diegensis	Aphaenogaster_AAZ8927 aranoides	Apterostigma_AAF5538	Apterostigma_AAH3198	Apterostigma_AAJ1810	Apterostigma_ACH1151	Apterostigma_ACJ6114 dentigerum	Azteca_AAZ8972	Azteca_instabilis	Brachymyrmex_heeri	Brachymyrmex_sp. 1YB	Camponotus_excisus	Camponotus_nitidior	Camponotus_sp. not assigned	Carebara_brevipilosa	Carebara_panamensis	Carebara_urichi	Centromyrmex_alfaroi	Crematogaster_sp. not assigned	Cryptopone_gilva	Cyphomyrmex_AAP2289	Cyphomyrmex_AAP2292	Cyphomyrmex_ADG1571	Cyphomyrmex_costatus	Cyphomyrmex_minutus	Cyphomyrmex_sp. 1YB	Dolichoderus_debilis	Dolichoderus_lutosus	Ectatomma_edentatum	Ectatomma_ruidum	Ectatomma_tuberculatum	Fulakora_ADE0687	Fulakora_falcata	Gnamptogenys_AAZ7592 interrupta	Gnamptogenys_ACF4601 interrupta	Gnamptogenys_ADE1191	Gnamptogenys_curvoclypeata	Gnamptogenys_hartmani	Gnamptogenys_horni	Gnamptogenys_tornata	Heteroponera_ADE3668	Heteroponera_ADK9950	Hypoponera_AAP2334
2014	August	2	1	530.9	0	0	0	0	0	0	0	0	0	0	0	0	0	0	0	0	0	0	0	0	0	0	1	0	0	0	0	0	0	0	0	83	0	0	0	0	0	0	0	0	0	0	1	0	0
2014	August	9	2	484.4	0	0	0	0	0	0	0	0	0	0	0	0	0	0	0	0	1	2	0	0	0	1	1	0	0	0	0	0	0	0	0	111	0	1	0	3	0	0	0	0	0	1	0	0	0
2014	August	16	3	545.2	0	0	0	0	0	0	0	0	0	0	0	0	0	0	0	0	0	1	0	0	0	1	0	0	0	0	0	0	0	0	0	86	0	0	0	1	0	0	0	0	0	0	2	0	0
2014	August	23	4	562.9	0	0	0	0	0	0	0	0	0	0	0	0	0	0	0	0	0	0	0	0	0	0	0	0	0	0	0	0	0	0	0	42	0	0	1	1	0	0	0	0	0	0	0	0	0
2014	August	30	5	519.6	0	0	0	0	0	0	0	0	0	0	0	0	0	0	0	0	0	0	0	0	0	1	1	0	0	0	0	0	0	0	0	23	0	0	0	0	1	0	0	0	0	0	1	0	0
2014	September	6	6	793	0	0	0	0	0	0	0	0	0	0	0	0	0	0	0	0	1	0	0	0	0	0	0	0	0	0	0	0	0	0	0	41	0	0	0	1	0	0	0	0	0	0	1	0	0
2014	September	13	7	735.3	0	0	0	0	0	0	0	1	0	0	0	0	0	0	0	0	0	0	0	0	0	0	0	0	0	0	0	0	0	0	0	83	0	0	0	2	0	0	0	3	0	0	0	0	0
2014	September	20	8	619.4	0	0	0	0	0	0	0	0	0	0	0	0	0	0	0	0	0	0	0	0	0	2	0	0	0	0	0	0	0	0	0	40	0	0	0	3	0	0	0	2	0	0	1	0	0
2014	September	27	9	697.8	0	0	0	0	0	0	0	0	0	0	0	0	0	0	0	0	0	0	0	0	1	1	0	0	0	0	0	0	0	0	0	131	0	0	0	1	0	0	0	1	0	0	0	0	0
2014	October	4	10	570.5	0	0	0	0	0	0	0	0	0	0	0	0	0	0	0	0	2	0	0	0	0	0	0	0	0	0	0	0	0	0	0	125	0	0	0	1	0	0	1	0	0	0	1	0	0
2014	October	11	11	723	0	0	0	0	0	0	0	0	0	0	0	0	0	0	0	0	1	0	1	0	0	4	0	0	0	0	0	0	1	0	0	12	0	0	0	8	0	0	0	1	0	0	0	0	0
2014	October	18	12	511.5	0	0	0	0	0	0	0	0	0	0	0	0	0	0	0	0	0	0	0	0	0	0	0	0	0	0	0	0	0	0	0	43	0	0	0	3	0	0	0	0	0	0	0	0	0
2014	October	25	13	509.6	0	0	0	0	0	1	0	0	0	0	0	0	0	0	0	0	3	0	0	0	2	0	0	0	0	0	0	0	0	0	0	46	0	0	0	2	0	0	0	0	0	0	1	0	0
2014	November	1	14	475.2	0	0	0	0	0	0	0	0	0	0	0	0	0	0	0	0	1	0	0	0	0	0	0	0	0	0	0	0	0	0	0	16	0	0	0	4	0	0	0	0	0	0	0	0	0
2014	November	8	15	478.5	0	0	0	0	0	0	0	0	0	0	0	0	0	0	0	0	2	1	0	0	0	0	0	0	0	0	0	0	0	0	0	47	0	0	0	5	0	0	0	0	0	0	0	0	0
2014	November	15	16	573.3	0	0	0	0	0	0	2	0	0	0	0	0	0	0	0	0	1	0	0	0	0	0	0	0	0	2	0	0	0	0	0	4	0	0	0	2	0	0	0	0	0	0	0	0	0
2014	November	22	17	330.9	0	0	0	0	2	4	2	0	0	0	0	0	0	0	0	0	0	0	0	0	0	0	0	0	0	1	0	0	0	0	0	1	0	0	0	4	0	0	0	0	0	0	0	0	0
2014	November	29	18	671.8	0	0	1	0	0	0	0	0	0	0	0	0	0	0	0	0	0	0	0	0	0	3	0	0	0	0	0	0	0	0	0	9	0	0	0	16	0	0	0	0	0	0	0	0	0
2014	December	6	19	798.3	0	0	0	0	0	0	0	0	0	0	0	0	0	0	0	0	3	0	1	0	0	4	0	0	0	0	0	0	0	0	0	4	0	0	0	11	0	0	0	0	0	0	0	0	0
2014	December	13	20	696.2	0	0	1	0	0	0	0	0	0	0	0	0	0	0	0	0	0	0	0	0	0	1	0	0	0	0	0	0	0	0	0	14	0	0	0	16	0	0	0	0	0	0	1	0	0
2014	December	20	21	539.6	0	0	0	0	0	0	1	0	0	0	0	0	0	0	0	0	2	0	2	0	1	0	0	0	0	1	0	0	0	0	0	14	0	0	0	3	0	0	0	0	0	0	1	0	0
2014	December	27	22	467	0	0	0	0	0	0	1	1	0	0	0	0	0	0	0	0	0	0	0	0	0	0	0	0	0	4	0	0	0	0	0	14	0	0	0	12	0	0	0	0	0	0	1	0	0
2015	January	3	23	464.9	2	0	0	0	1	0	0	0	0	0	0	0	0	0	0	0	0	0	3	0	0	0	0	0	0	0	0	0	0	0	0	3	0	0	0	21	0	0	0	0	0	0	0	0	0
2015	January	10	24	804	1	0	0	0	0	0	1	0	0	0	0	0	0	0	0	0	0	0	0	0	0	0	0	0	0	0	0	0	0	0	0	2	0	0	0	1	0	0	0	0	0	0	0	0	0
2015	January	17	25	1071.8	0	0	0	0	0	0	2	0	0	0	0	0	0	0	0	0	0	0	0	0	0	0	0	0	0	1	0	0	0	0	0	0	0	0	0	0	0	0	0	1	0	0	0	0	0
2015	January	24	26	1478.9	0	0	0	0	0	0	0	0	0	0	0	0	0	0	0	0	0	0	0	0	0	0	0	0	0	0	0	0	0	0	0	0	0	0	0	1	0	0	0	0	0	0	0	0	0
2015	January	31	27	821.6	0	0	1	0	0	0	1	0	0	0	0	0	0	0	0	0	0	1	0	0	0	0	1	0	0	0	0	0	0	0	0	8	0	0	0	39	0	0	0	0	2	1	0	0	0
2015	February	7	28	1183.6	0	0	1	0	0	0	1	0	0	0	0	0	0	0	0	0	0	0	0	0	0	0	0	0	0	0	0	0	0	0	0	0	0	4	0	0	0	0	0	1	0	0	2	1	0
2015	February	14	29	784.1	0	0	1	0	0	0	0	0	0	0	0	0	0	0	0	0	0	0	0	0	0	0	0	0	0	1	0	0	0	0	0	1	0	0	0	0	0	0	0	1	0	0	1	1	0
2015	February	21	30	1110.7	0	0	4	0	0	0	0	0	0	0	0	0	0	0	0	0	0	0	0	0	0	0	2	0	0	0	0	0	0	0	0	25	0	0	0	15	0	0	1	3	0	1	0	0	1
2015	February	28	31	880.2	0	0	1	0	0	0	0	0	0	0	0	0	0	0	0	0	0	0	0	0	0	0	0	0	0	0	0	0	0	0	0	0	0	0	0	1	0	0	0	3	0	0	1	1	0
2015	March	7	32	894.1	0	0	8	0	0	0	1	0	0	0	0	0	0	0	0	0	0	0	0	0	0	0	0	0	0	0	0	0	0	0	0	2	0	0	0	2	0	0	0	1	0	0	1	0	0
2015	March	14	33	1032.4	0	0	9	0	0	0	0	0	0	0	0	0	0	0	0	0	0	0	0	0	0	0	7	0	0	0	0	0	0	0	0	26	0	0	0	2	0	0	0	3	0	1	0	1	3
2015	March	21	34	966.2	0	0	8	0	0	0	0	0	0	0	0	1	0	0	0	0	0	0	0	0	0	0	10	0	0	0	0	0	0	0	0	24	0	0	0	2	0	0	0	3	0	2	1	1	1
2015	March	28	35	721.6	0	0	13	0	0	0	0	0	0	0	0	0	0	0	0	0	0	0	0	0	0	0	14	0	0	0	0	0	0	0	0	17	0	2	0	3	0	0	0	2	5	3	0	1	1
2015	Abril	4	36	625.4	2	0	20	0	0	0	0	0	0	0	0	0	0	0	0	0	0	0	0	0	0	0	86	1	0	0	0	0	0	0	0	8	0	0	3	9	1	1	0	8	5	7	0	1	0
2015	Abril	11	37	801.3	2	0	19	0	0	0	2	1	0	0	1	1	0	0	0	0	0	1	0	1	0	0	48	0	0	0	0	1	0	1	0	19	0	0	1	8	0	0	0	11	2	1	0	0	2
2015	Abril	18	38	858.4	1	0	12	0	0	0	1	1	1	0	0	1	0	0	0	0	0	2	0	0	1	0	83	1	1	0	5	0	0	0	0	63	0	1	6	8	0	0	0	1	5	1	3	1	1
2015	Abril	25	39	688.3	0	0	27	0	0	0	3	2	0	0	0	1	1	0	0	0	0	0	0	0	0	0	36	1	0	0	0	0	0	0	0	88	0	1	3	5	0	0	0	4	2	1	0	3	1
2015	May	2	40	838.1	0	0	2	0	0	0	0	0	0	0	0	0	0	0	0	0	0	0	0	0	0	0	11	0	0	0	1	0	0	0	0	63	0	0	0	4	0	0	0	2	0	0	1	0	2
2015	May	9	41	808.8	0	0	4	0	0	0	0	0	0	0	0	0	0	0	0	0	0	0	0	0	0	0	6	1	0	0	0	0	0	0	0	131	0	0	0	2	0	0	1	26	1	1	2	0	7
2015	May	16	42	860.8	0	0	7	0	0	0	0	0	0	0	0	0	0	0	0	0	0	0	0	0	0	0	1	0	0	0	0	0	0	0	0	77	0	0	2	6	0	0	0	5	0	1	2	0	0
2015	May	23	43	721.7	36	1	29	0	0	0	0	0	0	1	0	0	0	0	0	1	0	0	0	0	0	0	32	6	0	0	0	1	0	0	0	117	0	0	0	2	0	0	0	2	0	2	3	0	2
2015	May	30	44	805.5	0	0	8	0	0	0	0	0	0	0	0	0	0	0	0	0	0	0	0	0	0	0	2	0	0	0	0	0	0	0	0	62	0	0	0	0	0	0	0	1	0	0	1	0	0
2015	June	6	45	507.2	0	0	11	0	0	0	1	0	0	0	0	0	0	0	0	0	0	0	0	3	0	0	3	1	0	0	0	0	0	0	0	130	0	0	0	1	0	0	0	2	0	0	0	0	0
2015	June	13	46	563.7	0	0	4	0	0	0	0	0	0	0	0	0	0	1	0	0	0	0	0	0	0	0	2	0	0	0	0	0	0	0	0	122	0	0	2	1	0	0	0	1	0	0	3	0	0
2015	June	20	47	462.2	0	0	1	0	0	0	0	0	0	0	0	0	0	0	0	0	0	0	0	0	0	0	1	0	0	0	0	0	0	0	0	49	0	0	2	0	0	0	0	0	0	0	0	0	0
2015	June	27	48	568.2	0	0	2	0	0	0	0	0	0	0	0	0	0	0	0	0	0	0	0	0	0	0	1	0	0	0	0	0	0	0	1	179	1	0	0	1	0	0	0	2	0	0	0	0	0
2015	July	4	49	596.1	0	0	0	0	0	0	0	0	0	0	0	0	0	0	1	0	0	0	0	0	0	0	0	0	0	0	0	0	0	0	0	91	0	0	0	0	0	0	0	0	0	1	0	0	0
2015	July	11	50	753.6	0	0	0	0	0	0	0	0	0	0	0	0	0	0	0	0	0	0	0	0	0	0	0	0	0	0	0	0	0	0	0	4	0	0	0	0	1	0	0	0	0	0	1	0	0
2015	July	18	51	631.6	0	0	0	0	0	0	0	0	0	0	0	0	0	0	0	0	0	0	0	0	0	0	0	0	0	0	0	0	0	0	0	89	0	0	0	0	0	0	0	0	0	0	0	0	0
2015	July	25	52	466.8	0	0	0	1	0	0	0	0	0	0	0	0	0	0	0	0	0	0	0	0	0	0	0	0	0	0	0	0	0	0	0	118	0	0	0	5	0	0	0	0	0	0	0	0	1
2015	August	1	53	487.9	0	0	0	0	0	0	0	0	0	0	0	0	0	0	0	0	0	0	0	0	0	0	0	0	0	0	0	0	0	0	1	32	3	0	0	1	0	0	0	0	0	0	0	0	0
2015	August	8	54	592.8	0	0	0	0	0	0	0	0	0	0	0	0	0	0	0	0	0	0	0	0	0	1	0	0	0	0	0	0	0	0	0	25	0	0	0	2	0	0	0	1	0	0	0	0	0
2015	August	15	55	531.2	0	0	0	0	0	0	0	0	0	0	0	0	0	0	0	0	0	0	0	0	0	0	0	0	0	0	0	0	0	0	0	20	3	0	0	2	0	0	0	0	0	0	1	0	0
2015	August	22	56	662.3	0	0	0	0	0	0	0	0	0	0	0	0	0	0	0	0	0	0	0	0	0	0	0	0	0	0	0	0	0	0	0	9	0	0	0	0	0	0	0	0	0	0	0	0	0
2015	August	29	57	549.3	0	0	0	0	0	0	0	0	0	0	0	0	0	0	0	0	0	0	0	0	0	0	1	0	0	0	0	0	0	0	0	5	0	0	0	0	0	0	0	0	0	0	1	0	0
2015	September	5	58	534.5	0	0	0	0	0	0	0	0	0	0	0	0	0	0	0	0	0	0	0	0	0	0	0	0	0	0	0	0	0	0	0	12	0	0	0	2	0	0	0	0	0	0	0	0	0
[truncated: 121 more columns]

## Sheet: Trap^Week
Year	Month	Day	Trap	SurveyWeek	Acropyga_ADK8508	Acropyga_ADK8987	Anochetus_diegensis	Aphaenogaster_AAZ8927 aranoides	Apterostigma_AAF5538	Apterostigma_AAH3198	Apterostigma_AAJ1810	Apterostigma_ACH1151	Apterostigma_ACJ6114 dentigerum	Azteca_AAZ8972	Azteca_instabilis	Brachymyrmex_heeri	Brachymyrmex_sp. 1YB	Camponotus_excisus	Camponotus_nitidior	Camponotus_sp. not assigned	Carebara_brevipilosa	Carebara_panamensis	Carebara_urichi	Centromyrmex_alfaroi	Crematogaster_sp. not assigned	Cryptopone_gilva	Cyphomyrmex_AAP2289	Cyphomyrmex_AAP2292	Cyphomyrmex_ADG1571	Cyphomyrmex_costatus	Cyphomyrmex_minutus	Cyphomyrmex_sp. 1YB	Dolichoderus_debilis	Dolichoderus_lutosus	Ectatomma_edentatum	Ectatomma_ruidum	Ectatomma_tuberculatum	Fulakora_ADE0687	Fulakora_falcata	Gnamptogenys_AAZ7592 interrupta	Gnamptogenys_ACF4601 interrupta	Gnamptogenys_ADE1191	Gnamptogenys_curvoclypeata	Gnamptogenys_hartmani	Gnamptogenys_horni	Gnamptogenys_tornata	Heteroponera_ADE3668	Heteroponera_ADK9950	Hypoponera_AAP2334
2014	August	2	311	1	0	0	0	0	0	0	0	0	0	0	0	0	0	0	0	0	0	0	0	0	0	0	1	0	0	0	0	0	0	0	0	0	0	0	0	0	0	0	0	0	0	0	0	0	0
2014	August	2	312	1	0	0	0	0	0	0	0	0	0	0	0	0	0	0	0	0	0	0	0	0	0	0	0	0	0	0	0	0	0	0	0	0	0	0	0	0	0	0	0	0	0	0	1	0	0
2014	August	2	313	1	0	0	0	0	0	0	0	0	0	0	0	0	0	0	0	0	0	0	0	0	0	0	0	0	0	0	0	0	0	0	0	0	0	0	0	0	0	0	0	0	0	0	0	0	0
2014	August	2	314	1	0	0	0	0	0	0	0	0	0	0	0	0	0	0	0	0	0	0	0	0	0	0	0	0	0	0	0	0	0	0	0	0	0	0	0	0	0	0	0	0	0	0	0	0	0
2014	August	2	315	1	0	0	0	0	0	0	0	0	0	0	0	0	0	0	0	0	0	0	0	0	0	0	0	0	0	0	0	0	0	0	0	1	0	0	0	0	0	0	0	0	0	0	0	0	0
2014	August	2	316	1	0	0	0	0	0	0	0	0	0	0	0	0	0	0	0	0	0	0	0	0	0	0	0	0	0	0	0	0	0	0	0	0	0	0	0	0	0	0	0	0	0	0	0	0	0
2014	August	2	317	1	0	0	0	0	0	0	0	0	0	0	0	0	0	0	0	0	0	0	0	0	0	0	0	0	0	0	0	0	0	0	0	0	0	0	0	0	0	0	0	0	0	0	0	0	0
2014	August	2	318	1	0	0	0	0	0	0	0	0	0	0	0	0	0	0	0	0	0	0	0	0	0	0	0	0	0	0	0	0	0	0	0	46	0	0	0	0	0	0	0	0	0	0	0	0	0
2014	August	2	319	1	0	0	0	0	0	0	0	0	0	0	0	0	0	0	0	0	0	0	0	0	0	0	0	0	0	0	0	0	0	0	0	36	0	0	0	0	0	0	0	0	0	0	0	0	0
2014	August	2	320	1	0	0	0	0	0	0	0	0	0	0	0	0	0	0	0	0	0	0	0	0	0	0	0	0	0	0	0	0	0	0	0	0	0	0	0	0	0	0	0	0	0	0	0	0	0
2014	August	9	311	2	0	0	0	0	0	0	0	0	0	0	0	0	0	0	0	0	0	0	0	0	0	0	0	0	0	0	0	0	0	0	0	8	0	0	0	0	0	0	0	0	0	0	0	0	0
2014	August	9	312	2	0	0	0	0	0	0	0	0	0	0	0	0	0	0	0	0	0	2	0	0	0	0	0	0	0	0	0	0	0	0	0	9	0	1	0	2	0	0	0	0	0	0	0	0	0
2014	August	9	313	2	0	0	0	0	0	0	0	0	0	0	0	0	0	0	0	0	0	0	0	0	0	0	0	0	0	0	0	0	0	0	0	12	0	0	0	0	0	0	0	0	0	0	0	0	0
2014	August	9	314	2	0	0	0	0	0	0	0	0	0	0	0	0	0	0	0	0	0	0	0	0	0	0	1	0	0	0	0	0	0	0	0	12	0	0	0	0	0	0	0	0	0	0	0	0	0
2014	August	9	315	2	0	0	0	0	0	0	0	0	0	0	0	0	0	0	0	0	0	0	0	0	0	0	0	0	0	0	0	0	0	0	0	17	0	0	0	0	0	0	0	0	0	0	0	0	0
2014	August	9	316	2	0	0	0	0	0	0	0	0	0	0	0	0	0	0	0	0	0	0	0	0	0	0	0	0	0	0	0	0	0	0	0	12	0	0	0	1	0	0	0	0	0	0	0	0	0
2014	August	9	317	2	0	0	0	0	0	0	0	0	0	0	0	0	0	0	0	0	1	0	0	0	0	0	0	0	0	0	0	0	0	0	0	7	0	0	0	0	0	0	0	0	0	0	0	0	0
2014	August	9	318	2	0	0	0	0	0	0	0	0	0	0	0	0	0	0	0	0	0	0	0	0	0	0	0	0	0	0	0	0	0	0	0	27	0	0	0	0	0	0	0	0	0	0	0	0	0
2014	August	9	319	2	0	0	0	0	0	0	0	0	0	0	0	0	0	0	0	0	0	0	0	0	0	0	0	0	0	0	0	0	0	0	0	0	0	0	0	0	0	0	0	0	0	0	0	0	0
2014	August	9	320	2	0	0	0	0	0	0	0	0	0	0	0	0	0	0	0	0	0	0	0	0	0	1	0	0	0	0	0	0	0	0	0	7	0	0	0	0	0	0	0	0	0	1	0	0	0
2014	August	16	311	3	0	0	0	0	0	0	0	0	0	0	0	0	0	0	0	0	0	0	0	0	0	0	0	0	0	0	0	0	0	0	0	3	0	0	0	1	0	0	0	0	0	0	0	0	0
2014	August	16	312	3	0	0	0	0	0	0	0	0	0	0	0	0	0	0	0	0	0	0	0	0	0	0	0	0	0	0	0	0	0	0	0	10	0	0	0	0	0	0	0	0	0	0	2	0	0
2014	August	16	313	3	0	0	0	0	0	0	0	0	0	0	0	0	0	0	0	0	0	0	0	0	0	0	0	0	0	0	0	0	0	0	0	32	0	0	0	0	0	0	0	0	0	0	0	0	0
2014	August	16	314	3	0	0	0	0	0	0	0	0	0	0	0	0	0	0	0	0	0	0	0	0	0	0	0	0	0	0	0	0	0	0	0	1	0	0	0	0	0	0	0	0	0	0	0	0	0
2014	August	16	315	3	0	0	0	0	0	0	0	0	0	0	0	0	0	0	0	0	0	0	0	0	0	0	0	0	0	0	0	0	0	0	0	4	0	0	0	0	0	0	0	0	0	0	0	0	0
2014	August	16	316	3	0	0	0	0	0	0	0	0	0	0	0	0	0	0	0	0	0	0	0	0	0	1	0	0	0	0	0	0	0	0	0	7	0	0	0	0	0	0	0	0	0	0	0	0	0
2014	August	16	317	3	0	0	0	0	0	0	0	0	0	0	0	0	0	0	0	0	0	1	0	0	0	0	0	0	0	0	0	0	0	0	0	9	0	0	0	0	0	0	0	0	0	0	0	0	0
2014	August	16	318	3	0	0	0	0	0	0	0	0	0	0	0	0	0	0	0	0	0	0	0	0	0	0	0	0	0	0	0	0	0	0	0	7	0	0	0	0	0	0	0	0	0	0	0	0	0
2014	August	16	319	3	0	0	0	0	0	0	0	0	0	0	0	0	0	0	0	0	0	0	0	0	0	0	0	0	0	0	0	0	0	0	0	0	0	0	0	0	0	0	0	0	0	0	0	0	0
2014	August	16	320	3	0	0	0	0	0	0	0	0	0	0	0	0	0	0	0	0	0	0	0	0	0	0	0	0	0	0	0	0	0	0	0	13	0	0	0	0	0	0	0	0	0	0	0	0	0
2014	August	23	311	4	0	0	0	0	0	0	0	0	0	0	0	0	0	0	0	0	0	0	0	0	0	0	0	0	0	0	0	0	0	0	0	3	0	0	0	0	0	0	0	0	0	0	0	0	0
2014	August	23	312	4	0	0	0	0	0	0	0	0	0	0	0	0	0	0	0	0	0	0	0	0	0	0	0	0	0	0	0	0	0	0	0	3	0	0	0	0	0	0	0	0	0	0	0	0	0
2014	August	23	313	4	0	0	0	0	0	0	0	0	0	0	0	0	0	0	0	0	0	0	0	0	0	0	0	0	0	0	0	0	0	0	0	2	0	0	0	1	0	0	0	0	0	0	0	0	0
2014	August	23	314	4	0	0	0	0	0	0	0	0	0	0	0	0	0	0	0	0	0	0	0	0	0	0	0	0	0	0	0	0	0	0	0	8	0	0	0	0	0	0	0	0	0	0	0	0	0
2014	August	23	315	4	0	0	0	0	0	0	0	0	0	0	0	0	0	0	0	0	0	0	0	0	0	0	0	0	0	0	0	0	0	0	0	5	0	0	1	0	0	0	0	0	0	0	0	0	0
2014	August	23	316	4	0	0	0	0	0	0	0	0	0	0	0	0	0	0	0	0	0	0	0	0	0	0	0	0	0	0	0	0	0	0	0	3	0	0	0	0	0	0	0	0	0	0	0	0	0
2014	August	23	317	4	0	0	0	0	0	0	0	0	0	0	0	0	0	0	0	0	0	0	0	0	0	0	0	0	0	0	0	0	0	0	0	2	0	0	0	0	0	0	0	0	0	0	0	0	0
2014	August	23	318	4	0	0	0	0	0	0	0	0	0	0	0	0	0	0	0	0	0	0	0	0	0	0	0	0	0	0	0	0	0	0	0	1	0	0	0	0	0	0	0	0	0	0	0	0	0
2014	August	23	319	4	0	0	0	0	0	0	0	0	0	0	0	0	0	0	0	0	0	0	0	0	0	0	0	0	0	0	0	0	0	0	0	0	0	0	0	0	0	0	0	0	0	0	0	0	0
2014	August	23	320	4	0	0	0	0	0	0	0	0	0	0	0	0	0	0	0	0	0	0	0	0	0	0	0	0	0	0	0	0	0	0	0	15	0	0	0	0	0	0	0	0	0	0	0	0	0
2014	August	30	311	5	0	0	0	0	0	0	0	0	0	0	0	0	0	0	0	0	0	0	0	0	0	0	0	0	0	0	0	0	0	0	0	0	0	0	0	0	0	0	0	0	0	0	0	0	0
2014	August	30	312	5	0	0	0	0	0	0	0	0	0	0	0	0	0	0	0	0	0	0	0	0	0	0	0	0	0	0	0	0	0	0	0	3	0	0	0	0	0	0	0	0	0	0	0	0	0
2014	August	30	313	5	0	0	0	0	0	0	0	0	0	0	0	0	0	0	0	0	0	0	0	0	0	0	0	0	0	0	0	0	0	0	0	0	0	0	0	0	0	0	0	0	0	0	0	0	0
2014	August	30	314	5	0	0	0	0	0	0	0	0	0	0	0	0	0	0	0	0	0	0	0	0	0	0	0	0	0	0	0	0	0	0	0	4	0	0	0	0	0	0	0	0	0	0	0	0	0
2014	August	30	315	5	0	0	0	0	0	0	0	0	0	0	0	0	0	0	0	0	0	0	0	0	0	0	0	0	0	0	0	0	0	0	0	2	0	0	0	0	0	0	0	0	0	0	0	0	0
2014	August	30	316	5	0	0	0	0	0	0	0	0	0	0	0	0	0	0	0	0	0	0	0	0	0	1	1	0	0	0	0	0	0	0	0	2	0	0	0	0	0	0	0	0	0	0	0	0	0
2014	August	30	317	5	0	0	0	0	0	0	0	0	0	0	0	0	0	0	0	0	0	0	0	0	0	0	0	0	0	0	0	0	0	0	0	1	0	0	0	0	0	0	0	0	0	0	0	0	0
2014	August	30	318	5	0	0	0	0	0	0	0	0	0	0	0	0	0	0	0	0	0	0	0	0	0	0	0	0	0	0	0	0	0	0	0	6	0	0	0	0	1	0	0	0	0	0	0	0	0
2014	August	30	319	5	0	0	0	0	0	0	0	0	0	0	0	0	0	0	0	0	0	0	0	0	0	0	0	0	0	0	0	0	0	0	0	0	0	0	0	0	0	0	0	0	0	0	0	0	0
2014	August	30	320	5	0	0	0	0	0	0	0	0	0	0	0	0	0	0	0	0	0	0	0	0	0	0	0	0	0	0	0	0	0	0	0	5	0	0	0	0	0	0	0	0	0	0	1	0	0
2014	September	6	311	6	0	0	0	0	0	0	0	0	0	0	0	0	0	0	0	0	0	0	0	0	0	0	0	0	0	0	0	0	0	0	0	2	0	0	0	0	0	0	0	0	0	0	0	0	0
2014	September	6	312	6	0	0	0	0	0	0	0	0	0	0	0	0	0	0	0	0	1	0	0	0	0	0	0	0	0	0	0	0	0	0	0	2	0	0	0	1	0	0	0	0	0	0	0	0	0
2014	September	6	313	6	0	0	0	0	0	0	0	0	0	0	0	0	0	0	0	0	0	0	0	0	0	0	0	0	0	0	0	0	0	0	0	8	0	0	0	0	0	0	0	0	0	0	0	0	0
2014	September	6	314	6	0	0	0	0	0	0	0	0	0	0	0	0	0	0	0	0	0	0	0	0	0	0	0	0	0	0	0	0	0	0	0	11	0	0	0	0	0	0	0	0	0	0	0	0	0
2014	September	6	315	6	0	0	0	0	0	0	0	0	0	0	0	0	0	0	0	0	0	0	0	0	0	0	0	0	0	0	0	0	0	0	0	1	0	0	0	0	0	0	0	0	0	0	0	0	0
2014	September	6	316	6	0	0	0	0	0	0	0	0	0	0	0	0	0	0	0	0	0	0	0	0	0	0	0	0	0	0	0	0	0	0	0	3	0	0	0	0	0	0	0	0	0	0	0	0	0
2014	September	6	317	6	0	0	0	0	0	0	0	0	0	0	0	0	0	0	0	0	0	0	0	0	0	0	0	0	0	0	0	0	0	0	0	1	0	0	0	0	0	0	0	0	0	0	0	0	0
2014	September	6	318	6	0	0	0	0	0	0	0	0	0	0	0	0	0	0	0	0	0	0	0	0	0	0	0	0	0	0	0	0	0	0	0	4	0	0	0	0	0	0	0	0	0	0	0	0	0
2014	September	6	319	6	0	0	0	0	0	0	0	0	0	0	0	0	0	0	0	0	0	0	0	0	0	0	0	0	0	0	0	0	0	0	0	0	0	0	0	0	0	0	0	0	0	0	0	0	0
2014	September	6	320	6	0	0	0	0	0	0	0	0	0	0	0	0	0	0	0	0	0	0	0	0	0	0	0	0	0	0	0	0	0	0	0	9	0	0	0	0	0	0	0	0	0	0	1	0	0
2014	September	13	311	7	0	0	0	0	0	0	0	0	0	0	0	0	0	0	0	0	0	0	0	0	0	0	0	0	0	0	0	0	0	0	0	9	0	0	0	0	0	0	0	0	0	0	0	0	0
2014	September	13	312	7	0	0	0	0	0	0	0	0	0	0	0	0	0	0	0	0	0	0	0	0	0	0	0	0	0	0	0	0	0	0	0	25	0	0	0	0	0	0	0	0	0	0	0	0	0
2014	September	13	313	7	0	0	0	0	0	0	0	0	0	0	0	0	0	0	0	0	0	0	0	0	0	0	0	0	0	0	0	0	0	0	0	19	0	0	0	0	0	0	0	0	0	0	0	0	0
2014	September	13	314	7	0	0	0	0	0	0	0	0	0	0	0	0	0	0	0	0	0	0	0	0	0	0	0	0	0	0	0	0	0	0	0	4	0	0	0	0	0	0	0	0	0	0	0	0	0
2014	September	13	315	7	0	0	0	0	0	0	0	0	0	0	0	0	0	0	0	0	0	0	0	0	0	0	0	0	0	0	0	0	0	0	0	3	0	0	0	0	0	0	0	0	0	0	0	0	0
2014	September	13	316	7	0	0	0	0	0	0	0	0	0	0	0	0	0	0	0	0	0	0	0	0	0	0	0	0	0	0	0	0	0	0	0	3	0	0	0	1	0	0	0	0	0	0	0	0	0
2014	September	13	317	7	0	0	0	0	0	0	0	0	0	0	0	0	0	0	0	0	0	0	0	0	0	0	0	0	0	0	0	0	0	0	0	5	0	0	0	0	0	0	0	0	0	0	0	0	0
2014	September	13	318	7	0	0	0	0	0	0	0	1	0	0	0	0	0	0	0	0	0	0	0	0	0	0	0	0	0	0	0	0	0	0	0	3	0	0	0	1	0	0	0	0	0	0	0	0	0
2014	September	13	319	7	0	0	0	0	0	0	0	0	0	0	0	0	0	0	0	0	0	0	0	0	0	0	0	0	0	0	0	0	0	0	0	0	0	0	0	0	0	0	0	0	0	0	0	0	0
2014	September	13	320	7	0	0	0	0	0	0	0	0	0	0	0	0	0	0	0	0	0	0	0	0	0	0	0	0	0	0	0	0	0	0	0	12	0	0	0	0	0	0	0	3	0	0	0	0	0
2014	September	20	311	8	0	0	0	0	0	0	0	0	0	0	0	0	0	0	0	0	0	0	0	0	0	0	0	0	0	0	0	0	0	0	0	3	0	0	0	0	0	0	0	0	0	0	0	0	0
2014	September	20	312	8	0	0	0	0	0	0	0	0	0	0	0	0	0	0	0	0	0	0	0	0	0	0	0	0	0	0	0	0	0	0	0	5	0	0	0	0	0	0	0	0	0	0	0	0	0
2014	September	20	313	8	0	0	0	0	0	0	0	0	0	0	0	0	0	0	0	0	0	0	0	0	0	0	0	0	0	0	0	0	0	0	0	4	0	0	0	0	0	0	0	0	0	0	0	0	0
2014	September	20	314	8	0	0	0	0	0	0	0	0	0	0	0	0	0	0	0	0	0	0	0	0	0	0	0	0	0	0	0	0	0	0	0	1	0	0	0	1	0	0	0	0	0	0	0	0	0
2014	September	20	315	8	0	0	0	0	0	0	0	0	0	0	0	0	0	0	0	0	0	0	0	0	0	0	0	0	0	0	0	0	0	0	0	3	0	0	0	1	0	0	0	0	0	0	0	0	0
2014	September	20	316	8	0	0	0	0	0	0	0	0	0	0	0	0	0	0	0	0	0	0	0	0	0	2	0	0	0	0	0	0	0	0	0	4	0	0	0	0	0	0	0	1	0	0	0	0	0
2014	September	20	317	8	0	0	0	0	0	0	0	0	0	0	0	0	0	0	0	0	0	0	0	0	0	0	0	0	0	0	0	0	0	0	0	0	0	0	0	0	0	0	0	0	0	0	0	0	0
2014	September	20	318	8	0	0	0	0	0	0	0	0	0	0	0	0	0	0	0	0	0	0	0	0	0	0	0	0	0	0	0	0	0	0	0	0	0	0	0	1	0	0	0	0	0	0	0	0	0
2014	September	20	319	8	0	0	0	0	0	0	0	0	0	0	0	0	0	0	0	0	0	0	0	0	0	0	0	0	0	0	0	0	0	0	0	17	0	0	0	0	0	0	0	1	0	0	0	0	0
2014	September	20	320	8	0	0	0	0	0	0	0	0	0	0	0	0	0	0	0	0	0	0	0	0	0	0	0	0	0	0	0	0	0	0	0	3	0	0	0	0	0	0	0	0	0	0	1	0	0
2014	September	27	311	9	0	0	0	0	0	0	0	0	0	0	0	0	0	0	0	0	0	0	0	0	0	0	0	0	0	0	0	0	0	0	0	15	0	0	0	0	0	0	0	0	0	0	0	0	0
2014	September	27	312	9	0	0	0	0	0	0	0	0	0	0	0	0	0	0	0	0	0	0	0	0	0	0	0	0	0	0	0	0	0	0	0	9	0	0	0	1	0	0	0	0	0	0	0	0	0
2014	September	27	313	9	0	0	0	0	0	0	0	0	0	0	0	0	0	0	0	0	0	0	0	0	0	0	0	0	0	0	0	0	0	0	0	0	0	0	0	0	0	0	0	0	0	0	0	0	0
2014	September	27	314	9	0	0	0	0	0	0	0	0	0	0	0	0	0	0	0	0	0	0	0	0	1	0	0	0	0	0	0	0	0	0	0	2	0	0	0	0	0	0	0	0	0	0	0	0	0
2014	September	27	315	9	0	0	0	0	0	0	0	0	0	0	0	0	0	0	0	0	0	0	0	0	0	0	0	0	0	0	0	0	0	0	0	14	0	0	0	0	0	0	0	0	0	0	0	0	0
2014	September	27	316	9	0	0	0	0	0	0	0	0	0	0	0	0	0	0	0	0	0	0	0	0	0	0	0	0	0	0	0	0	0	0	0	4	0	0	0	0	0	0	0	1	0	0	0	0	0
2014	September	27	317	9	0	0	0	0	0	0	0	0	0	0	0	0	0	0	0	0	0	0	0	0	0	1	0	0	0	0	0	0	0	0	0	10	0	0	0	0	0	0	0	0	0	0	0	0	0
2014	September	27	318	9	0	0	0	0	0	0	0	0	0	0	0	0	0	0	0	0	0	0	0	0	0	0	0	0	0	0	0	0	0	0	0	15	0	0	0	0	0	0	0	0	0	0	0	0	0
2014	September	27	319	9	0	0	0	0	0	0	0	0	0	0	0	0	0	0	0	0	0	0	0	0	0	0	0	0	0	0	0	0	0	0	0	21	0	0	0	0	0	0	0	0	0	0	0	0	0
2014	September	27	320	9	0	0	0	0	0	0	0	0	0	0	0	0	0	0	0	0	0	0	0	0	0	0	0	0	0	0	0	0	0	0	0	41	0	0	0	0	0	0	0	0	0	0	0	0	0
2014	October	4	311	10	0	0	0	0	0	0	0	0	0	0	0	0	0	0	0	0	0	0	0	0	0	0	0	0	0	0	0	0	0	0	0	7	0	0	0	1	0	0	1	0	0	0	0	0	0
2014	October	4	312	10	0	0	0	0	0	0	0	0	0	0	0	0	0	0	0	0	0	0	0	0	0	0	0	0	0	0	0	0	0	0	0	18	0	0	0	0	0	0	0	0	0	0	1	0	0
2014	October	4	313	10	0	0	0	0	0	0	0	0	0	0	0	0	0	0	0	0	0	0	0	0	0	0	0	0	0	0	0	0	0	0	0	16	0	0	0	0	0	0	0	0	0	0	0	0	0
2014	October	4	314	10	0	0	0	0	0	0	0	0	0	0	0	0	0	0	0	0	0	0	0	0	0	0	0	0	0	0	0	0	0	0	0	7	0	0	0	0	0	0	0	0	0	0	0	0	0
2014	October	4	315	10	0	0	0	0	0	0	0	0	0	0	0	0	0	0	0	0	0	0	0	0	0	0	0	0	0	0	0	0	0	0	0	17	0	0	0	0	0	0	0	0	0	0	0	0	0
2014	October	4	316	10	0	0	0	0	0	0	0	0	0	0	0	0	0	0	0	0	0	0	0	0	0	0	0	0	0	0	0	0	0	0	0	1	0	0	0	0	0	0	0	0	0	0	0	0	0
2014	October	4	317	10	0	0	0	0	0	0	0	0	0	0	0	0	0	0	0	0	0	0	0	0	0	0	0	0	0	0	0	0	0	0	0	5	0	0	0	0	0	0	0	0	0	0	0	0	0
2014	October	4	318	10	0	0	0	0	0	0	0	0	0	0	0	0	0	0	0	0	0	0	0	0	0	0	0	0	0	0	0	0	0	0	0	12	0	0	0	0	0	0	0	0	0	0	0	0	0
2014	October	4	319	10	0	0	0	0	0	0	0	0	0	0	0	0	0	0	0	0	0	0	0	0	0	0	0	0	0	0	0	0	0	0	0	38	0	0	0	0	0	0	0	0	0	0	0	0	0
2014	October	4	320	10	0	0	0	0	0	0	0	0	0	0	0	0	0	0	0	0	2	0	0	0	0	0	0	0	0	0	0	0	0	0	0	4	0	0	0	0	0	0	0	0	0	0	0	0	0
2014	October	11	311	11	0	0	0	0	0	0	0	0	0	0	0	0	0	0	0	0	0	0	0	0	0	0	0	0	0	0	0	0	0	0	0	1	0	0	0	0	0	0	0	0	0	0	0	0	0
2014	October	11	312	11	0	0	0	0	0	0	0	0	0	0	0	0	0	0	0	0	0	0	0	0	0	0	0	0	0	0	0	0	0	0	0	3	0	0	0	1	0	0	0	0	0	0	0	0	0
2014	October	11	313	11	0	0	0	0	0	0	0	0	0	0	0	0	0	0	0	0	0	0	0	0	0	1	0	0	0	0	0	0	0	0	0	3	0	0	0	1	0	0	0	0	0	0	0	0	0
2014	October	11	314	11	0	0	0	0	0	0	0	0	0	0	0	0	0	0	0	0	0	0	0	0	0	0	0	0	0	0	0	0	0	0	0	1	0	0	0	0	0	0	0	0	0	0	0	0	0
2014	October	11	315	11	0	0	0	0	0	0	0	0	0	0	0	0	0	0	0	0	0	0	0	0	0	0	0	0	0	0	0	0	0	0	0	2	0	0	0	0	0	0	0	0	0	0	0	0	0
2014	October	11	316	11	0	0	0	0	0	0	0	0	0	0	0	0	0	0	0	0	0	0	0	0	0	2	0	0	0	0	0	0	0	0	0	0	0	0	0	1	0	0	0	1	0	0	0	0	0
2014	October	11	317	11	0	0	0	0	0	0	0	0	0	0	0	0	0	0	0	0	0	0	0	0	0	1	0	0	0	0	0	0	0	0	0	1	0	0	0	0	0	0	0	0	0	0	0	0	0
2014	October	11	318	11	0	0	0	0	0	0	0	0	0	0	0	0	0	0	0	0	0	0	0	0	0	0	0	0	0	0	0	0	0	0	0	1	0	0	0	0	0	0	0	0	0	0	0	0	0
2014	October	11	319	11	0	0	0	0	0	0	0	0	0	0	0	0	0	0	0	0	0	0	0	0	0	0	0	0	0	0	0	0	0	0	0	0	0	0	0	1	0	0	0	0	0	0	0	0	0
2014	October	11	320	11	0	0	0	0	0	0	0	0	0	0	0	0	0	0	0	0	1	0	1	0	0	0	0	0	0	0	0	0	1	0	0	0	0	0	0	4	0	0	0	0	0	0	0	0	0
2014	October	18	311	12	0	0	0	0	0	0	0	0	0	0	0	0	0	0	0	0	0	0	0	0	0	0	0	0	0	0	0	0	0	0	0	0	0	0	0	0	0	0	0	0	0	0	0	0	0
2014	October	18	312	12	0	0	0	0	0	0	0	0	0	0	0	0	0	0	0	0	0	0	0	0	0	0	0	0	0	0	0	0	0	0	0	6	0	0	0	0	0	0	0	0	0	0	0	0	0
2014	October	18	313	12	0	0	0	0	0	0	0	0	0	0	0	0	0	0	0	0	0	0	0	0	0	0	0	0	0	0	0	0	0	0	0	13	0	0	0	1	0	0	0	0	0	0	0	0	0
2014	October	18	314	12	0	0	0	0	0	0	0	0	0	0	0	0	0	0	0	0	0	0	0	0	0	0	0	0	0	0	0	0	0	0	0	0	0	0	0	0	0	0	0	0	0	0	0	0	0
2014	October	18	315	12	0	0	0	0	0	0	0	0	0	0	0	0	0	0	0	0	0	0	0	0	0	0	0	0	0	0	0	0	0	0	0	1	0	0	0	1	0	0	0	0	0	0	0	0	0
2014	October	18	316	12	0	0	0	0	0	0	0	0	0	0	0	0	0	0	0	0	0	0	0	0	0	0	0	0	0	0	0	0	0	0	0	0	0	0	0	0	0	0	0	0	0	0	0	0	0
2014	October	18	317	12	0	0	0	0	0	0	0	0	0	0	0	0	0	0	0	0	0	0	0	0	0	0	0	0	0	0	0	0	0	0	0	1	0	0	0	0	0	0	0	0	0	0	0	0	0
2014	October	18	318	12	0	0	0	0	0	0	0	0	0	0	0	0	0	0	0	0	0	0	0	0	0	0	0	0	0	0	0	0	0	0	0	3	0	0	0	0	0	0	0	0	0	0	0	0	0
2014	October	18	319	12	0	0	0	0	0	0	0	0	0	0	0	0	0	0	0	0	0	0	0	0	0	0	0	0	0	0	0	0	0	0	0	10	0	0	0	0	0	0	0	0	0	0	0	0	0
2014	October	18	320	12	0	0	0	0	0	0	0	0	0	0	0	0	0	0	0	0	0	0	0	0	0	0	0	0	0	0	0	0	0	0	0	9	0	0	0	1	0	0	0	0	0	0	0	0	0
2014	October	25	311	13	0	0	0	0	0	0	0	0	0	0	0	0	0	0	0	0	1	0	0	0	1	0	0	0	0	0	0	0	0	0	0	1	0	0	0	0	0	0	0	0	0	0	0	0	0
2014	October	25	312	13	0	0	0	0	0	0	0	0	0	0	0	0	0	0	0	0	0	0	0	0	0	0	0	0	0	0	0	0	0	0	0	3	0	0	0	0	0	0	0	0	0	0	0	0	0
2014	October	25	313	13	0	0	0	0	0	0	0	0	0	0	0	0	0	0	0	0	0	0	0	0	0	0	0	0	0	0	0	0	0	0	0	3	0	0	0	0	0	0	0	0	0	0	0	0	0
2014	October	25	314	13	0	0	0	0	0	1	0	0	0	0	0	0	0	0	0	0	0	0	0	0	0	0	0	0	0	0	0	0	0	0	0	13	0	0	0	0	0	0	0	0	0	0	0	0	0
2014	October	25	315	13	0	0	0	0	0	0	0	0	0	0	0	0	0	0	0	0	0	0	0	0	1	0	0	0	0	0	0	0	0	0	0	11	0	0	0	0	0	0	0	0	0	0	0	0	0
2014	October	25	316	13	0	0	0	0	0	0	0	0	0	0	0	0	0	0	0	0	0	0	0	0	0	0	0	0	0	0	0	0	0	0	0	2	0	0	0	0	0	0	0	0	0	0	0	0	0
2014	October	25	317	13	0	0	0	0	0	0	0	0	0	0	0	0	0	0	0	0	0	0	0	0	0	0	0	0	0	0	0	0	0	0	0	7	0	0	0	0	0	0	0	0	0	0	0	0	0
2014	October	25	318	13	0	0	0	0	0	0	0	0	0	0	0	0	0	0	0	0	0	0	0	0	0	0	0	0	0	0	0	0	0	0	0	1	0	0	0	0	0	0	0	0	0	0	0	0	0
2014	October	25	319	13	0	0	0	0	0	0	0	0	0	0	0	0	0	0	0	0	1	0	0	0	0	0	0	0	0	0	0	0	0	0	0	5	0	0	0	1	0	0	0	0	0	0	1	0	0
2014	October	25	320	13	0	0	0	0	0	0	0	0	0	0	0	0	0	0	0	0	1	0	0	0	0	0	0	0	0	0	0	0	0	0	0	0	0	0	0	1	0	0	0	0	0	0	0	0	0
2014	November	1	311	14	0	0	0	0	0	0	0	0	0	0	0	0	0	0	0	0	0	0	0	0	0	0	0	0	0	0	0	0	0	0	0	0	0	0	0	0	0	0	0	0	0	0	0	0	0
2014	November	1	312	14	0	0	0	0	0	0	0	0	0	0	0	0	0	0	0	0	0	0	0	0	0	0	0	0	0	0	0	0	0	0	0	0	0	0	0	1	0	0	0	0	0	0	0	0	0
2014	November	1	313	14	0	0	0	0	0	0	0	0	0	0	0	0	0	0	0	0	0	0	0	0	0	0	0	0	0	0	0	0	0	0	0	0	0	0	0	0	0	0	0	0	0	0	0	0	0
2014	November	1	314	14	0	0	0	0	0	0	0	0	0	0	0	0	0	0	0	0	0	0	0	0	0	0	0	0	0	0	0	0	0	0	0	2	0	0	0	0	0	0	0	0	0	0	0	0	0
2014	November	1	315	14	0	0	0	0	0	0	0	0	0	0	0	0	0	0	0	0	0	0	0	0	0	0	0	0	0	0	0	0	0	0	0	6	0	0	0	0	0	0	0	0	0	0	0	0	0
2014	November	1	316	14	0	0	0	0	0	0	0	0	0	0	0	0	0	0	0	0	0	0	0	0	0	0	0	0	0	0	0	0	0	0	0	0	0	0	0	0	0	0	0	0	0	0	0	0	0
2014	November	1	317	14	0	0	0	0	0	0	0	0	0	0	0	0	0	0	0	0	0	0	0	0	0	0	0	0	0	0	0	0	0	0	0	1	0	0	0	0	0	0	0	0	0	0	0	0	0
2014	November	1	318	14	0	0	0	0	0	0	0	0	0	0	0	0	0	0	0	0	0	0	0	0	0	0	0	0	0	0	0	0	0	0	0	0	0	0	0	0	0	0	0	0	0	0	0	0	0
2014	November	1	319	14	0	0	0	0	0	0	0	0	0	0	0	0	0	0	0	0	0	0	0	0	0	0	0	0	0	0	0	0	0	0	0	3	0	0	0	0	0	0	0	0	0	0	0	0	0
2014	November	1	320	14	0	0	0	0	0	0	0	0	0	0	0	0	0	0	0	0	1	0	0	0	0	0	0	0	0	0	0	0	0	0	0	4	0	0	0	3	0	0	0	0	0	0	0	0	0
2014	November	8	311	15	0	0	0	0	0	0	0	0	0	0	0	0	0	0	0	0	0	0	0	0	0	0	0	0	0	0	0	0	0	0	0	4	0	0	0	0	0	0	0	0	0	0	0	0	0
2014	November	8	312	15	0	0	0	0	0	0	0	0	0	0	0	0	0	0	0	0	0	0	0	0	0	0	0	0	0	0	0	0	0	0	0	9	0	0	0	2	0	0	0	0	0	0	0	0	0
2014	November	8	313	15	0	0	0	0	0	0	0	0	0	0	0	0	0	0	0	0	0	0	0	0	0	0	0	0	0	0	0	0	0	0	0	9	0	0	0	0	0	0	0	0	0	0	0	0	0
2014	November	8	314	15	0	0	0	0	0	0	0	0	0	0	0	0	0	0	0	0	0	0	0	0	0	0	0	0	0	0	0	0	0	0	0	1	0	0	0	0	0	0	0	0	0	0	0	0	0
2014	November	8	315	15	0	0	0	0	0	0	0	0	0	0	0	0	0	0	0	0	0	0	0	0	0	0	0	0	0	0	0	0	0	0	0	7	0	0	0	0	0	0	0	0	0	0	0	0	0
2014	November	8	316	15	0	0	0	0	0	0	0	0	0	0	0	0	0	0	0	0	0	0	0	0	0	0	0	0	0	0	0	0	0	0	0	1	0	0	0	0	0	0	0	0	0	0	0	0	0
2014	November	8	317	15	0	0	0	0	0	0	0	0	0	0	0	0	0	0	0	0	0	0	0	0	0	0	0	0	0	0	0	0	0	0	0	5	0	0	0	1	0	0	0	0	0	0	0	0	0
2014	November	8	318	15	0	0	0	0	0	0	0	0	0	0	0	0	0	0	0	0	1	0	0	0	0	0	0	0	0	0	0	0	0	0	0	6	0	0	0	0	0	0	0	0	0	0	0	0	0
2014	November	8	319	15	0	0	0	0	0	0	0	0	0	0	0	0	0	0	0	0	1	1	0	0	0	0	0	0	0	0	0	0	0	0	0	2	0	0	0	2	0	0	0	0	0	0	0	0	0
2014	November	8	320	15	0	0	0	0	0	0	0	0	0	0	0	0	0	0	0	0	0	0	0	0	0	0	0	0	0	0	0	0	0	0	0	3	0	0	0	0	0	0	0	0	0	0	0	0	0
2014	November	15	311	16	0	0	0	0	0	0	0	0	0	0	0	0	0	0	0	0	0	0	0	0	0	0	0	0	0	0	0	0	0	0	0	0	0	0	0	0	0	0	0	0	0	0	0	0	0
2014	November	15	312	16	0	0	0	0	0	0	0	0	0	0	0	0	0	0	0	0	0	0	0	0	0	0	0	0	0	0	0	0	0	0	0	2	0	0	0	2	0	0	0	0	0	0	0	0	0
2014	November	15	313	16	0	0	0	0	0	0	0	0	0	0	0	0	0	0	0	0	1	0	0	0	0	0	0	0	0	0	0	0	0	0	0	2	0	0	0	0	0	0	0	0	0	0	0	0	0
2014	November	15	314	16	0	0	0	0	0	0	0	0	0	0	0	0	0	0	0	0	0	0	0	0	0	0	0	0	0	0	0	0	0	0	0	0	0	0	0	0	0	0	0	0	0	0	0	0	0
2014	November	15	315	16	0	0	0	0	0	0	0	0	0	0	0	0	0	0	0	0	0	0	0	0	0	0	0	0	0	0	0	0	0	0	0	0	0	0	0	0	0	0	0	0	0	0	0	0	0
2014	November	15	316	16	0	0	0	0	0	0	0	0	0	0	0	0	0	0	0	0	0	0	0	0	0	0	0	0	0	0	0	0	0	0	0	0	0	0	0	0	0	0	0	0	0	0	0	0	0
2014	November	15	317	16	0	0	0	0	0	0	2	0	0	0	0	0	0	0	0	0	0	0	0	0	0	0	0	0	0	0	0	0	0	0	0	0	0	0	0	0	0	0	0	0	0	0	0	0	0
2014	November	15	318	16	0	0	0	0	0	0	0	0	0	0	0	0	0	0	0	0	0	0	0	0	0	0	0	0	0	2	0	0	0	0	0	0	0	0	0	0	0	0	0	0	0	0	0	0	0
2014	November	15	319	16	0	0	0	0	0	0	0	0	0	0	0	0	0	0	0	0	0	0	0	0	0	0	0	0	0	0	0	0	0	0	0	0	0	0	0	0	0	0	0	0	0	0	0	0	0
2014	November	15	320	16	0	0	0	0	0	0	0	0	0	0	0	0	0	0	0	0	0	0	0	0	0	0	0	0	0	0	0	0	0	0	0	0	0	0	0	0	0	0	0	0	0	0	0	0	0
2014	November	22	311	17	0	0	0	0	0	0	0	0	0	0	0	0	0	0	0	0	0	0	0	0	0	0	0	0	0	0	0	0	0	0	0	0	0	0	0	0	0	0	0	0	0	0	0	0	0
2014	November	22	312	17	0	0	0	0	1	0	0	0	0	0	0	0	0	0	0	0	0	0	0	0	0	0	0	0	0	0	0	0	0	0	0	1	0	0	0	1	0	0	0	0	0	0	0	0	0
2014	November	22	313	17	0	0	0	0	0	0	0	0	0	0	0	0	0	0	0	0	0	0	0	0	0	0	0	0	0	1	0	0	0	0	0	0	0	0	0	0	0	0	0	0	0	0	0	0	0
2014	November	22	314	17	0	0	0	0	0	0	0	0	0	0	0	0	0	0	0	0	0	0	0	0	0	0	0	0	0	0	0	0	0	0	0	0	0	0	0	0	0	0	0	0	0	0	0	0	0
2014	November	22	315	17	0	0	0	0	0	0	0	0	0	0	0	0	0	0	0	0	0	0	0	0	0	0	0	0	0	0	0	0	0	0	0	0	0	0	0	0	0	0	0	0	0	0	0	0	0
2014	November	22	316	17	0	0	0	0	1	2	0	0	0	0	0	0	0	0	0	0	0	0	0	0	0	0	0	0	0	0	0	0	0	0	0	0	0	0	0	0	0	0	0	0	0	0	0	0	0
2014	November	22	317	17	0	0	0	0	0	0	1	0	0	0	0	0	0	0	0	0	0	0	0	0	0	0	0	0	0	0	0	0	0	0	0	0	0	0	0	1	0	0	0	0	0	0	0	0	0
2014	November	22	318	17	0	0	0	0	0	0	1	0	0	0	0	0	0	0	0	0	0	0	0	0	0	0	0	0	0	0	0	0	0	0	0	0	0	0	0	0	0	0	0	0	0	0	0	0	0
2014	November	22	319	17	0	0	0	0	0	1	0	0	0	0	0	0	0	0	0	0	0	0	0	0	0	0	0	0	0	0	0	0	0	0	0	0	0	0	0	2	0	0	0	0	0	0	0	0	0
2014	November	22	320	17	0	0	0	0	0	1	0	0	0	0	0	0	0	0	0	0	0	0	0	0	0	0	0	0	0	0	0	0	0	0	0	0	0	0	0	0	0	0	0	0	0	0	0	0	0
2014	November	29	311	18	0	0	0	0	0	0	0	0	0	0	0	0	0	0	0	0	0	0	0	0	0	0	0	0	0	0	0	0	0	0	0	0	0	0	0	0	0	0	0	0	0	0	0	0	0
2014	November	29	312	18	0	0	0	0	0	0	0	0	0	0	0	0	0	0	0	0	0	0	0	0	0	0	0	0	0	0	0	0	0	0	0	4	0	0	0	4	0	0	0	0	0	0	0	0	0
2014	November	29	313	18	0	0	0	0	0	0	0	0	0	0	0	0	0	0	0	0	0	0	0	0	0	0	0	0	0	0	0	0	0	0	0	1	0	0	0	0	0	0	0	0	0	0	0	0	0
2014	November	29	314	18	0	0	0	0	0	0	0	0	0	0	0	0	0	0	0	0	0	0	0	0	0	0	0	0	0	0	0	0	0	0	0	1	0	0	0	0	0	0	0	0	0	0	0	0	0
2014	November	29	315	18	0	0	1	0	0	0	0	0	0	0	0	0	0	0	0	0	0	0	0	0	0	1	0	0	0	0	0	0	0	0	0	0	0	0	0	1	0	0	0	0	0	0	0	0	0
2014	November	29	316	18	0	0	0	0	0	0	0	0	0	0	0	0	0	0	0	0	0	0	0	0	0	2	0	0	0	0	0	0	0	0	0	1	0	0	0	1	0	0	0	0	0	0	0	0	0
2014	November	29	317	18	0	0	0	0	0	0	0	0	0	0	0	0	0	0	0	0	0	0	0	0	0	0	0	0	0	0	0	0	0	0	0	0	0	0	0	1	0	0	0	0	0	0	0	0	0
2014	November	29	318	18	0	0	0	0	0	0	0	0	0	0	0	0	0	0	0	0	0	0	0	0	0	0	0	0	0	0	0	0	0	0	0	0	0	0	0	0	0	0	0	0	0	0	0	0	0
2014	November	29	319	18	0	0	0	0	0	0	0	0	0	0	0	0	0	0	0	0	0	0	0	0	0	0	0	0	0	0	0	0	0	0	0	2	0	0	0	0	0	0	0	0	0	0	0	0	0
2014	November	29	320	18	0	0	0	0	0	0	0	0	0	0	0	0	0	0	0	0	0	0	0	0	0	0	0	0	0	0	0	0	0	0	0	0	0	0	0	9	0	0	0	0	0	0	0	0	0
2014	December	6	311	19	0	0	0	0	0	0	0	0	0	0	0	0	0	0	0	0	0	0	0	0	0	0	0	0	0	0	0	0	0	0	0	0	0	0	0	1	0	0	0	0	0	0	0	0	0
2014	December	6	312	19	0	0	0	0	0	0	0	0	0	0	0	0	0	0	0	0	0	0	0	0	0	0	0	0	0	0	0	0	0	0	0	2	0	0	0	5	0	0	0	0	0	0	0	0	0
2014	December	6	313	19	0	0	0	0	0	0	0	0	0	0	0	0	0	0	0	0	0	0	0	0	0	0	0	0	0	0	0	0	0	0	0	0	0	0	0	0	0	0	0	0	0	0	0	0	0
2014	December	6	314	19	0	0	0	0	0	0	0	0	0	0	0	0	0	0	0	0	0	0	0	0	0	0	0	0	0	0	0	0	0	0	0	0	0	0	0	2	0	0	0	0	0	0	0	0	0
2014	December	6	315	19	0	0	0	0	0	0	0	0	0	0	0	0	0	0	0	0	0	0	0	0	0	0	0	0	0	0	0	0	0	0	0	0	0	0	0	1	0	0	0	0	0	0	0	0	0
2014	December	6	316	19	0	0	0	0	0	0	0	0	0	0	0	0	0	0	0	0	0	0	0	0	0	4	0	0	0	0	0	0	0	0	0	1	0	0	0	0	0	0	0	0	0	0	0	0	0
2014	December	6	317	19	0	0	0	0	0	0	0	0	0	0	0	0	0	0	0	0	0	0	0	0	0	0	0	0	0	0	0	0	0	0	0	0	0	0	0	0	0	0	0	0	0	0	0	0	0
2014	December	6	318	19	0	0	0	0	0	0	0	0	0	0	0	0	0	0	0	0	0	0	0	0	0	0	0	0	0	0	0	0	0	0	0	0	0	0	0	0	0	0	0	0	0	0	0	0	0
2014	December	6	319	19	0	0	0	0	0	0	0	0	0	0	0	0	0	0	0	0	0	0	0	0	0	0	0	0	0	0	0	0	0	0	0	1	0	0	0	0	0	0	0	0	0	0	0	0	0
2014	December	6	320	19	0	0	0	0	0	0	0	0	0	0	0	0	0	0	0	0	3	0	1	0	0	0	0	0	0	0	0	0	0	0	0	0	0	0	0	2	0	0	0	0	0	0	0	0	0
2014	December	13	311	20	0	0	0	0	0	0	0	0	0	0	0	0	0	0	0	0	0	0	0	0	0	0	0	0	0	0	0	0	0	0	0	1	0	0	0	1	0	0	0	0	0	0	0	0	0
2014	December	13	312	20	0	0	0	0	0	0	0	0	0	0	0	0	0	0	0	0	0	0	0	0	0	0	0	0	0	0	0	0	0	0	0	3	0	0	0	0	0	0	0	0	0	0	0	0	0
2014	December	13	313	20	0	0	0	0	0	0	0	0	0	0	0	0	0	0	0	0	0	0	0	0	0	0	0	0	0	0	0	0	0	0	0	1	0	0	0	0	0	0	0	0	0	0	0	0	0
2014	December	13	314	20	0	0	0	0	0	0	0	0	0	0	0	0	0	0	0	0	0	0	0	0	0	0	0	0	0	0	0	0	0	0	0	0	0	0	0	2	0	0	0	0	0	0	0	0	0
2014	December	13	315	20	0	0	0	0	0	0	0	0	0	0	0	0	0	0	0	0	0	0	0	0	0	0	0	0	0	0	0	0	0	0	0	3	0	0	0	0	0	0	0	0	0	0	1	0	0
2014	December	13	316	20	0	0	0	0	0	0	0	0	0	0	0	0	0	0	0	0	0	0	0	0	0	1	0	0	0	0	0	0	0	0	0	0	0	0	0	2	0	0	0	0	0	0	0	0	0
2014	December	13	317	20	0	0	0	0	0	0	0	0	0	0	0	0	0	0	0	0	0	0	0	0	0	0	0	0	0	0	0	0	0	0	0	0	0	0	0	1	0	0	0	0	0	0	0	0	0
2014	December	13	318	20	0	0	0	0	0	0	0	0	0	0	0	0	0	0	0	0	0	0	0	0	0	0	0	0	0	0	0	0	0	0	0	1	0	0	0	1	0	0	0	0	0	0	0	0	0
2014	December	13	319	20	0	0	1	0	0	0	0	0	0	0	0	0	0	0	0	0	0	0	0	0	0	0	0	0	0	0	0	0	0	0	0	5	0	0	0	0	0	0	0	0	0	0	0	0	0
2014	December	13	320	20	0	0	0	0	0	0	0	0	0	0	0	0	0	0	0	0	0	0	0	0	0	0	0	0	0	0	0	0	0	0	0	0	0	0	0	9	0	0	0	0	0	0	0	0	0
2014	December	20	311	21	0	0	0	0	0	0	0	0	0	0	0	0	0	0	0	0	0	0	0	0	0	0	0	0	0	0	0	0	0	0	0	0	0	0	0	0	0	0	0	0	0	0	0	0	0
2014	December	20	312	21	0	0	0	0	0	0	0	0	0	0	0	0	0	0	0	0	0	0	0	0	0	0	0	0	0	0	0	0	0	0	0	1	0	0	0	0	0	0	0	0	0	0	1	0	0
2014	December	20	313	21	0	0	0	0	0	0	0	0	0	0	0	0	0	0	0	0	1	0	0	0	0	0	0	0	0	0	0	0	0	0	0	0	0	0	0	0	0	0	0	0	0	0	0	0	0
2014	December	20	314	21	0	0	0	0	0	0	0	0	0	0	0	0	0	0	0	0	0	0	1	0	0	0	0	0	0	0	0	0	0	0	0	0	0	0	0	0	0	0	0	0	0	0	0	0	0
2014	December	20	315	21	0	0	0	0	0	0	1	0	0	0	0	0	0	0	0	0	1	0	0	0	0	0	0	0	0	1	0	0	0	0	0	1	0	0	0	0	0	0	0	0	0	0	0	0	0
2014	December	20	316	21	0	0	0	0	0	0	0	0	0	0	0	0	0	0	0	0	0	0	0	0	0	0	0	0	0	0	0	0	0	0	0	0	0	0	0	1	0	0	0	0	0	0	0	0	0
2014	December	20	317	21	0	0	0	0	0	0	0	0	0	0	0	0	0	0	0	0	0	0	0	0	1	0	0	0	0	0	0	0	0	0	0	0	0	0	0	0	0	0	0	0	0	0	0	0	0
2014	December	20	318	21	0	0	0	0	0	0	0	0	0	0	0	0	0	0	0	0	0	0	0	0	0	0	0	0	0	0	0	0	0	0	0	0	0	0	0	1	0	0	0	0	0	0	0	0	0
2014	December	20	319	21	0	0	0	0	0	0	0	0	0	0	0	0	0	0	0	0	0	0	1	0	0	0	0	0	0	0	0	0	0	0	0	2	0	0	0	1	0	0	0	0	0	0	0	0	0
2014	December	20	320	21	0	0	0	0	0	0	0	0	0	0	0	0	0	0	0	0	0	0	0	0	0	0	0	0	0	0	0	0	0	0	0	10	0	0	0	0	0	0	0	0	0	0	0	0	0
2014	December	27	311	22	0	0	0	0	0	0	0	1	0	0	0	0	0	0	0	0	0	0	0	0	0	0	0	0	0	0	0	0	0	0	0	0	0	0	0	1	0	0	0	0	0	0	0	0	0
2014	December	27	312	22	0	0	0	0	0	0	0	0	0	0	0	0	0	0	0	0	0	0	0	0	0	0	0	0	0	0	0	0	0	0	0	0	0	0	0	1	0	0	0	0	0	0	0	0	0
2014	December	27	313	22	0	0	0	0	0	0	0	0	0	0	0	0	0	0	0	0	0	0	0	0	0	0	0	0	0	1	0	0	0	0	0	1	0	0	0	2	0	0	0	0	0	0	0	0	0
2014	December	27	314	22	0	0	0	0	0	0	1	0	0	0	0	0	0	0	0	0	0	0	0	0	0	0	0	0	0	1	0	0	0	0	0	0	0	0	0	1	0	0	0	0	0	0	1	0	0
2014	December	27	315	22	0	0	0	0	0	0	0	0	0	0	0	0	0	0	0	0	0	0	0	0	0	0	0	0	0	2	0	0	0	0	0	3	0	0	0	0	0	0	0	0	0	0	0	0	0
2014	December	27	316	22	0	0	0	0	0	0	0	0	0	0	0	0	0	0	0	0	0	0	0	0	0	0	0	0	0	0	0	0	0	0	0	0	0	0	0	0	0	0	0	0	0	0	0	0	0
2014	December	27	317	22	0	0	0	0	0	0	0	0	0	0	0	0	0	0	0	0	0	0	0	0	0	0	0	0	0	0	0	0	0	0	0	0	0	0	0	0	0	0	0	0	0	0	0	0	0
2014	December	27	318	22	0	0	0	0	0	0	0	0	0	0	0	0	0	0	0	0	0	0	0	0	0	0	0	0	0	0	0	0	0	0	0	2	0	0	0	0	0	0	0	0	0	0	0	0	0
2014	December	27	319	22	0	0	0	0	0	0	0	0	0	0	0	0	0	0	0	0	0	0	0	0	0	0	0	0	0	0	0	0	0	0	0	6	0	0	0	0	0	0	0	0	0	0	0	0	0
2014	December	27	320	22	0	0	0	0	0	0	0	0	0	0	0	0	0	0	0	0	0	0	0	0	0	0	0	0	0	0	0	0	0	0	0	2	0	0	0	7	0	0	0	0	0	0	0	0	0
2015	January	3	311	23	0	0	0	0	0	0	0	0	0	0	0	0	0	0	0	0	0	0	0	0	0	0	0	0	0	0	0	0	0	0	0	0	0	0	0	1	0	0	0	0	0	0	0	0	0
2015	January	3	312	23	1	0	0	0	0	0	0	0	0	0	0	0	0	0	0	0	0	0	0	0	0	0	0	0	0	0	0	0	0	0	0	1	0	0	0	7	0	0	0	0	0	0	0	0	0
2015	January	3	313	23	1	0	0	0	0	0	0	0	0	0	0	0	0	0	0	0	0	0	0	0	0	0	0	0	0	0	0	0	0	0	0	1	0	0	0	0	0	0	0	0	0	0	0	0	0
2015	January	3	314	23	0	0	0	0	1	0	0	0	0	0	0	0	0	0	0	0	0	0	0	0	0	0	0	0	0	0	0	0	0	0	0	0	0	0	0	0	0	0	0	0	0	0	0	0	0
2015	January	3	315	23	0	0	0	0	0	0	0	0	0	0	0	0	0	0	0	0	0	0	0	0	0	0	0	0	0	0	0	0	0	0	0	0	0	0	0	2	0	0	0	0	0	0	0	0	0
2015	January	3	316	23	0	0	0	0	0	0	0	0	0	0	0	0	0	0	0	0	0	0	0	0	0	0	0	0	0	0	0	0	0	0	0	0	0	0	0	0	0	0	0	0	0	0	0	0	0
2015	January	3	317	23	0	0	0	0	0	0	0	0	0	0	0	0	0	0	0	0	0	0	0	0	0	0	0	0	0	0	0	0	0	0	0	0	0	0	0	2	0	0	0	0	0	0	0	0	0
2015	January	3	318	23	0	0	0	0	0	0	0	0	0	0	0	0	0	0	0	0	0	0	0	0	0	0	0	0	0	0	0	0	0	0	0	0	0	0	0	0	0	0	0	0	0	0	0	0	0
2015	January	3	319	23	0	0	0	0	0	0	0	0	0	0	0	0	0	0	0	0	0	0	0	0	0	0	0	0	0	0	0	0	0	0	0	1	0	0	0	0	0	0	0	0	0	0	0	0	0
2015	January	3	320	23	0	0	0	0	0	0	0	0	0	0	0	0	0	0	0	0	0	0	3	0	0	0	0	0	0	0	0	0	0	0	0	0	0	0	0	9	0	0	0	0	0	0	0	0	0
2015	January	10	311	24	0	0	0	0	0	0	0	0	0	0	0	0	0	0	0	0	0	0	0	0	0	0	0	0	0	0	0	0	0	0	0	0	0	0	0	0	0	0	0	0	0	0	0	0	0
2015	January	10	312	24	0	0	0	0	0	0	0	0	0	0	0	0	0	0	0	0	0	0	0	0	0	0	0	0	0	0	0	0	0	0	0	0	0	0	0	1	0	0	0	0	0	0	0	0	0
2015	January	10	313	24	0	0	0	0	0	0	1	0	0	0	0	0	0	0	0	0	0	0	0	0	0	0	0	0	0	0	0	0	0	0	0	2	0	0	0	0	0	0	0	0	0	0	0	0	0
2015	January	10	314	24	0	0	0	0	0	0	0	0	0	0	0	0	0	0	0	0	0	0	0	0	0	0	0	0	0	0	0	0	0	0	0	0	0	0	0	0	0	0	0	0	0	0	0	0	0
2015	January	10	315	24	0	0	0	0	0	0	0	0	0	0	0	0	0	0	0	0	0	0	0	0	0	0	0	0	0	0	0	0	0	0	0	0	0	0	0	0	0	0	0	0	0	0	0	0	0
2015	January	10	316	24	0	0	0	0	0	0	0	0	0	0	0	0	0	0	0	0	0	0	0	0	0	0	0	0	0	0	0	0	0	0	0	0	0	0	0	0	0	0	0	0	0	0	0	0	0
2015	January	10	317	24	0	0	0	0	0	0	0	0	0	0	0	0	0	0	0	0	0	0	0	0	0	0	0	0	0	0	0	0	0	0	0	0	0	0	0	0	0	0	0	0	0	0	0	0	0
2015	January	10	318	24	0	0	0	0	0	0	0	0	0	0	0	0	0	0	0	0	0	0	0	0	0	0	0	0	0	0	0	0	0	0	0	0	0	0	0	0	0	0	0	0	0	0	0	0	0
2015	January	10	319	24	0	0	0	0	0	0	0	0	0	0	0	0	0	0	0	0	0	0	0	0	0	0	0	0	0	0	0	0	0	0	0	0	0	0	0	0	0	0	0	0	0	0	0	0	0
2015	January	10	320	24	1	0	0	0	0	0	0	0	0	0	0	0	0	0	0	0	0	0	0	0	0	0	0	0	0	0	0	0	0	0	0	0	0	0	0	0	0	0	0	0	0	0	0	0	0
2015	January	17	311	25	0	0	0	0	0	0	0	0	0	0	0	0	0	0	0	0	0	0	0	0	0	0	0	0	0	0	0	0	0	0	0	0	0	0	0	0	0	0	0	0	0	0	0	0	0
2015	January	17	312	25	0	0	0	0	0	0	0	0	0	0	0	0	0	0	0	0	0	0	0	0	0	0	0	0	0	0	0	0	0	0	0	0	0	0	0	0	0	0	0	1	0	0	0	0	0
2015	January	17	313	25	0	0	0	0	0	0	0	0	0	0	0	0	0	0	0	0	0	0	0	0	0	0	0	0	0	0	0	0	0	0	0	0	0	0	0	0	0	0	0	0	0	0	0	0	0
2015	January	17	314	25	0	0	0	0	0	0	0	0	0	0	0	0	0	0	0	0	0	0	0	0	0	0	0	0	0	0	0	0	0	0	0	0	0	0	0	0	0	0	0	0	0	0	0	0	0
2015	January	17	315	25	0	0	0	0	0	0	0	0	0	0	0	0	0	0	0	0	0	0	0	0	0	0	0	0	0	1	0	0	0	0	0	0	0	0	0	0	0	0	0	0	0	0	0	0	0
2015	January	17	316	25	0	0	0	0	0	0	0	0	0	0	0	0	0	0	0	0	0	0	0	0	0	0	0	0	0	0	0	0	0	0	0	0	0	0	0	0	0	0	0	0	0	0	0	0	0
2015	January	17	317	25	0	0	0	0	0	0	0	0	0	0	0	0	0	0	0	0	0	0	0	0	0	0	0	0	0	0	0	0	0	0	0	0	0	0	0	0	0	0	0	0	0	0	0	0	0
2015	January	17	318	25	0	0	0	0	0	0	2	0	0	0	0	0	0	0	0	0	0	0	0	0	0	0	0	0	0	0	0	0	0	0	0	0	0	0	0	0	0	0	0	0	0	0	0	0	0
2015	January	17	319	25	0	0	0	0	0	0	0	0	0	0	0	0	0	0	0	0	0	0	0	0	0	0	0	0	0	0	0	0	0	0	0	0	0	0	0	0	0	0	0	0	0	0	0	0	0
2015	January	17	320	25	0	0	0	0	0	0	0	0	0	0	0	0	0	0	0	0	0	0	0	0	0	0	0	0	0	0	0	0	0	0	0	0	0	0	0	0	0	0	0	0	0	0	0	0	0
2015	January	24	311	26	0	0	0	0	0	0	0	0	0	0	0	0	0	0	0	0	0	0	0	0	0	0	0	0	0	0	0	0	0	0	0	0	0	0	0	0	0	0	0	0	0	0	0	0	0
2015	January	24	312	26	0	0	0	0	0	0	0	0	0	0	0	0	0	0	0	0	0	0	0	0	0	0	0	0	0	0	0	0	0	0	0	0	0	0	0	1	0	0	0	0	0	0	0	0	0
2015	January	24	313	26	0	0	0	0	0	0	0	0	0	0	0	0	0	0	0	0	0	0	0	0	0	0	0	0	0	0	0	0	0	0	0	0	0	0	0	0	0	0	0	0	0	0	0	0	0
2015	January	24	314	26	0	0	0	0	0	0	0	0	0	0	0	0	0	0	0	0	0	0	0	0	0	0	0	0	0	0	0	0	0	0	0	0	0	0	0	0	0	0	0	0	0	0	0	0	0
2015	January	24	315	26	0	0	0	0	0	0	0	0	0	0	0	0	0	0	0	0	0	0	0	0	0	0	0	0	0	0	0	0	0	0	0	0	0	0	0	0	0	0	0	0	0	0	0	0	0
2015	January	24	316	26	0	0	0	0	0	0	0	0	0	0	0	0	0	0	0	0	0	0	0	0	0	0	0	0	0	0	0	0	0	0	0	0	0	0	0	0	0	0	0	0	0	0	0	0	0
2015	January	24	317	26	0	0	0	0	0	0	0	0	0	0	0	0	0	0	0	0	0	0	0	0	0	0	0	0	0	0	0	0	0	0	0	0	0	0	0	0	0	0	0	0	0	0	0	0	0
2015	January	24	318	26	0	0	0	0	0	0	0	0	0	0	0	0	0	0	0	0	0	0	0	0	0	0	0	0	0	0	0	0	0	0	0	0	0	0	0	0	0	0	0	0	0	0	0	0	0
2015	January	24	319	26	0	0	0	0	0	0	0	0	0	0	0	0	0	0	0	0	0	0	0	0	0	0	0	0	0	0	0	0	0	0	0	0	0	0	0	0	0	0	0	0	0	0	0	0	0
2015	January	24	320	26	0	0	0	0	0	0	0	0	0	0	0	0	0	0	0	0	0	0	0	0	0	0	0	0	0	0	0	0	0	0	0	0	0	0	0	0	0	0	0	0	0	0	0	0	0
2015	January	31	311	27	0	0	1	0	0	0	0	0	0	0	0	0	0	0	0	0	0	0	0	0	0	0	0	0	0	0	0	0	0	0	0	0	0	0	0	4	0	0	0	0	0	0	0	0	0
2015	January	31	312	27	0	0	0	0	0	0	0	0	0	0	0	0	0	0	0	0	0	1	0	0	0	0	0	0	0	0	0	0	0	0	0	2	0	0	0	15	0	0	0	0	0	1	0	0	0
2015	January	31	313	27	0	0	0	0	0	0	0	0	0	0	0	0	0	0	0	0	0	0	0	0	0	0	0	0	0	0	0	0	0	0	0	3	0	0	0	1	0	0	0	0	0	0	0	0	0
2015	January	31	314	27	0	0	0	0	0	0	0	0	0	0	0	0	0	0	0	0	0	0	0	0	0	0	0	0	0	0	0	0	0	0	0	0	0	0	0	4	0	0	0	0	1	0	0	0	0
2015	January	31	315	27	0	0	0	0	0	0	0	0	0	0	0	0	0	0	0	0	0	0	0	0	0	0	0	0	0	0	0	0	0	0	0	1	0	0	0	2	0	0	0	0	0	0	0	0	0
2015	January	31	316	27	0	0	0	0	0	0	0	0	0	0	0	0	0	0	0	0	0	0	0	0	0	0	0	0	0	0	0	0	0	0	0	0	0	0	0	1	0	0	0	0	1	0	0	0	0
2015	January	31	317	27	0	0	0	0	0	0	0	0	0	0	0	0	0	0	0	0	0	0	0	0	0	0	0	0	0	0	0	0	0	0	0	0	0	0	0	0	0	0	0	0	0	0	0	0	0
2015	January	31	318	27	0	0	0	0	0	0	0	0	0	0	0	0	0	0	0	0	0	0	0	0	0	0	0	0	0	0	0	0	0	0	0	1	0	0	0	0	0	0	0	0	0	0	0	0	0
2015	January	31	319	27	0	0	0	0	0	0	0	0	0	0	0	0	0	0	0	0	0	0	0	0	0	0	0	0	0	0	0	0	0	0	0	1	0	0	0	0	0	0	0	0	0	0	0	0	0
2015	January	31	320	27	0	0	0	0	0	0	1	0	0	0	0	0	0	0	0	0	0	0	0	0	0	0	1	0	0	0	0	0	0	0	0	0	0	0	0	12	0	0	0	0	0	0	0	0	0
2015	February	7	311	28	0	0	0	0	0	0	0	0	0	0	0	0	0	0	0	0	0	0	0	0	0	0	0	0	0	0	0	0	0	0	0	0	0	0	0	0	0	0	0	1	0	0	0	0	0
2015	February	7	312	28	0	0	1	0	0	0	0	0	0	0	0	0	0	0	0	0	0	0	0	0	0	0	0	0	0	0	0	0	0	0	0	0	0	4	0	0	0	0	0	0	0	0	0	0	0
2015	February	7	313	28	0	0	0	0	0	0	0	0	0	0	0	0	0	0	0	0	0	0	0	0	0	0	0	0	0	0	0	0	0	0	0	0	0	0	0	0	0	0	0	0	0	0	0	0	0
2015	February	7	314	28	0	0	0	0	0	0	0	0	0	0	0	0	0	0	0	0	0	0	0	0	0	0	0	0	0	0	0	0	0	0	0	0	0	0	0	0	0	0	0	0	0	0	0	1	0
2015	February	7	315	28	0	0	0	0	0	0	0	0	0	0	0	0	0	0	0	0	0	0	0	0	0	0	0	0	0	0	0	0	0	0	0	0	0	0	0	0	0	0	0	0	0	0	0	0	0
2015	February	7	316	28	0	0	0	0	0	0	0	0	0	0	0	0	0	0	0	0	0	0	0	0	0	0	0	0	0	0	0	0	0	0	0	0	0	0	0	0	0	0	0	0	0	0	0	0	0
2015	February	7	317	28	0	0	0	0	0	0	0	0	0	0	0	0	0	0	0	0	0	0	0	0	0	0	0	0	0	0	0	0	0	0	0	0	0	0	0	0	0	0	0	0	0	0	0	0	0
2015	February	7	318	28	0	0	0	0	0	0	1	0	0	0	0	0	0	0	0	0	0	0	0	0	0	0	0	0	0	0	0	0	0	0	0	0	0	0	0	0	0	0	0	0	0	0	2	0	0
2015	February	7	319	28	0	0	0	0	0	0	0	0	0	0	0	0	0	0	0	0	0	0	0	0	0	0	0	0	0	0	0	0	0	0	0	0	0	0	0	0	0	0	0	0	0	0	0	0	0
2015	February	7	320	28	0	0	0	0	0	0	0	0	0	0	0	0	0	0	0	0	0	0	0	0	0	0	0	0	0	0	0	0	0	0	0	0	0	0	0	0	0	0	0	0	0	0	0	0	0
2015	February	14	311	29	0	0	0	0	0	0	0	0	0	0	0	0	0	0	0	0	0	0	0	0	0	0	0	0	0	1	0	0	0	0	0	0	0	0	0	0	0	0	0	0	0	0	0	0	0
2015	February	14	312	29	0	0	0	0	0	0	0	0	0	0	0	0	0	0	0	0	0	0	0	0	0	0	0	0	0	0	0	0	0	0	0	0	0	0	0	0	0	0	0	0	0	0	0	1	0
2015	February	14	313	29	0	0	0	0	0	0	0	0	0	0	0	0	0	0	0	0	0	0	0	0	0	0	0	0	0	0	0	0	0	0	0	0	0	0	0	0	0	0	0	0	0	0	0	0	0
2015	February	14	314	29	0	0	0	0	0	0	0	0	0	0	0	0	0	0	0	0	0	0	0	0	0	0	0	0	0	0	0	0	0	0	0	1	0	0	0	0	0	0	0	0	0	0	0	0	0
2015	February	14	315	29	0	0	0	0	0	0	0	0	0	0	0	0	0	0	0	0	0	0	0	0	0	0	0	0	0	0	0	0	0	0	0	0	0	0	0	0	0	0	0	0	0	0	0	0	0
2015	February	14	316	29	0	0	0	0	0	0	0	0	0	0	0	0	0	0	0	0	0	0	0	0	0	0	0	0	0	0	0	0	0	0	0	0	0	0	0	0	0	0	0	0	0	0	0	0	0
2015	February	14	317	29	0	0	1	0	0	0	0	0	0	0	0	0	0	0	0	0	0	0	0	0	0	0	0	0	0	0	0	0	0	0	0	0	0	0	0	0	0	0	0	1	0	0	0	0	0
2015	February	14	318	29	0	0	0	0	0	0	0	0	0	0	0	0	0	0	0	0	0	0	0	0	0	0	0	0	0	0	0	0	0	0	0	0	0	0	0	0	0	0	0	0	0	0	0	0	0
2015	February	14	319	29	0	0	0	0	0	0	0	0	0	0	0	0	0	0	0	0	0	0	0	0	0	0	0	0	0	0	0	0	0	0	0	0	0	0	0	0	0	0	0	0	0	0	0	0	0
2015	February	14	320	29	0	0	0	0	0	0	0	0	0	0	0	0	0	0	0	0	0	0	0	0	0	0	0	0	0	0	0	0	0	0	0	0	0	0	0	0	0	0	0	0	0	0	1	0	0
2015	February	21	311	30	0	0	0	0	0	0	0	0	0	0	0	0	0	0	0	0	0	0	0	0	0	0	0	0	0	0	0	0	0	0	0	3	0	0	0	1	0	0	1	0	0	1	0	0	0
2015	February	21	312	30	0	0	0	0	0	0	0	0	0	0	0	0	0	0	0	0	0	0	0	0	0	0	1	0	0	0	0	0	0	0	0	1	0	0	0	3	0	0	0	0	0	0	0	0	1
2015	February	21	313	30	0	0	0	0	0	0	0	0	0	0	0	0	0	0	0	0	0	0	0	0	0	0	0	0	0	0	0	0	0	0	0	1	0	0	0	0	0	0	0	0	0	0	0	0	0
2015	February	21	314	30	0	0	1	0	0	0	0	0	0	0	0	0	0	0	0	0	0	0	0	0	0	0	0	0	0	0	0	0	0	0	0	10	0	0	0	2	0	0	0	1	0	0	0	0	0
2015	February	21	315	30	0	0	0	0	0	0	0	0	0	0	0	0	0	0	0	0	0	0	0	0	0	0	0	0	0	0	0	0	0	0	0	2	0	0	0	5	0	0	0	0	0	0	0	0	0
2015	February	21	316	30	0	0	0	0	0	0	0	0	0	0	0	0	0	0	0	0	0	0	0	0	0	0	0	0	0	0	0	0	0	0	0	0	0	0	0	0	0	0	0	0	0	0	0	0	0
2015	February	21	317	30	0	0	0	0	0	0	0	0	0	0	0	0	0	0	0	0	0	0	0	0	0	0	0	0	0	0	0	0	0	0	0	3	0	0	0	0	0	0	0	1	0	0	0	0	0
2015	February	21	318	30	0	0	3	0	0	0	0	0	0	0	0	0	0	0	0	0	0	0	0	0	0	0	0	0	0	0	0	0	0	0	0	1	0	0	0	0	0	0	0	0	0	0	0	0	0
2015	February	21	319	30	0	0	0	0	0	0	0	0	0	0	0	0	0	0	0	0	0	0	0	0	0	0	0	0	0	0	0	0	0	0	0	2	0	0	0	0	0	0	0	0	0	0	0	0	0
2015	February	21	320	30	0	0	0	0	0	0	0	0	0	0	0	0	0	0	0	0	0	0	0	0	0	0	1	0	0	0	0	0	0	0	0	2	0	0	0	4	0	0	0	1	0	0	0	0	0
2015	February	28	311	31	0	0	0	0	0	0	0	0	0	0	0	0	0	0	0	0	0	0	0	0	0	0	0	0	0	0	0	0	0	0	0	0	0	0	0	1	0	0	0	0	0	0	1	1	0
2015	February	28	312	31	0	0	0	0	0	0	0	0	0	0	0	0	0	0	0	0	0	0	0	0	0	0	0	0	0	0	0	0	0	0	0	0	0	0	0	0	0	0	0	1	0	0	0	0	0
2015	February	28	313	31	0	0	0	0	0	0	0	0	0	0	0	0	0	0	0	0	0	0	0	0	0	0	0	0	0	0	0	0	0	0	0	0	0	0	0	0	0	0	0	1	0	0	0	0	0
2015	February	28	314	31	0	0	0	0	0	0	0	0	0	0	0	0	0	0	0	0	0	0	0	0	0	0	0	0	0	0	0	0	0	0	0	0	0	0	0	0	0	0	0	1	0	0	0	0	0
2015	February	28	315	31	0	0	0	0	0	0	0	0	0	0	0	0	0	0	0	0	0	0	0	0	0	0	0	0	0	0	0	0	0	0	0	0	0	0	0	0	0	0	0	0	0	0	0	0	0
2015	February	28	316	31	0	0	0	0	0	0	0	0	0	0	0	0	0	0	0	0	0	0	0	0	0	0	0	0	0	0	0	0	0	0	0	0	0	0	0	0	0	0	0	0	0	0	0	0	0
2015	February	28	317	31	0	0	0	0	0	0	0	0	0	0	0	0	0	0	0	0	0	0	0	0	0	0	0	0	0	0	0	0	0	0	0	0	0	0	0	0	0	0	0	0	0	0	0	0	0
2015	February	28	318	31	0	0	1	0	0	0	0	0	0	0	0	0	0	0	0	0	0	0	0	0	0	0	0	0	0	0	0	0	0	0	0	0	0	0	0	0	0	0	0	0	0	0	0	0	0
2015	February	28	319	31	0	0	0	0	0	0	0	0	0	0	0	0	0	0	0	0	0	0	0	0	0	0	0	0	0	0	0	0	0	0	0	0	0	0	0	0	0	0	0	0	0	0	0	0	0
2015	February	28	320	31	0	0	0	0	0	0	0	0	0	0	0	0	0	0	0	0	0	0	0	0	0	0	0	0	0	0	0	0	0	0	0	0	0	0	0	0	0	0	0	0	0	0	0	0	0
2015	March	7	311	32	0	0	1	0	0	0	1	0	0	0	0	0	0	0	0	0	0	0	0	0	0	0	0	0	0	0	0	0	0	0	0	0	0	0	0	0	0	0	0	0	0	0	0	0	0
2015	March	7	312	32	0	0	1	0	0	0	0	0	0	0	0	0	0	0	0	0	0	0	0	0	0	0	0	0	0	0	0	0	0	0	0	0	0	0	0	0	0	0	0	1	0	0	0	0	0
2015	March	7	313	32	0	0	0	0	0	0	0	0	0	0	0	0	0	0	0	0	0	0	0	0	0	0	0	0	0	0	0	0	0	0	0	0	0	0	0	0	0	0	0	0	0	0	0	0	0
2015	March	7	314	32	0	0	0	0	0	0	0	0	0	0	0	0	0	0	0	0	0	0	0	0	0	0	0	0	0	0	0	0	0	0	0	0	0	0	0	0	0	0	0	0	0	0	0	0	0
2015	March	7	315	32	0	0	1	0	0	0	0	0	0	0	0	0	0	0	0	0	0	0	0	0	0	0	0	0	0	0	0	0	0	0	0	0	0	0	0	0	0	0	0	0	0	0	0	0	0
2015	March	7	316	32	0	0	0	0	0	0	0	0	0	0	0	0	0	0	0	0	0	0	0	0	0	0	0	0	0	0	0	0	0	0	0	0	0	0	0	0	0	0	0	0	0	0	0	0	0
2015	March	7	317	32	0	0	0	0	0	0	0	0	0	0	0	0	0	0	0	0	0	0	0	0	0	0	0	0	0	0	0	0	0	0	0	0	0	0	0	0	0	0	0	0	0	0	0	0	0
2015	March	7	318	32	0	0	0	0	0	0	0	0	0	0	0	0	0	0	0	0	0	0	0	0	0	0	0	0	0	0	0	0	0	0	0	2	0	0	0	2	0	0	0	0	0	0	1	0	0
2015	March	7	319	32	0	0	0	0	0	0	0	0	0	0	0	0	0	0	0	0	0	0	0	0	0	0	0	0	0	0	0	0	0	0	0	0	0	0	0	0	0	0	0	0	0	0	0	0	0
2015	March	7	320	32	0	0	5	0	0	0	0	0	0	0	0	0	0	0	0	0	0	0	0	0	0	0	0	0	0	0	0	0	0	0	0	0	0	0	0	0	0	0	0	0	0	0	0	0	0
2015	March	14	311	33	0	0	1	0	0	0	0	0	0	0	0	0	0	0	0	0	0	0	0	0	0	0	1	0	0	0	0	0	0	0	0	11	0	0	0	0	0	0	0	0	0	1	0	0	0
2015	March	14	312	33	0	0	0	0	0	0	0	0	0	0	0	0	0	0	0	0	0	0	0	0	0	0	0	0	0	0	0	0	0	0	0	3	0	0	0	2	0	0	0	0	0	0	0	1	0
2015	March	14	313	33	0	0	0	0	0	0	0	0	0	0	0	0	0	0	0	0	0	0	0	0	0	0	0	0	0	0	0	0	0	0	0	0	0	0	0	0	0	0	0	1	0	0	0	0	1
2015	March	14	314	33	0	0	2	0	0	0	0	0	0	0	0	0	0	0	0	0	0	0	0	0	0	0	0	0	0	0	0	0	0	0	0	3	0	0	0	0	0	0	0	0	0	0	0	0	1
2015	March	14	315	33	0	0	0	0	0	0	0	0	0	0	0	0	0	0	0	0	0	0	0	0	0	0	1	0	0	0	0	0	0	0	0	1	0	0	0	0	0	0	0	0	0	0	0	0	0
2015	March	14	316	33	0	0	2	0	0	0	0	0	0	0	0	0	0	0	0	0	0	0	0	0	0	0	0	0	0	0	0	0	0	0	0	1	0	0	0	0	0	0	0	0	0	0	0	0	1
2015	March	14	317	33	0	0	0	0	0	0	0	0	0	0	0	0	0	0	0	0	0	0	0	0	0	0	2	0	0	0	0	0	0	0	0	0	0	0	0	0	0	0	0	0	0	0	0	0	0
2015	March	14	318	33	0	0	2	0	0	0	0	0	0	0	0	0	0	0	0	0	0	0	0	0	0	0	3	0	0	0	0	0	0	0	0	7	0	0	0	0	0	0	0	1	0	0	0	0	0
2015	March	14	319	33	0	0	0	0	0	0	0	0	0	0	0	0	0	0	0	0	0	0	0	0	0	0	0	0	0	0	0	0	0	0	0	0	0	0	0	0	0	0	0	1	0	0	0	0	0
2015	March	14	320	33	0	0	2	0	0	0	0	0	0	0	0	0	0	0	0	0	0	0	0	0	0	0	0	0	0	0	0	0	0	0	0	0	0	0	0	0	0	0	0	0	0	0	0	0	0
2015	March	21	311	34	0	0	3	0	0	0	0	0	0	0	0	0	0	0	0	0	0	0	0	0	0	0	0	0	0	0	0	0	0	0	0	2	0	0	0	1	0	0	0	0	0	0	0	0	0
2015	March	21	312	34	0	0	0	0	0	0	0	0	0	0	0	0	0	0	0	0	0	0	0	0	0	0	5	0	0	0	0	0	0	0	0	3	0	0	0	1	0	0	0	0	0	1	0	1	0
2015	March	21	313	34	0	0	0	0	0	0	0	0	0	0	0	0	0	0	0	0	0	0	0	0	0	0	0	0	0	0	0	0	0	0	0	0	0	0	0	0	0	0	0	0	0	0	0	0	0
2015	March	21	314	34	0	0	0	0	0	0	0	0	0	0	0	1	0	0	0	0	0	0	0	0	0	0	2	0	0	0	0	0	0	0	0	1	0	0	0	0	0	0	0	0	0	0	0	0	0
2015	March	21	315	34	0	0	0	0	0	0	0	0	0	0	0	0	0	0	0	0	0	0	0	0	0	0	1	0	0	0	0	0	0	0	0	0	0	0	0	0	0	0	0	0	0	0	0	0	0
2015	March	21	316	34	0	0	0	0	0	0	0	0	0	0	0	0	0	0	0	0	0	0	0	0	0	0	0	0	0	0	0	0	0	0	0	2	0	0	0	0	0	0	0	0	0	0	0	0	0
2015	March	21	317	34	0	0	2	0	0	0	0	0	0	0	0	0	0	0	0	0	0	0	0	0	0	0	0	0	0	0	0	0	0	0	0	4	0	0	0	0	0	0	0	0	0	0	1	0	0
2015	March	21	318	34	0	0	1	0	0	0	0	0	0	0	0	0	0	0	0	0	0	0	0	0	0	0	0	0	0	0	0	0	0	0	0	5	0	0	0	0	0	0	0	0	0	0	0	0	0
2015	March	21	319	34	0	0	0	0	0	0	0	0	0	0	0	0	0	0	0	0	0	0	0	0	0	0	0	0	0	0	0	0	0	0	0	2	0	0	0	0	0	0	0	1	0	0	0	0	0
2015	March	21	320	34	0	0	2	0	0	0	0	0	0	0	0	0	0	0	0	0	0	0	0	0	0	0	2	0	0	0	0	0	0	0	0	5	0	0	0	0	0	0	0	2	0	1	0	0	1
2015	March	28	311	35	0	0	0	0	0	0	0	0	0	0	0	0	0	0	0	0	0	0	0	0	0	0	0	0	0	0	0	0	0	0	0	4	0	0	0	0	0	0	0	0	0	0	0	0	0
2015	March	28	312	35	0	0	8	0	0	0	0	0	0	0	0	0	0	0	0	0	0	0	0	0	0	0	1	0	0	0	0	0	0	0	0	6	0	0	0	0	0	0	0	0	0	0	0	0	0
2015	March	28	313	35	0	0	0	0	0	0	0	0	0	0	0	0	0	0	0	0	0	0	0	0	0	0	4	0	0	0	0	0	0	0	0	0	0	0	0	1	0	0	0	0	1	0	0	0	0
2015	March	28	314	35	0	0	0	0	0	0	0	0	0	0	0	0	0	0	0	0	0	0	0	0	0	0	8	0	0	0	0	0	0	0	0	1	0	0	0	2	0	0	0	1	2	1	0	1	0
2015	March	28	315	35	0	0	0	0	0	0	0	0	0	0	0	0	0	0	0	0	0	0	0	0	0	0	0	0	0	0	0	0	0	0	0	2	0	2	0	0	0	0	0	0	1	1	0	0	0
2015	March	28	316	35	0	0	0	0	0	0	0	0	0	0	0	0	0	0	0	0	0	0	0	0	0	0	0	0	0	0	0	0	0	0	0	4	0	0	0	0	0	0	0	1	0	0	0	0	0
2015	March	28	317	35	0	0	0	0	0	0	0	0	0	0	0	0	0	0	0	0	0	0	0	0	0	0	0	0	0	0	0	0	0	0	0	0	0	0	0	0	0	0	0	0	0	0	0	0	0
2015	March	28	318	35	0	0	2	0	0	0	0	0	0	0	0	0	0	0	0	0	0	0	0	0	0	0	0	0	0	0	0	0	0	0	0	0	0	0	0	0	0	0	0	0	0	0	0	0	1
2015	March	28	319	35	0	0	0	0	0	0	0	0	0	0	0	0	0	0	0	0	0	0	0	0	0	0	0	0	0	0	0	0	0	0	0	0	0	0	0	0	0	0	0	0	0	0	0	0	0
2015	March	28	320	35	0	0	3	0	0	0	0	0	0	0	0	0	0	0	0	0	0	0	0	0	0	0	1	0	0	0	0	0	0	0	0	0	0	0	0	0	0	0	0	0	1	1	0	0	0
2015	Abril	4	311	36	0	0	4	0	0	0	0	0	0	0	0	0	0	0	0	0	0	0	0	0	0	0	10	0	0	0	0	0	0	0	0	3	0	0	0	1	1	1	0	1	2	1	0	0	0
2015	Abril	4	312	36	2	0	1	0	0	0	0	0	0	0	0	0	0	0	0	0	0	0	0	0	0	0	2	1	0	0	0	0	0	0	0	1	0	0	2	1	0	0	0	1	0	0	0	1	0
2015	Abril	4	313	36	0	0	0	0	0	0	0	0	0	0	0	0	0	0	0	0	0	0	0	0	0	0	1	0	0	0	0	0	0	0	0	3	0	0	0	0	0	0	0	0	0	0	0	0	0
2015	Abril	4	314	36	0	0	5	0	0	0	0	0	0	0	0	0	0	0	0	0	0	0	0	0	0	0	12	0	0	0	0	0	0	0	0	0	0	0	0	2	0	0	0	0	1	0	0	0	0
2015	Abril	4	315	36	0	0	0	0	0	0	0	0	0	0	0	0	0	0	0	0	0	0	0	0	0	0	1	0	0	0	0	0	0	0	0	0	0	0	0	0	0	0	0	0	0	0	0	0	0
2015	Abril	4	316	36	0	0	0	0	0	0	0	0	0	0	0	0	0	0	0	0	0	0	0	0	0	0	1	0	0	0	0	0	0	0	0	0	0	0	0	0	0	0	0	3	0	0	0	0	0
2015	Abril	4	317	36	0	0	3	0	0	0	0	0	0	0	0	0	0	0	0	0	0	0	0	0	0	0	11	0	0	0	0	0	0	0	0	0	0	0	0	0	0	0	0	0	0	0	0	0	0
2015	Abril	4	318	36	0	0	0	0	0	0	0	0	0	0	0	0	0	0	0	0	0	0	0	0	0	0	3	0	0	0	0	0	0	0	0	0	0	0	1	0	0	0	0	2	0	0	0	0	0
2015	Abril	4	319	36	0	0	3	0	0	0	0	0	0	0	0	0	0	0	0	0	0	0	0	0	0	0	16	0	0	0	0	0	0	0	0	1	0	0	0	1	0	0	0	1	0	2	0	0	0
2015	Abril	4	320	36	0	0	4	0	0	0	0	0	0	0	0	0	0	0	0	0	0	0	0	0	0	0	29	0	0	0	0	0	0	0	0	0	0	0	0	4	0	0	0	0	2	4	0	0	0
2015	Abril	11	311	37	1	0	2	0	0	0	0	1	0	0	0	0	0	0	0	0	0	1	0	0	0	0	17	0	0	0	0	1	0	0	0	2	0	0	0	4	0	0	0	0	1	0	0	0	0
2015	Abril	11	312	37	0	0	2	0	0	0	0	0	0	0	0	0	0	0	0	0	0	0	0	0	0	0	1	0	0	0	0	0	0	0	0	3	0	0	0	0	0	0	0	0	0	1	0	0	0
2015	Abril	11	313	37	0	0	0	0	0	0	0	0	0	0	0	1	0	0	0	0	0	0	0	0	0	0	2	0	0	0	0	0	0	0	0	0	0	0	0	0	0	0	0	7	0	0	0	0	0
2015	Abril	11	314	37	0	0	3	0	0	0	0	0	0	0	0	0	0	0	0	0	0	0	0	0	0	0	6	0	0	0	0	0	0	0	0	0	0	0	0	0	0	0	0	0	0	0	0	0	1
2015	Abril	11	315	37	0	0	1	0	0	0	0	0	0	0	0	0	0	0	0	0	0	0	0	0	0	0	0	0	0	0	0	0	0	0	0	1	0	0	0	0	0	0	0	2	0	0	0	0	0
2015	Abril	11	316	37	0	0	2	0	0	0	0	0	0	0	1	0	0	0	0	0	0	0	0	1	0	0	6	0	0	0	0	0	0	0	0	0	0	0	0	0	0	0	0	1	0	0	0	0	0
2015	Abril	11	317	37	1	0	5	0	0	0	1	0	0	0	0	0	0	0	0	0	0	0	0	0	0	0	1	0	0	0	0	0	0	1	0	2	0	0	1	0	0	0	0	1	0	0	0	0	0
2015	Abril	11	318	37	0	0	0	0	0	0	0	0	0	0	0	0	0	0	0	0	0	0	0	0	0	0	0	0	0	0	0	0	0	0	0	0	0	0	0	0	0	0	0	0	0	0	0	0	0
2015	Abril	11	319	37	0	0	1	0	0	0	0	0	0	0	0	0	0	0	0	0	0	0	0	0	0	0	1	0	0	0	0	0	0	0	0	0	0	0	0	1	0	0	0	0	0	0	0	0	0
2015	Abril	11	320	37	0	0	3	0	0	0	1	0	0	0	0	0	0	0	0	0	0	0	0	0	0	0	14	0	0	0	0	0	0	0	0	11	0	0	0	3	0	0	0	0	1	0	0	0	1
2015	Abril	18	311	38	1	0	1	0	0	0	0	0	0	0	0	0	0	0	0	0	0	0	0	0	0	0	6	0	0	0	0	0	0	0	0	0	0	0	0	0	0	0	0	0	0	0	0	0	0
2015	Abril	18	312	38	0	0	1	0	0	0	0	0	0	0	0	0	0	0	0	0	0	0	0	0	1	0	7	0	0	0	2	0	0	0	0	1	0	0	0	0	0	0	0	0	0	0	2	0	0
2015	Abril	18	313	38	0	0	1	0	0	0	0	0	0	0	0	0	0	0	0	0	0	0	0	0	0	0	4	0	0	0	0	0	0	0	0	5	0	0	2	0	0	0	0	0	0	0	0	0	0
2015	Abril	18	314	38	0	0	3	0	0	0	0	0	0	0	0	1	0	0	0	0	0	0	0	0	0	0	6	0	0	0	0	0	0	0	0	4	0	0	0	1	0	0	0	0	1	1	0	0	0
2015	Abril	18	315	38	0	0	0	0	0	0	0	0	0	0	0	0	0	0	0	0	0	1	0	0	0	0	8	0	0	0	0	0	0	0	0	5	0	0	2	2	0	0	0	0	1	0	0	0	0
2015	Abril	18	316	38	0	0	1	0	0	0	0	1	0	0	0	0	0	0	0	0	0	0	0	0	0	0	13	0	0	0	2	0	0	0	0	6	0	0	2	1	0	0	0	0	0	0	0	1	0
2015	Abril	18	317	38	0	0	3	0	0	0	0	0	0	0	0	0	0	0	0	0	0	1	0	0	0	0	26	1	0	0	1	0	0	0	0	12	0	1	0	1	0	0	0	1	2	0	1	0	0
2015	Abril	18	318	38	0	0	0	0	0	0	0	0	0	0	0	0	0	0	0	0	0	0	0	0	0	0	8	0	0	0	0	0	0	0	0	4	0	0	0	1	0	0	0	0	0	0	0	0	1
2015	Abril	18	319	38	0	0	0	0	0	0	0	0	1	0	0	0	0	0	0	0	0	0	0	0	0	0	2	0	0	0	0	0	0	0	0	20	0	0	0	1	0	0	0	0	1	0	0	0	0
2015	Abril	18	320	38	0	0	2	0	0	0	1	0	0	0	0	0	0	0	0	0	0	0	0	0	0	0	3	0	1	0	0	0	0	0	0	6	0	0	0	1	0	0	0	0	0	0	0	0	0
2015	Abril	25	311	39	0	0	0	0	0	0	0	0	0	0	0	0	0	0	0	0	0	0	0	0	0	0	1	0	0	0	0	0	0	0	0	6	0	0	0	1	0	0	0	0	1	0	0	0	0
2015	Abril	25	312	39	0	0	1	0	0	0	1	1	0	0	0	0	0	0	0	0	0	0	0	0	0	0	1	0	0	0	0	0	0	0	0	5	0	0	0	0	0	0	0	0	0	0	0	1	0
2015	Abril	25	313	39	0	0	0	0	0	0	0	0	0	0	0	0	0	0	0	0	0	0	0	0	0	0	2	0	0	0	0	0	0	0	0	5	0	0	0	1	0	0	0	0	0	0	0	0	0
2015	Abril	25	314	39	0	0	0	0	0	0	0	0	0	0	0	0	0	0	0	0	0	0	0	0	0	0	5	0	0	0	0	0	0	0	0	4	0	0	0	0	0	0	0	0	0	0	0	1	0
2015	Abril	25	315	39	0	0	0	0	0	0	0	0	0	0	0	0	0	0	0	0	0	0	0	0	0	0	0	0	0	0	0	0	0	0	0	3	0	0	0	0	0	0	0	0	1	0	0	0	0
2015	Abril	25	316	39	0	0	1	0	0	0	0	0	0	0	0	0	0	0	0	0	0	0	0	0	0	0	0	0	0	0	0	0	0	0	0	17	0	0	0	1	0	0	0	0	0	0	0	0	1
2015	Abril	25	317	39	0	0	6	0	0	0	1	0	0	0	0	0	0	0	0	0	0	0	0	0	0	0	13	1	0	0	0	0	0	0	0	9	0	0	1	1	0	0	0	0	0	0	0	0	0
2015	Abril	25	318	39	0	0	12	0	0	0	0	1	0	0	0	0	0	0	0	0	0	0	0	0	0	0	9	0	0	0	0	0	0	0	0	10	0	0	0	0	0	0	0	3	0	1	0	0	0
2015	Abril	25	319	39	0	0	1	0	0	0	0	0	0	0	0	0	1	0	0	0	0	0	0	0	0	0	2	0	0	0	0	0	0	0	0	6	0	1	1	0	0	0	0	1	0	0	0	0	0
2015	Abril	25	320	39	0	0	6	0	0	0	1	0	0	0	0	1	0	0	0	0	0	0	0	0	0	0	3	0	0	0	0	0	0	0	0	23	0	0	1	1	0	0	0	0	0	0	0	1	0
2015	May	2	311	40	0	0	0	0	0	0	0	0	0	0	0	0	0	0	0	0	0	0	0	0	0	0	0	0	0	0	0	0	0	0	0	14	0	0	0	0	0	0	0	1	0	0	1	0	0
2015	May	2	312	40	0	0	0	0	0	0	0	0	0	0	0	0	0	0	0	0	0	0	0	0	0	0	2	0	0	0	0	0	0	0	0	9	0	0	0	0	0	0	0	0	0	0	0	0	1
2015	May	2	313	40	0	0	0	0	0	0	0	0	0	0	0	0	0	0	0	0	0	0	0	0	0	0	0	0	0	0	0	0	0	0	0	2	0	0	0	1	0	0	0	0	0	0	0	0	0
2015	May	2	314	40	0	0	0	0	0	0	0	0	0	0	0	0	0	0	0	0	0	0	0	0	0	0	0	0	0	0	0	0	0	0	0	9	0	0	0	2	0	0	0	0	0	0	0	0	1
2015	May	2	315	40	0	0	1	0	0	0	0	0	0	0	0	0	0	0	0	0	0	0	0	0	0	0	3	0	0	0	0	0	0	0	0	6	0	0	0	0	0	0	0	0	0	0	0	0	0
2015	May	2	316	40	0	0	0	0	0	0	0	0	0	0	0	0	0	0	0	0	0	0	0	0	0	0	5	0	0	0	0	0	0	0	0	2	0	0	0	0	0	0	0	0	0	0	0	0	0
2015	May	2	317	40	0	0	0	0	0	0	0	0	0	0	0	0	0	0	0	0	0	0	0	0	0	0	1	0	0	0	1	0	0	0	0	7	0	0	0	0	0	0	0	0	0	0	0	0	0
2015	May	2	318	40	0	0	1	0	0	0	0	0	0	0	0	0	0	0	0	0	0	0	0	0	0	0	0	0	0	0	0	0	0	0	0	6	0	0	0	1	0	0	0	1	0	0	0	0	0
2015	May	2	319	40	0	0	0	0	0	0	0	0	0	0	0	0	0	0	0	0	0	0	0	0	0	0	0	0	0	0	0	0	0	0	0	5	0	0	0	0	0	0	0	0	0	0	0	0	0
2015	May	2	320	40	0	0	0	0	0	0	0	0	0	0	0	0	0	0	0	0	0	0	0	0	0	0	0	0	0	0	0	0	0	0	0	3	0	0	0	0	0	0	0	0	0	0	0	0	0
2015	May	9	311	41	0	0	0	0	0	0	0	0	0	0	0	0	0	0	0	0	0	0	0	0	0	0	1	0	0	0	0	0	0	0	0	25	0	0	0	0	0	0	0	0	0	1	2	0	0
2015	May	9	312	41	0	0	0	0	0	0	0	0	0	0	0	0	0	0	0	0	0	0	0	0	0	0	2	0	0	0	0	0	0	0	0	12	0	0	0	0	0	0	1	0	0	0	0	0	1
2015	May	9	313	41	0	0	1	0	0	0	0	0	0	0	0	0	0	0	0	0	0	0	0	0	0	0	0	0	0	0	0	0	0	0	0	9	0	0	0	0	0	0	0	0	0	0	0	0	1
2015	May	9	314	41	0	0	0	0	0	0	0	0	0	0	0	0	0	0	0	0	0	0	0	0	0	0	2	1	0	0	0	0	0	0	0	9	0	0	0	1	0	0	0	0	0	0	0	0	1
2015	May	9	315	41	0	0	0	0	0	0	0	0	0	0	0	0	0	0	0	0	0	0	0	0	0	0	0	0	0	0	0	0	0	0	0	14	0	0	0	0	0	0	0	0	0	0	0	0	1
2015	May	9	316	41	0	0	1	0	0	0	0	0	0	0	0	0	0	0	0	0	0	0	0	0	0	0	1	0	0	0	0	0	0	0	0	24	0	0	0	1	0	0	0	26	0	0	0	0	2
2015	May	9	317	41	0	0	0	0	0	0	0	0	0	0	0	0	0	0	0	0	0	0	0	0	0	0	0	0	0	0	0	0	0	0	0	0	0	0	0	0	0	0	0	0	0	0	0	0	0
2015	May	9	318	41	0	0	0	0	0	0	0	0	0	0	0	0	0	0	0	0	0	0	0	0	0	0	0	0	0	0	0	0	0	0	0	14	0	0	0	0	0	0	0	0	0	0	0	0	1
2015	May	9	319	41	0	0	0	0	0	0	0	0	0	0	0	0	0	0	0	0	0	0	0	0	0	0	0	0	0	0	0	0	0	0	0	0	0	0	0	0	0	0	0	0	0	0	0	0	0
2015	May	9	320	41	0	0	2	0	0	0	0	0	0	0	0	0	0	0	0	0	0	0	0	0	0	0	0	0	0	0	0	0	0	0	0	24	0	0	0	0	0	0	0	0	1	0	0	0	0
2015	May	16	311	42	0	0	1	0	0	0	0	0	0	0	0	0	0	0	0	0	0	0	0	0	0	0	0	0	0	0	0	0	0	0	0	2	0	0	0	0	0	0	0	0	0	1	1	0	0
2015	May	16	312	42	0	0	1	0	0	0	0	0	0	0	0	0	0	0	0	0	0	0	0	0	0	0	0	0	0	0	0	0	0	0	0	6	0	0	0	2	0	0	0	0	0	0	1	0	0
2015	May	16	313	42	0	0	1	0	0	0	0	0	0	0	0	0	0	0	0	0	0	0	0	0	0	0	0	0	0	0	0	0	0	0	0	13	0	0	0	1	0	0	0	0	0	0	0	0	0
2015	May	16	314	42	0	0	0	0	0	0	0	0	0	0	0	0	0	0	0	0	0	0	0	0	0	0	0	0	0	0	0	0	0	0	0	8	0	0	0	2	0	0	0	0	0	0	0	0	0
2015	May	16	315	42	0	0	0	0	0	0	0	0	0	0	0	0	0	0	0	0	0	0	0	0	0	0	0	0	0	0	0	0	0	0	0	5	0	0	0	1	0	0	0	0	0	0	0	0	0
2015	May	16	316	42	0	0	1	0	0	0	0	0	0	0	0	0	0	0	0	0	0	0	0	0	0	0	0	0	0	0	0	0	0	0	0	9	0	0	0	0	0	0	0	1	0	0	0	0	0
2015	May	16	317	42	0	0	3	0	0	0	0	0	0	0	0	0	0	0	0	0	0	0	0	0	0	0	0	0	0	0	0	0	0	0	0	12	0	0	2	0	0	0	0	0	0	0	0	0	0
2015	May	16	318	42	0	0	0	0	0	0	0	0	0	0	0	0	0	0	0	0	0	0	0	0	0	0	1	0	0	0	0	0	0	0	0	6	0	0	0	0	0	0	0	2	0	0	0	0	0
2015	May	16	319	42	0	0	0	0	0	0	0	0	0	0	0	0	0	0	0	0	0	0	0	0	0	0	0	0	0	0	0	0	0	0	0	7	0	0	0	0	0	0	0	0	0	0	0	0	0
2015	May	16	320	42	0	0	0	0	0	0	0	0	0	0	0	0	0	0	0	0	0	0	0	0	0	0	0	0	0	0	0	0	0	0	0	9	0	0	0	0	0	0	0	2	0	0	0	0	0
2015	May	23	311	43	0	0	1	0	0	0	0	0	0	0	0	0	0	0	0	0	0	0	0	0	0	0	0	0	0	0	0	0	0	0	0	7	0	0	0	0	0	0	0	2	0	0	0	0	0
2015	May	23	312	43	0	0	1	0	0	0	0	0	0	0	0	0	0	0	0	0	0	0	0	0	0	0	1	1	0	0	0	0	0	0	0	6	0	0	0	0	0	0	0	0	0	0	0	0	0
2015	May	23	313	43	1	0	1	0	0	0	0	0	0	0	0	0	0	0	0	0	0	0	0	0	0	0	0	0	0	0	0	0	0	0	0	6	0	0	0	0	0	0	0	0	0	0	0	0	0
2015	May	23	314	43	9	0	0	0	0	0	0	0	0	1	0	0	0	0	0	0	0	0	0	0	0	0	2	0	0	0	0	0	0	0	0	12	0	0	0	0	0	0	0	0	0	0	0	0	0
2015	May	23	315	43	10	0	6	0	0	0	0	0	0	0	0	0	0	0	0	0	0	0	0	0	0	0	0	0	0	0	0	0	0	0	0	5	0	0	0	0	0	0	0	0	0	0	1	0	0
2015	May	23	316	43	16	1	5	0	0	0	0	0	0	0	0	0	0	0	0	1	0	0	0	0	0	0	1	0	0	0	0	0	0	0	0	8	0	0	0	0	0	0	0	0	0	0	1	0	0
2015	May	23	317	43	0	0	2	0	0	0	0	0	0	0	0	0	0	0	0	0	0	0	0	0	0	0	0	0	0	0	0	1	0	0	0	5	0	0	0	0	0	0	0	0	0	0	0	0	0
2015	May	23	318	43	0	0	6	0	0	0	0	0	0	0	0	0	0	0	0	0	0	0	0	0	0	0	5	0	0	0	0	0	0	0	0	27	0	0	0	1	0	0	0	0	0	0	1	0	0
2015	May	23	319	43	0	0	4	0	0	0	0	0	0	0	0	0	0	0	0	0	0	0	0	0	0	0	15	4	0	0	0	0	0	0	0	15	0	0	0	1	0	0	0	0	0	0	0	0	2
2015	May	23	320	43	0	0	3	0	0	0	0	0	0	0	0	0	0	0	0	0	0	0	0	0	0	0	8	1	0	0	0	0	0	0	0	26	0	0	0	0	0	0	0	0	0	2	0	0	0
2015	May	30	311	44	0	0	0	0	0	0	0	0	0	0	0	0	0	0	0	0	0	0	0	0	0	0	0	0	0	0	0	0	0	0	0	27	0	0	0	0	0	0	0	0	0	0	0	0	0
2015	May	30	312	44	0	0	3	0	0	0	0	0	0	0	0	0	0	0	0	0	0	0	0	0	0	0	0	0	0	0	0	0	0	0	0	16	0	0	0	0	0	0	0	0	0	0	1	0	0
2015	May	30	313	44	0	0	0	0	0	0	0	0	0	0	0	0	0	0	0	0	0	0	0	0	0	0	0	0	0	0	0	0	0	0	0	1	0	0	0	0	0	0	0	0	0	0	0	0	0
2015	May	30	314	44	0	0	0	0	0	0	0	0	0	0	0	0	0	0	0	0	0	0	0	0	0	0	0	0	0	0	0	0	0	0	0	2	0	0	0	0	0	0	0	0	0	0	0	0	0
2015	May	30	315	44	0	0	0	0	0	0	0	0	0	0	0	0	0	0	0	0	0	0	0	0	0	0	0	0	0	0	0	0	0	0	0	6	0	0	0	0	0	0	0	0	0	0	0	0	0
2015	May	30	316	44	0	0	0	0	0	0	0	0	0	0	0	0	0	0	0	0	0	0	0	0	0	0	1	0	0	0	0	0	0	0	0	1	0	0	0	0	0	0	0	1	0	0	0	0	0
2015	May	30	317	44	0	0	1	0	0	0	0	0	0	0	0	0	0	0	0	0	0	0	0	0	0	0	0	0	0	0	0	0	0	0	0	2	0	0	0	0	0	0	0	0	0	0	0	0	0
2015	May	30	318	44	0	0	1	0	0	0	0	0	0	0	0	0	0	0	0	0	0	0	0	0	0	0	0	0	0	0	0	0	0	0	0	2	0	0	0	0	0	0	0	0	0	0	0	0	0
2015	May	30	319	44	0	0	2	0	0	0	0	0	0	0	0	0	0	0	0	0	0	0	0	0	0	0	1	0	0	0	0	0	0	0	0	5	0	0	0	0	0	0	0	0	0	0	0	0	0
2015	May	30	320	44	0	0	1	0	0	0	0	0	0	0	0	0	0	0	0	0	0	0	0	0	0	0	0	0	0	0	0	0	0	0	0	0	0	0	0	0	0	0	0	0	0	0	0	0	0
2015	June	6	311	45	0	0	1	0	0	0	0	0	0	0	0	0	0	0	0	0	0	0	0	1	0	0	1	0	0	0	0	0	0	0	0	19	0	0	0	0	0	0	0	1	0	0	0	0	0
2015	June	6	312	45	0	0	2	0	0	0	0	0	0	0	0	0	0	0	0	0	0	0	0	0	0	0	1	0	0	0	0	0	0	0	0	14	0	0	0	0	0	0	0	0	0	0	0	0	0
2015	June	6	313	45	0	0	0	0	0	0	0	0	0	0	0	0	0	0	0	0	0	0	0	1	0	0	0	0	0	0	0	0	0	0	0	5	0	0	0	0	0	0	0	0	0	0	0	0	0
2015	June	6	314	45	0	0	5	0	0	0	0	0	0	0	0	0	0	0	0	0	0	0	0	0	0	0	1	0	0	0	0	0	0	0	0	8	0	0	0	0	0	0	0	1	0	0	0	0	0
2015	June	6	315	45	0	0	0	0	0	0	0	0	0	0	0	0	0	0	0	0	0	0	0	0	0	0	0	0	0	0	0	0	0	0	0	1	0	0	0	0	0	0	0	0	0	0	0	0	0
2015	June	6	316	45	0	0	0	0	0	0	0	0	0	0	0	0	0	0	0	0	0	0	0	0	0	0	0	0	0	0	0	0	0	0	0	18	0	0	0	0	0	0	0	0	0	0	0	0	0
2015	June	6	317	45	0	0	1	0	0	0	0	0	0	0	0	0	0	0	0	0	0	0	0	0	0	0	0	0	0	0	0	0	0	0	0	14	0	0	0	0	0	0	0	0	0	0	0	0	0
2015	June	6	318	45	0	0	1	0	0	0	0	0	0	0	0	0	0	0	0	0	0	0	0	1	0	0	0	1	0	0	0	0	0	0	0	16	0	0	0	0	0	0	0	0	0	0	0	0	0
2015	June	6	319	45	0	0	1	0	0	0	1	0	0	0	0	0	0	0	0	0	0	0	0	0	0	0	0	0	0	0	0	0	0	0	0	10	0	0	0	0	0	0	0	0	0	0	0	0	0
2015	June	6	320	45	0	0	0	0	0	0	0	0	0	0	0	0	0	0	0	0	0	0	0	0	0	0	0	0	0	0	0	0	0	0	0	25	0	0	0	1	0	0	0	0	0	0	0	0	0
2015	June	13	311	46	0	0	0	0	0	0	0	0	0	0	0	0	0	0	0	0	0	0	0	0	0	0	0	0	0	0	0	0	0	0	0	16	0	0	0	0	0	0	0	0	0	0	0	0	0
2015	June	13	312	46	0	0	0	0	0	0	0	0	0	0	0	0	0	0	0	0	0	0	0	0	0	0	1	0	0	0	0	0	0	0	0	21	0	0	0	0	0	0	0	0	0	0	1	0	0
2015	June	13	313	46	0	0	0	0	0	0	0	0	0	0	0	0	0	0	0	0	0	0	0	0	0	0	1	0	0	0	0	0	0	0	0	12	0	0	0	0	0	0	0	0	0	0	1	0	0
2015	June	13	314	46	0	0	0	0	0	0	0	0	0	0	0	0	0	0	0	0	0	0	0	0	0	0	0	0	0	0	0	0	0	0	0	22	0	0	0	0	0	0	0	0	0	0	0	0	0
2015	June	13	315	46	0	0	0	0	0	0	0	0	0	0	0	0	0	0	0	0	0	0	0	0	0	0	0	0	0	0	0	0	0	0	0	3	0	0	0	0	0	0	0	0	0	0	0	0	0
2015	June	13	316	46	0	0	1	0	0	0	0	0	0	0	0	0	0	0	0	0	0	0	0	0	0	0	0	0	0	0	0	0	0	0	0	12	0	0	0	0	0	0	0	0	0	0	0	0	0
2015	June	13	317	46	0	0	0	0	0	0	0	0	0	0	0	0	0	0	0	0	0	0	0	0	0	0	0	0	0	0	0	0	0	0	0	3	0	0	0	1	0	0	0	0	0	0	0	0	0
2015	June	13	318	46	0	0	0	0	0	0	0	0	0	0	0	0	0	0	0	0	0	0	0	0	0	0	0	0	0	0	0	0	0	0	0	5	0	0	1	0	0	0	0	0	0	0	0	0	0
2015	June	13	319	46	0	0	3	0	0	0	0	0	0	0	0	0	0	0	0	0	0	0	0	0	0	0	0	0	0	0	0	0	0	0	0	21	0	0	0	0	0	0	0	1	0	0	1	0	0
2015	June	13	320	46	0	0	0	0	0	0	0	0	0	0	0	0	0	1	0	0	0	0	0	0	0	0	0	0	0	0	0	0	0	0	0	7	0	0	1	0	0	0	0	0	0	0	0	0	0
2015	June	20	311	47	0	0	0	0	0	0	0	0	0	0	0	0	0	0	0	0	0	0	0	0	0	0	0	0	0	0	0	0	0	0	0	1	0	0	0	0	0	0	0	0	0	0	0	0	0
2015	June	20	312	47	0	0	0	0	0	0	0	0	0	0	0	0	0	0	0	0	0	0	0	0	0	0	0	0	0	0	0	0	0	0	0	9	0	0	1	0	0	0	0	0	0	0	0	0	0
2015	June	20	313	47	0	0	0	0	0	0	0	0	0	0	0	0	0	0	0	0	0	0	0	0	0	0	0	0	0	0	0	0	0	0	0	1	0	0	0	0	0	0	0	0	0	0	0	0	0
2015	June	20	314	47	0	0	0	0	0	0	0	0	0	0	0	0	0	0	0	0	0	0	0	0	0	0	1	0	0	0	0	0	0	0	0	5	0	0	1	0	0	0	0	0	0	0	0	0	0
2015	June	20	315	47	0	0	0	0	0	0	0	0	0	0	0	0	0	0	0	0	0	0	0	0	0	0	0	0	0	0	0	0	0	0	0	3	0	0	0	0	0	0	0	0	0	0	0	0	0
2015	June	20	316	47	0	0	1	0	0	0	0	0	0	0	0	0	0	0	0	0	0	0	0	0	0	0	0	0	0	0	0	0	0	0	0	8	0	0	0	0	0	0	0	0	0	0	0	0	0
2015	June	20	317	47	0	0	0	0	0	0	0	0	0	0	0	0	0	0	0	0	0	0	0	0	0	0	0	0	0	0	0	0	0	0	0	9	0	0	0	0	0	0	0	0	0	0	0	0	0
2015	June	20	318	47	0	0	0	0	0	0	0	0	0	0	0	0	0	0	0	0	0	0	0	0	0	0	0	0	0	0	0	0	0	0	0	9	0	0	0	0	0	0	0	0	0	0	0	0	0
2015	June	20	319	47	0	0	0	0	0	0	0	0	0	0	0	0	0	0	0	0	0	0	0	0	0	0	0	0	0	0	0	0	0	0	0	2	0	0	0	0	0	0	0	0	0	0	0	0	0
2015	June	20	320	47	0	0	0	0	0	0	0	0	0	0	0	0	0	0	0	0	0	0	0	0	0	0	0	0	0	0	0	0	0	0	0	2	0	0	0	0	0	0	0	0	0	0	0	0	0
2015	June	27	311	48	0	0	0	0	0	0	0	0	0	0	0	0	0	0	0	0	0	0	0	0	0	0	0	0	0	0	0	0	0	0	0	33	0	0	0	0	0	0	0	0	0	0	0	0	0
2015	June	27	312	48	0	0	1	0	0	0	0	0	0	0	0	0	0	0	0	0	0	0	0	0	0	0	1	0	0	0	0	0	0	0	0	7	0	0	0	1	0	0	0	0	0	0	0	0	0
2015	June	27	313	48	0	0	0	0	0	0	0	0	0	0	0	0	0	0	0	0	0	0	0	0	0	0	0	0	0	0	0	0	0	0	0	7	0	0	0	0	0	0	0	0	0	0	0	0	0
2015	June	27	314	48	0	0	0	0	0	0	0	0	0	0	0	0	0	0	0	0	0	0	0	0	0	0	0	0	0	0	0	0	0	0	0	2	0	0	0	0	0	0	0	0	0	0	0	0	0
2015	June	27	315	48	0	0	0	0	0	0	0	0	0	0	0	0	0	0	0	0	0	0	0	0	0	0	0	0	0	0	0	0	0	0	0	19	0	0	0	0	0	0	0	2	0	0	0	0	0
2015	June	27	316	48	0	0	0	0	0	0	0	0	0	0	0	0	0	0	0	0	0	0	0	0	0	0	0	0	0	0	0	0	0	0	0	19	0	0	0	0	0	0	0	0	0	0	0	0	0
2015	June	27	317	48	0	0	0	0	0	0	0	0	0	0	0	0	0	0	0	0	0	0	0	0	0	0	0	0	0	0	0	0	0	0	0	6	0	0	0	0	0	0	0	0	0	0	0	0	0
2015	June	27	318	48	0	0	0	0	0	0	0	0	0	0	0	0	0	0	0	0	0	0	0	0	0	0	0	0	0	0	0	0	0	0	0	19	0	0	0	0	0	0	0	0	0	0	0	0	0
2015	June	27	319	48	0	0	0	0	0	0	0	0	0	0	0	0	0	0	0	0	0	0	0	0	0	0	0	0	0	0	0	0	0	0	1	28	0	0	0	0	0	0	0	0	0	0	0	0	0
2015	June	27	320	48	0	0	1	0	0	0	0	0	0	0	0	0	0	0	0	0	0	0	0	0	0	0	0	0	0	0	0	0	0	0	0	39	1	0	0	0	0	0	0	0	0	0	0	0	0
2015	July	4	311	49	0	0	0	0	0	0	0	0	0	0	0	0	0	0	1	0	0	0	0	0	0	0	0	0	0	0	0	0	0	0	0	32	0	0	0	0	0	0	0	0	0	1	0	0	0
2015	July	4	312	49	0	0	0	0	0	0	0	0	0	0	0	0	0	0	0	0	0	0	0	0	0	0	0	0	0	0	0	0	0	0	0	24	0	0	0	0	0	0	0	0	0	0	0	0	0
2015	July	4	313	49	0	0	0	0	0	0	0	0	0	0	0	0	0	0	0	0	0	0	0	0	0	0	0	0	0	0	0	0	0	0	0	0	0	0	0	0	0	0	0	0	0	0	0	0	0
2015	July	4	314	49	0	0	0	0	0	0	0	0	0	0	0	0	0	0	0	0	0	0	0	0	0	0	0	0	0	0	0	0	0	0	0	31	0	0	0	0	0	0	0	0	0	0	0	0	0
2015	July	4	315	49	0	0	0	0	0	0	0	0	0	0	0	0	0	0	0	0	0	0	0	0	0	0	0	0	0	0	0	0	0	0	0	0	0	0	0	0	0	0	0	0	0	0	0	0	0
2015	July	4	316	49	0	0	0	0	0	0	0	0	0	0	0	0	0	0	0	0	0	0	0	0	0	0	0	0	0	0	0	0	0	0	0	0	0	0	0	0	0	0	0	0	0	0	0	0	0
2015	July	4	317	49	0	0	0	0	0	0	0	0	0	0	0	0	0	0	0	0	0	0	0	0	0	0	0	0	0	0	0	0	0	0	0	0	0	0	0	0	0	0	0	0	0	0	0	0	0
2015	July	4	318	49	0	0	0	0	0	0	0	0	0	0	0	0	0	0	0	0	0	0	0	0	0	0	0	0	0	0	0	0	0	0	0	1	0	0	0	0	0	0	0	0	0	0	0	0	0
2015	July	4	319	49	0	0	0	0	0	0	0	0	0	0	0	0	0	0	0	0	0	0	0	0	0	0	0	0	0	0	0	0	0	0	0	1	0	0	0	0	0	0	0	0	0	0	0	0	0
2015	July	4	320	49	0	0	0	0	0	0	0	0	0	0	0	0	0	0	0	0	0	0	0	0	0	0	0	0	0	0	0	0	0	0	0	2	0	0	0	0	0	0	0	0	0	0	0	0	0
2015	July	11	311	50	0	0	0	0	0	0	0	0	0	0	0	0	0	0	0	0	0	0	0	0	0	0	0	0	0	0	0	0	0	0	0	0	0	0	0	0	0	0	0	0	0	0	0	0	0
2015	July	11	312	50	0	0	0	0	0	0	0	0	0	0	0	0	0	0	0	0	0	0	0	0	0	0	0	0	0	0	0	0	0	0	0	0	0	0	0	0	0	0	0	0	0	0	1	0	0
2015	July	11	313	50	0	0	0	0	0	0	0	0	0	0	0	0	0	0	0	0	0	0	0	0	0	0	0	0	0	0	0	0	0	0	0	0	0	0	0	0	0	0	0	0	0	0	0	0	0
2015	July	11	314	50	0	0	0	0	0	0	0	0	0	0	0	0	0	0	0	0	0	0	0	0	0	0	0	0	0	0	0	0	0	0	0	1	0	0	0	0	0	0	0	0	0	0	0	0	0
2015	July	11	315	50	0	0	0	0	0	0	0	0	0	0	0	0	0	0	0	0	0	0	0	0	0	0	0	0	0	0	0	0	0	0	0	0	0	0	0	0	0	0	0	0	0	0	0	0	0
2015	July	11	316	50	0	0	0	0	0	0	0	0	0	0	0	0	0	0	0	0	0	0	0	0	0	0	0	0	0	0	0	0	0	0	0	0	0	0	0	0	0	0	0	0	0	0	0	0	0
2015	July	11	317	50	0	0	0	0	0	0	0	0	0	0	0	0	0	0	0	0	0	0	0	0	0	0	0	0	0	0	0	0	0	0	0	1	0	0	0	0	0	0	0	0	0	0	0	0	0
2015	July	11	318	50	0	0	0	0	0	0	0	0	0	0	0	0	0	0	0	0	0	0	0	0	0	0	0	0	0	0	0	0	0	0	0	0	0	0	0	0	0	0	0	0	0	0	0	0	0
2015	July	11	319	50	0	0	0	0	0	0	0	0	0	0	0	0	0	0	0	0	0	0	0	0	0	0	0	0	0	0	0	0	0	0	0	2	0	0	0	0	0	0	0	0	0	0	0	0	0
2015	July	11	320	50	0	0	0	0	0	0	0	0	0	0	0	0	0	0	0	0	0	0	0	0	0	0	0	0	0	0	0	0	0	0	0	0	0	0	0	0	1	0	0	0	0	0	0	0	0
2015	July	18	311	51	0	0	0	0	0	0	0	0	0	0	0	0	0	0	0	0	0	0	0	0	0	0	0	0	0	0	0	0	0	0	0	0	0	0	0	0	0	0	0	0	0	0	0	0	0
2015	July	18	312	51	0	0	0	0	0	0	0	0	0	0	0	0	0	0	0	0	0	0	0	0	0	0	0	0	0	0	0	0	0	0	0	0	0	0	0	0	0	0	0	0	0	0	0	0	0
2015	July	18	313	51	0	0	0	0	0	0	0	0	0	0	0	0	0	0	0	0	0	0	0	0	0	0	0	0	0	0	0	0	0	0	0	7	0	0	0	0	0	0	0	0	0	0	0	0	0
2015	July	18	314	51	0	0	0	0	0	0	0	0	0	0	0	0	0	0	0	0	0	0	0	0	0	0	0	0	0	0	0	0	0	0	0	10	0	0	0	0	0	0	0	0	0	0	0	0	0
2015	July	18	315	51	0	0	0	0	0	0	0	0	0	0	0	0	0	0	0	0	0	0	0	0	0	0	0	0	0	0	0	0	0	0	0	14	0	0	0	0	0	0	0	0	0	0	0	0	0
2015	July	18	316	51	0	0	0	0	0	0	0	0	0	0	0	0	0	0	0	0	0	0	0	0	0	0	0	0	0	0	0	0	0	0	0	0	0	0	0	0	0	0	0	0	0	0	0	0	0
2015	July	18	317	51	0	0	0	0	0	0	0	0	0	0	0	0	0	0	0	0	0	0	0	0	0	0	0	0	0	0	0	0	0	0	0	1	0	0	0	0	0	0	0	0	0	0	0	0	0
2015	July	18	318	51	0	0	0	0	0	0	0	0	0	0	0	0	0	0	0	0	0	0	0	0	0	0	0	0	0	0	0	0	0	0	0	0	0	0	0	0	0	0	0	0	0	0	0	0	0
2015	July	18	319	51	0	0	0	0	0	0	0	0	0	0	0	0	0	0	0	0	0	0	0	0	0	0	0	0	0	0	0	0	0	0	0	20	0	0	0	0	0	0	0	0	0	0	0	0	0
2015	July	18	320	51	0	0	0	0	0	0	0	0	0	0	0	0	0	0	0	0	0	0	0	0	0	0	0	0	0	0	0	0	0	0	0	37	0	0	0	0	0	0	0	0	0	0	0	0	0
2015	July	25	311	52	0	0	0	0	0	0	0	0	0	0	0	0	0	0	0	0	0	0	0	0	0	0	0	0	0	0	0	0	0	0	0	21	0	0	0	2	0	0	0	0	0	0	0	0	0
2015	July	25	312	52	0	0	0	0	0	0	0	0	0	0	0	0	0	0	0	0	0	0	0	0	0	0	0	0	0	0	0	0	0	0	0	12	0	0	0	3	0	0	0	0	0	0	0	0	0
2015	July	25	313	52	0	0	0	0	0	0	0	0	0	0	0	0	0	0	0	0	0	0	0	0	0	0	0	0	0	0	0	0	0	0	0	1	0	0	0	0	0	0	0	0	0	0	0	0	0
2015	July	25	314	52	0	0	0	0	0	0	0	0	0	0	0	0	0	0	0	0	0	0	0	0	0	0	0	0	0	0	0	0	0	0	0	0	0	0	0	0	0	0	0	0	0	0	0	0	1
2015	July	25	315	52	0	0	0	0	0	0	0	0	0	0	0	0	0	0	0	0	0	0	0	0	0	0	0	0	0	0	0	0	0	0	0	2	0	0	0	0	0	0	0	0	0	0	0	0	0
2015	July	25	316	52	0	0	0	1	0	0	0	0	0	0	0	0	0	0	0	0	0	0	0	0	0	0	0	0	0	0	0	0	0	0	0	14	0	0	0	0	0	0	0	0	0	0	0	0	0
2015	July	25	317	52	0	0	0	0	0	0	0	0	0	0	0	0	0	0	0	0	0	0	0	0	0	0	0	0	0	0	0	0	0	0	0	17	0	0	0	0	0	0	0	0	0	0	0	0	0
2015	July	25	318	52	0	0	0	0	0	0	0	0	0	0	0	0	0	0	0	0	0	0	0	0	0	0	0	0	0	0	0	0	0	0	0	29	0	0	0	0	0	0	0	0	0	0	0	0	0
2015	July	25	319	52	0	0	0	0	0	0	0	0	0	0	0	0	0	0	0	0	0	0	0	0	0	0	0	0	0	0	0	0	0	0	0	8	0	0	0	0	0	0	0	0	0	0	0	0	0
2015	July	25	320	52	0	0	0	0	0	0	0	0	0	0	0	0	0	0	0	0	0	0	0	0	0	0	0	0	0	0	0	0	0	0	0	14	0	0	0	0	0	0	0	0	0	0	0	0	0
2015	August	1	311	53	0	0	0	0	0	0	0	0	0	0	0	0	0	0	0	0	0	0	0	0	0	0	0	0	0	0	0	0	0	0	0	13	0	0	0	0	0	0	0	0	0	0	0	0	0
2015	August	1	312	53	0	0	0	0	0	0	0	0	0	0	0	0	0	0	0	0	0	0	0	0	0	0	0	0	0	0	0	0	0	0	0	3	0	0	0	0	0	0	0	0	0	0	0	0	0
2015	August	1	313	53	0	0	0	0	0	0	0	0	0	0	0	0	0	0	0	0	0	0	0	0	0	0	0	0	0	0	0	0	0	0	0	4	0	0	0	0	0	0	0	0	0	0	0	0	0
2015	August	1	314	53	0	0	0	0	0	0	0	0	0	0	0	0	0	0	0	0	0	0	0	0	0	0	0	0	0	0	0	0	0	0	0	2	0	0	0	0	0	0	0	0	0	0	0	0	0
2015	August	1	315	53	0	0	0	0	0	0	0	0	0	0	0	0	0	0	0	0	0	0	0	0	0	0	0	0	0	0	0	0	0	0	1	0	1	0	0	0	0	0	0	0	0	0	0	0	0
2015	August	1	316	53	0	0	0	0	0	0	0	0	0	0	0	0	0	0	0	0	0	0	0	0	0	0	0	0	0	0	0	0	0	0	0	2	0	0	0	0	0	0	0	0	0	0	0	0	0
2015	August	1	317	53	0	0	0	0	0	0	0	0	0	0	0	0	0	0	0	0	0	0	0	0	0	0	0	0	0	0	0	0	0	0	0	0	0	0	0	0	0	0	0	0	0	0	0	0	0
2015	August	1	318	53	0	0	0	0	0	0	0	0	0	0	0	0	0	0	0	0	0	0	0	0	0	0	0	0	0	0	0	0	0	0	0	3	2	0	0	0	0	0	0	0	0	0	0	0	0
2015	August	1	319	53	0	0	0	0	0	0	0	0	0	0	0	0	0	0	0	0	0	0	0	0	0	0	0	0	0	0	0	0	0	0	0	3	0	0	0	0	0	0	0	0	0	0	0	0	0
2015	August	1	320	53	0	0	0	0	0	0	0	0	0	0	0	0	0	0	0	0	0	0	0	0	0	0	0	0	0	0	0	0	0	0	0	2	0	0	0	1	0	0	0	0	0	0	0	0	0
2015	August	8	311	54	0	0	0	0	0	0	0	0	0	0	0	0	0	0	0	0	0	0	0	0	0	0	0	0	0	0	0	0	0	0	0	4	0	0	0	0	0	0	0	0	0	0	0	0	0
2015	August	8	312	54	0	0	0	0	0	0	0	0	0	0	0	0	0	0	0	0	0	0	0	0	0	0	0	0	0	0	0	0	0	0	0	3	0	0	0	2	0	0	0	0	0	0	0	0	0
2015	August	8	313	54	0	0	0	0	0	0	0	0	0	0	0	0	0	0	0	0	0	0	0	0	0	0	0	0	0	0	0	0	0	0	0	1	0	0	0	0	0	0	0	0	0	0	0	0	0
2015	August	8	314	54	0	0	0	0	0	0	0	0	0	0	0	0	0	0	0	0	0	0	0	0	0	0	0	0	0	0	0	0	0	0	0	1	0	0	0	0	0	0	0	0	0	0	0	0	0
2015	August	8	315	54	0	0	0	0	0	0	0	0	0	0	0	0	0	0	0	0	0	0	0	0	0	0	0	0	0	0	0	0	0	0	0	0	0	0	0	0	0	0	0	0	0	0	0	0	0
2015	August	8	316	54	0	0	0	0	0	0	0	0	0	0	0	0	0	0	0	0	0	0	0	0	0	1	0	0	0	0	0	0	0	0	0	0	0	0	0	0	0	0	0	0	0	0	0	0	0
2015	August	8	317	54	0	0	0	0	0	0	0	0	0	0	0	0	0	0	0	0	0	0	0	0	0	0	0	0	0	0	0	0	0	0	0	1	0	0	0	0	0	0	0	0	0	0	0	0	0
2015	August	8	318	54	0	0	0	0	0	0	0	0	0	0	0	0	0	0	0	0	0	0	0	0	0	0	0	0	0	0	0	0	0	0	0	8	0	0	0	0	0	0	0	0	0	0	0	0	0
2015	August	8	319	54	0	0	0	0	0	0	0	0	0	0	0	0	0	0	0	0	0	0	0	0	0	0	0	0	0	0	0	0	0	0	0	3	0	0	0	0	0	0	0	0	0	0	0	0	0
2015	August	8	320	54	0	0	0	0	0	0	0	0	0	0	0	0	0	0	0	0	0	0	0	0	0	0	0	0	0	0	0	0	0	0	0	4	0	0	0	0	0	0	0	1	0	0	0	0	0
2015	August	15	311	55	0	0	0	0	0	0	0	0	0	0	0	0	0	0	0	0	0	0	0	0	0	0	0	0	0	0	0	0	0	0	0	2	0	0	0	0	0	0	0	0	0	0	0	0	0
2015	August	15	312	55	0	0	0	0	0	0	0	0	0	0	0	0	0	0	0	0	0	0	0	0	0	0	0	0	0	0	0	0	0	0	0	2	2	0	0	0	0	0	0	0	0	0	1	0	0
2015	August	15	313	55	0	0	0	0	0	0	0	0	0	0	0	0	0	0	0	0	0	0	0	0	0	0	0	0	0	0	0	0	0	0	0	3	0	0	0	0	0	0	0	0	0	0	0	0	0
2015	August	15	314	55	0	0	0	0	0	0	0	0	0	0	0	0	0	0	0	0	0	0	0	0	0	0	0	0	0	0	0	0	0	0	0	3	0	0	0	2	0	0	0	0	0	0	0	0	0
2015	August	15	315	55	0	0	0	0	0	0	0	0	0	0	0	0	0	0	0	0	0	0	0	0	0	0	0	0	0	0	0	0	0	0	0	0	0	0	0	0	0	0	0	0	0	0	0	0	0
2015	August	15	316	55	0	0	0	0	0	0	0	0	0	0	0	0	0	0	0	0	0	0	0	0	0	0	0	0	0	0	0	0	0	0	0	0	0	0	0	0	0	0	0	0	0	0	0	0	0
2015	August	15	317	55	0	0	0	0	0	0	0	0	0	0	0	0	0	0	0	0	0	0	0	0	0	0	0	0	0	0	0	0	0	0	0	5	1	0	0	0	0	0	0	0	0	0	0	0	0
2015	August	15	318	55	0	0	0	0	0	0	0	0	0	0	0	0	0	0	0	0	0	0	0	0	0	0	0	0	0	0	0	0	0	0	0	0	0	0	0	0	0	0	0	0	0	0	0	0	0
2015	August	15	319	55	0	0	0	0	0	0	0	0	0	0	0	0	0	0	0	0	0	0	0	0	0	0	0	0	0	0	0	0	0	0	0	1	0	0	0	0	0	0	0	0	0	0	0	0	0
2015	August	15	320	55	0	0	0	0	0	0	0	0	0	0	0	0	0	0	0	0	0	0	0	0	0	0	0	0	0	0	0	0	0	0	0	4	0	0	0	0	0	0	0	0	0	0	0	0	0
2015	August	22	311	56	0	0	0	0	0	0	0	0	0	0	0	0	0	0	0	0	0	0	0	0	0	0	0	0	0	0	0	0	0	0	0	3	0	0	0	0	0	0	0	0	0	0	0	0	0
2015	August	22	312	56	0	0	0	0	0	0	0	0	0	0	0	0	0	0	0	0	0	0	0	0	0	0	0	0	0	0	0	0	0	0	0	2	0	0	0	0	0	0	0	0	0	0	0	0	0
2015	August	22	313	56	0	0	0	0	0	0	0	0	0	0	0	0	0	0	0	0	0	0	0	0	0	0	0	0	0	0	0	0	0	0	0	1	0	0	0	0	0	0	0	0	0	0	0	0	0
2015	August	22	314	56	0	0	0	0	0	0	0	0	0	0	0	0	0	0	0	0	0	0	0	0	0	0	0	0	0	0	0	0	0	0	0	0	0	0	0	0	0	0	0	0	0	0	0	0	0
2015	August	22	315	56	0	0	0	0	0	0	0	0	0	0	0	0	0	0	0	0	0	0	0	0	0	0	0	0	0	0	0	0	0	0	0	0	0	0	0	0	0	0	0	0	0	0	0	0	0
2015	August	22	316	56	0	0	0	0	0	0	0	0	0	0	0	0	0	0	0	0	0	0	0	0	0	0	0	0	0	0	0	0	0	0	0	0	0	0	0	0	0	0	0	0	0	0	0	0	0
2015	August	22	317	56	0	0	0	0	0	0	0	0	0	0	0	0	0	0	0	0	0	0	0	0	0	0	0	0	0	0	0	0	0	0	0	0	0	0	0	0	0	0	0	0	0	0	0	0	0
2015	August	22	318	56	0	0	0	0	0	0	0	0	0	0	0	0	0	0	0	0	0	0	0	0	0	0	0	0	0	0	0	0	0	0	0	1	0	0	0	0	0	0	0	0	0	0	0	0	0
2015	August	22	319	56	0	0	0	0	0	0	0	0	0	0	0	0	0	0	0	0	0	0	0	0	0	0	0	0	0	0	0	0	0	0	0	1	0	0	0	0	0	0	0	0	0	0	0	0	0
2015	August	22	320	56	0	0	0	0	0	0	0	0	0	0	0	0	0	0	0	0	0	0	0	0	0	0	0	0	0	0	0	0	0	0	0	1	0	0	0	0	0	0	0	0	0	0	0	0	0
2015	August	29	311	57	0	0	0	0	0	0	0	0	0	0	0	0	0	0	0	0	0	0	0	0	0	0	0	0	0	0	0	0	0	0	0	1	0	0	0	0	0	0	0	0	0	0	1	0	0
2015	August	29	312	57	0	0	0	0	0	0	0	0	0	0	0	0	0	0	0	0	0	0	0	0	0	0	0	0	0	0	0	0	0	0	0	1	0	0	0	0	0	0	0	0	0	0	0	0	0
2015	August	29	313	57	0	0	0	0	0	0	0	0	0	0	0	0	0	0	0	0	0	0	0	0	0	0	1	0	0	0	0	0	0	0	0	1	0	0	0	0	0	0	0	0	0	0	0	0	0
2015	August	29	314	57	0	0	0	0	0	0	0	0	0	0	0	0	0	0	0	0	0	0	0	0	0	0	0	0	0	0	0	0	0	0	0	0	0	0	0	0	0	0	0	0	0	0	0	0	0
2015	August	29	315	57	0	0	0	0	0	0	0	0	0	0	0	0	0	0	0	0	0	0	0	0	0	0	0	0	0	0	0	0	0	0	0	0	0	0	0	0	0	0	0	0	0	0	0	0	0
2015	August	29	316	57	0	0	0	0	0	0	0	0	0	0	0	0	0	0	0	0	0	0	0	0	0	0	0	0	0	0	0	0	0	0	0	1	0	0	0	0	0	0	0	0	0	0	0	0	0
2015	August	29	317	57	0	0	0	0	0	0	0	0	0	0	0	0	0	0	0	0	0	0	0	0	0	0	0	0	0	0	0	0	0	0	0	1	0	0	0	0	0	0	0	0	0	0	0	0	0
2015	August	29	318	57	0	0	0	0	0	0	0	0	0	0	0	0	0	0	0	0	0	0	0	0	0	0	0	0	0	0	0	0	0	0	0	0	0	0	0	0	0	0	0	0	0	0	0	0	0
2015	August	29	319	57	0	0	0	0	0	0	0	0	0	0	0	0	0	0	0	0	0	0	0	0	0	0	0	0	0	0	0	0	0	0	0	0	0	0	0	0	0	0	0	0	0	0	0	0	0
2015	August	29	320	57	0	0	0	0	0	0	0	0	0	0	0	0	0	0	0	0	0	0	0	0	0	0	0	0	0	0	0	0	0	0	0	0	0	0	0	0	0	0	0	0	0	0	0	0	0
2015	September	5	311	58	0	0	0	0	0	0	0	0	0	0	0	0	0	0	0	0	0	0	0	0	0	0	0	0	0	0	0	0	0	0	0	2	0	0	0	0	0	0	0	0	0	0	0	0	0
2015	September	5	312	58	0	0	0	0	0	0	0	0	0	0	0	0	0	0	0	0	0	0	0	0	0	0	0	0	0	0	0	0	0	0	0	0	0	0	0	0	0	0	0	0	0	0	0	0	0
2015	September	5	313	58	0	0	0	0	0	0	0	0	0	0	0	0	0	0	0	0	0	0	0	0	0	0	0	0	0	0	0	0	0	0	0	2	0	0	0	0	0	0	0	0	0	0	0	0	0
2015	September	5	314	58	0	0	0	0	0	0	0	0	0	0	0	0	0	0	0	0	0	0	0	0	0	0	0	0	0	0	0	0	0	0	0	1	0	0	0	1	0	0	0	0	0	0	0	0	0
2015	September	5	315	58	0	0	0	0	0	0	0	0	0	0	0	0	0	0	0	0	0	0	0	0	0	0	0	0	0	0	0	0	0	0	0	2	0	0	0	1	0	0	0	0	0	0	0	0	0
2015	September	5	316	58	0	0	0	0	0	0	0	0	0	0	0	0	0	0	0	0	0	0	0	0	0	0	0	0	0	0	0	0	0	0	0	0	0	0	0	0	0	0	0	0	0	0	0	0	0
2015	September	5	317	58	0	0	0	0	0	0	0	0	0	0	0	0	0	0	0	0	0	0	0	0	0	0	0	0	0	0	0	0	0	0	0	1	0	0	0	0	0	0	0	0	0	0	0	0	0
2015	September	5	318	58	0	0	0	0	0	0	0	0	0	0	0	0	0	0	0	0	0	0	0	0	0	0	0	0	0	0	0	0	0	0	0	0	0	0	0	0	0	0	0	0	0	0	0	0	0
2015	September	5	319	58	0	0	0	0	0	0	0	0	0	0	0	0	0	0	0	0	0	0	0	0	0	0	0	0	0	0	0	0	0	0	0	3	0	0	0	0	0	0	0	0	0	0	0	0	0
2015	September	5	320	58	0	0	0	0	0	0	0	0	0	0	0	0	0	0	0	0	0	0	0	0	0	0	0	0	0	0	0	0	0	0	0	1	0	0	0	0	0	0	0	0	0	0	0	0	0
[truncated: 118 more columns]
