# Supplementary material for: Male ant reproductive investment in a seasonal wet tropical forest: Consequences of future climate change
Source: PLoS One. 2022 Mar 31;17(3):e0266222. doi: 10.1371/journal.pone.0266222 (PMC8970379; doi:10.1371/journal.pone.0266222)
Supplement: S3 Table — (XLSX) [file pone.0266222.s003.xlsx]

## Sheet: Table 3
Subfamily	Species	Total # Weeks	Seasonality	Mean Angle	rayleigh_p
Formicinae	Acropyga ADK8508	6	Seasonal-Wet	132.5	<0,001
Ponerinae	Anochetus diegensis	24	Seasonal-Wet	109.9	<0,001
Myrmicinae	Apterostigma AAJ1810	13	Seasonal-Dry	39.4	0.00828369
Myrmicinae	Apterostigma ACH1151	5	Aseasonal	96.57	0.279125
Formicinae	Brachymyrmex heeri	4	Seasonal-Dry	99.5	0.0104588
Myrmicinae	Carebara brevipilosa	10	Seasonal-Wet	301.581	<0,001
Myrmicinae	Carebara panamensis	6	Aseasonal	52.7	0.71395
Myrmicinae	Carebara urichi	4	Seasonal-Dry	344.818	0.000911802
Myrmicinae	Crematogaster sp,	4	Aseasonal	102.98	0.297806
Ponerinae	Cryptopone gilva	10	Seasonal-Wet	289.054	<0,001
Myrmicinae	Cyphomyrmex AAP2289	22	Seasonal-Dry	105.5	<0,001
Myrmicinae	Cyphomyrmex AAP2292	6	Seasonal-Wet	131	<0,001
Myrmicinae	Cyphomyrmex costatus	6	Seasonal-Dry	350.08	<0,001
Ectatomminae	Ectatomma ruidum	54	Seasonal-Wet	190.25	<0,001
Ectatomminae	Ectatomma tuberculatum	3	Seasonal-Wet	211.069	<0,001
Amblyoponinae	Fulakora ADE0687	5	Seasonal-Dry	71.8	0.0142109
Amblyoponinae	Fulakora falcata	8	Seasonal-Wet	122.4	<0,001
Ectatomminae	Gnamptogenys AAZ7592 interrupta	46	Seasonal-Dry	12.1	<0,001
Ectatomminae	Gnamptogenys ACF4601 interrupta	3	Aseasonal	108.34	0.489092
Ectatomminae	Gnamptogenys curvoclypeata	3	Aseasonal	176.27	0.908135
Ectatomminae	Gnamptogenys hartmani	26	Seasonal-Wet	112.6	<0,001
Ectatomminae	Gnamptogenys horni	7	Seasonal-Dry	93.4	<0,001
Ectatomminae	Gnamptogenys tornata	14	Seasonal-Dry	99.9	<0,001
Heteroponerinae	Heteroponera ADE3668	25	Seasonal-Wet	145.7	0.0394301
Heteroponerinae	Heteroponera ADK9950	9	Seasonal-Dry	83.5	<0,001
Ponerinae	Hypoponera AAP2334	11	Seasonal-Wet	111.2	<0,001
Ponerinae	Hypoponera AAP3371	9	Seasonal-Dry	105.3	<0,001
Ponerinae	Hypoponera AAP9564	17	Seasonal-Dry	98.4	<0,001
Ponerinae	Hypoponera distinguenda	10	Seasonal-Dry	107.5	<0,001
Dorylinae	Labidus coecus	10	Seasonal-Wet	275.73	<0,001
Dorylinae	Labidus spininodis	3	Seasonal-Wet	282.344	0.0408265
Dorylinae	Leptanilloides ADK9920	4	Seasonal-Dry	65.3	<0,001
Ponerinae	Leptogenys ACJ7762	6	Seasonal-Dry	102.4	0.00304428
Ponerinae	Leptogenys ADE0584	14	Seasonal-Dry	92.5	<0,001
Ponerinae	Leptogenys gatu	4	Aseasonal	94.19	0.331883
Ponerinae	Leptogenys pusilla	38	Seasonal-Dry	90.5	<0,001
Ponerinae	Leptogenys ritae	3	Aseasonal	108.34	0.0715361
Ponerinae	Leptogenys volcanica	4	Seasonal-Dry	62.5	0.0138045
Ponerinae	Mayaponera constricta	52	Seasonal-Dry	97.2	<0,001
Myrmicinae	Megalomyrmex symmetochus	3	Aseasonal	194.78	0.121301
Myrmicinae	Mycocepurus curvispinosus	11	Seasonal-Wet	128.3	<0,001
Myrmicinae	Myrmicocrypta ACH1153	43	Seasonal-Wet	117.1	<0,001
Myrmicinae	Myrmicocrypta JSC28	27	Seasonal-Wet	111.4	<0,001
Myrmicinae	Myrmicocrypta occipitalis	13	Seasonal-Wet	309.485	<0,001
Dorylinae	Neivamyrmex ADE0434	5	Seasonal-Wet	125	<0,001
Dorylinae	Neivamyrmex ADE0944	5	Seasonal-Dry	99.7	0.0225796
Dorylinae	Neivamyrmex pilosus	5	Seasonal-Dry	77.3	0.00257885
Dorylinae	Neivamyrmex spoliator	6	Seasonal-Wet	124.2	<0,001
Ponerinae	Neoponera sp,3YB	3	Aseasonal	177.28	0.667693
Myrmicinae	Octostruma amrishi	9	Seasonal-Dry	100.5	<0,001
Ponerinae	Odontomachus bauri	5	Seasonal-Dry	63.4	0.0136686
Ponerinae	Odontomachus chelifer	3	Aseasonal	102.28	0.825477
Ponerinae	Odontomachus meinerti	12	Seasonal-Dry	79.9	<0,001
Ponerinae	Pachycondyla harpax	19	Seasonal-Dry	73.5	<0,001
Myrmicinae	Pheidole AAZ7297 flavens	12	Aseasonal	169.78	0.0528328
Myrmicinae	Pheidole caltrop	9	Seasonal-Wet	134.5	0.00239594
Myrmicinae	Pheidole glomericeps	4	Seasonal-Wet	118.9	0.000522342
Myrmicinae	Pheidole sp,1YB	4	Seasonal-Wet	120.9	0.00951661
Myrmicinae	Pheidole susannae	3	Seasonal-Dry	101.7	0.0445654
Proceratinae	Probolomyrmex ACH1131	45	Seasonal-Dry	42.4	<0,001
Proceratinae	Probolomyrmex ADE2676	21	Seasonal-Wet	291.777	0.00143069
Proceratinae	Proceratium micrommatum	4	Aseasonal	95.2	0.310778
Pseudomyrmecinae	Pseudomyrmex sp,	9	Seasonal-Dry	78.9	0.00508859
Ponerinae	Pseudoponera stigma	3	Aseasonal	93.22	0.832301
Ponerinae	Rasopone arhuaca	58	Seasonal-Wet	115.3	<0,001
Ponerinae	Rasopone ferruginea	19	Seasonal-Dry	84.4	<0,001
Myrmicinae	Rogeria AAP2379	11	Seasonal-Wet	127.6	<0,001
Myrmicinae	Rogeria AAP2381	15	Seasonal-Wet	146.5	<0,001
Myrmicinae	Rogeria ACG6457	17	Seasonal-Wet	117	<0,001
Myrmicinae	Rogeria ACH0205	38	Seasonal-Wet	127.5	<0,001
Myrmicinae	Rogeria ADE1221	15	Seasonal-Wet	135.3	<0,001
Myrmicinae	Rogeria ADE4071	14	Seasonal-Wet	114.9	<0,001
Myrmicinae	Solenopsis AAZ7514	5	Aseasonal	102.33	0.112807
Myrmicinae	Solenopsis AAZ7574	13	Seasonal-Wet	154.8	0.0123342
Myrmicinae	Solenopsis AAZ7733	21	Seasonal-Dry	46.4	<0,001
Myrmicinae	Solenopsis AAZ7930	7	Aseasonal	70.26	0.197648
Myrmicinae	Solenopsis sp,	4	Aseasonal	87.31	0.401306
Myrmicinae	Strumigenys AAP2320	51	Seasonal-Dry	73.6	<0,001
Myrmicinae	Strumigenys ACZ3067	10	Seasonal-Dry	104.7	<0,001
Myrmicinae	Strumigenys alberti	28	Seasonal-Wet	152.8	<0,001
Myrmicinae	Strumigenys cordovensis	13	Seasonal-Wet	133.3	<0,001
Myrmicinae	Strumigenys gundlachi	28	Seasonal-Dry	89.9	<0,001
Myrmicinae	Strumigenys lanuginosa	22	Seasonal-Wet	129.6	<0,001
Myrmicinae	Strumigenys longispinosa	27	Seasonal-Dry	81	<0,001
Myrmicinae	Strumigenys marginiventris	51	Seasonal-Wet	135.5	<0,001
Myrmicinae	Strumigenys sp,3YB	28	Seasonal-Wet	125.4	<0,001
Myrmicinae	Strumigenys sp,4YB	15	Seasonal-Wet	112.3	<0,001
Myrmicinae	Strumigenys sp,5YB	31	Seasonal-Wet	149.5	<0,001
Dorylinae	Syscia ADE2473	8	Seasonal-Dry	63	<0,001
Dolichoderinae	Technomyrmex fulvus	20	Seasonal-Dry	58.3	<0,001
Ponerinae	Thaumatomyrmex atrox	8	Seasonal-Dry	51.8	<0,001
Myrmicinae	Trachymyrmex cornetzi	3	Seasonal-Wet	243.462	<0,001
Ectatomminae	Typhlomyrmex ADE3065	24	Seasonal-Wet	112.8	<0,001
Ectatomminae	Typhlomyrmex sp,1YB	15	Seasonal-Wet	110.9	<0,001
Myrmicinae	Wasmannia auropunctata	11	Seasonal-Dry	105.1	<0,001
Myrmicinae	Wasmannia rochai	3	Seasonal-Dry	107.3	<0,001
Myrmicinae	Wasmannia scrobifera	14	Seasonal-Dry	96	<0,001
